# Supplementary material for: Chemical structure drives developmental toxicity of alkyl-substituted naphthalenes in zebrafish
Source: Environ Int. Author manuscript; Available in PMC 2025 Oct 28. (PMC12560828; doi:10.1016/j.envint.2025.109837)
Supplement: 1 [file NIHMS2119078-supplement-1.xlsx]

## Sheet: Read me 
tab name	description
T1	Chemical list, stock concentration, and cas numbers
T2	Vial effect assessment
T3	Morphology BMC50, BMCl and BMCu values
T4	Morphology binomial data
T5	Predicted logKow values
T6	LPR LEL values
T7	LPR movement data
T8	Body burden concentration data
T9	Concentration uptake ratio data
T10	Targeted transcriptomics metadata
T11	Targeted transcriptomics raw read counts
T12	Targeted transcriptomics normalized and batch corrected read counts
T13	Deseq comparisons
T14	Reverse molecular docking screen results
T15	Follow-up NT5E molecular docking results

## Sheet: T1
Chemical name	cas number	stock concentration
1,2,5,6-tetramethylnaphthalene	2131-43-3	10
1,2-dimethylnaphthalene	573-98-8	10
1,3-dimethylnaphthalene	575-41-7	10
1,4,5-trimethylnaphthalene	2131-41-1	10
1,4,6,7-tetramethylnaphthalene	13764-18-6	10
1,4-dimethylnaphthalene	571-58-4	10
1,5-dimethylnaphthalene	571-61-9	10.1
1,6,7-trimethylnaphthalene	2245-38-7	10
1,6-dimethylnaphthalene	575-43-9	10.24
1,7-dimethylnaphthalene	575-37-1	10
1,8-dimethylnaphthalene	569-41-5	10
1-ethylnaphthalene	1127-76-0	10
1-methylnaphthalene	90-12-0	10
2,3-dimethylnaphthalene	581-40-8	10
2,4,5-trimethylnaphthalene	17057-91-9	10
2,6-diethylnaphthalene	59919-41-4	10
2,6-diisopropylnaphthalene	24157-81-1	10
2,6-dimethylnaphthalene	581-42-0	10.2
2,7-dimethylnaphthalene	582-16-1	10
2,7-di-tert-butylnaphthalene	10275-58-8	10
2-butylnaphthalene	1134-62-9	10.7
2-ethylnaphthalene	939-27-5	10
2-isopropylnaphthalene	2027-17-0	10
2-methylnaphthalene	91-57-6	10.4
naphthalene	91-20-3	10

## Sheet: T2
Chemical	fixed R2	random R2	remaining error	fixed R2: random R2	random R2: remaining error	Any Effect BMC50
1,2,5,6-tetramethylnaphthalene	0	0.03	0.96	0	0.03125	NA
1,2-dimethylnaphthalene	0.52	0.17	0.31	3.05882	0.548387	35.6
1,3-dimethylnaphthalene	0.24	0.26	0.5	0.923077	0.52	41.38
1,4,5-trimethylnaphthalene	0.37	0.22	0.41	1.68182	0.536585	19.74
1,4,6,7-tetramethylnaphthalene	0.42	0.37	0.21	1.13514	1.7619	20.47
1,4-dimethylnaphthalene	0.65	0	0.35	NA	0	24.93
1,5-dimethylnaphthalene	0.51	0.04	0.45	12.75	0.0888889	36.95
1,6,7-trimethylnaphthalene	0.52	0.15	0.33	3.46667	0.454545	21.39
1,6-dimethylnaphthalene	0.43	0.22	0.35	1.95455	0.628571	34.56
1,7-dimethylnaphthalene	0.45	0.13	0.42	3.46154	0.309524	20.09
1,8-dimethylnaphthalene	0.39	0.12	0.49	3.25	0.244898	41.15
1-ethylnaphthalene	0.5	0.15	0.36	3.33333	0.416667	33.7
1-methylnaphthalene	0.17	0	0.83	NA	0	NA
2,3-dimethylnaphthalene	0.05	0.23	0.72	0.217391	0.319444	46.56
2,4,5-trimethylnaphthalene	0.33	0.2	0.47	1.65	0.425532	22.04
2,6-diethylnaphthalene	0.53	0.04	0.43	13.25	0.0930233	18.77
2,6-diisopropylnaphthalene	0.01	0.08	0.91	0.125	0.0879121	NA
2,6-dimethylnaphthalene	0.09	0	0.91	NA	0	NA
2,7-dimethylnaphthalene	0.03	0	0.97	NA	0	NA
2,7-di-tert-butylnaphthalene	0.53	0.07	0.4	7.57143	0.175	24.66
2-butylnaphthalene	0.66	0.17	0.17	3.88235	1	13.76
2-ethylnaphthalene	0.57	0.23	0.2	2.47826	1.15	35.16
2-isopropylnaphthalene	0.51	0.18	0.31	2.83333	0.580645	19.85
2-methylnaphthalene	0.04	0.03	0.92	1.33333	0.0326087	NA
naphthalene	0	0	1	NA	0	NA

## Sheet: T3
chemical	name	bmd	bmdL	bmdU	ratio_U_L	Included in targeted transcriptomics
1,2,5,6-tetramethylnaphthalene	ANY_	NA	NA	NA	NA	no
1,2,5,6-tetramethylnaphthalene	AXIS	NA	NA	NA	NA	no
1,2,5,6-tetramethylnaphthalene	BRN_	NA	NA	NA	NA	no
1,2,5,6-tetramethylnaphthalene	CRAN	NA	NA	NA	NA	no
1,2,5,6-tetramethylnaphthalene	EDEM	NA	NA	NA	NA	no
1,2,5,6-tetramethylnaphthalene	LTRK	NA	NA	NA	NA	no
1,2,5,6-tetramethylnaphthalene	MO24	NA	NA	NA	NA	no
1,2,5,6-tetramethylnaphthalene	MORT	NA	NA	NA	NA	no
1,2,5,6-tetramethylnaphthalene	MUSC	NA	NA	NA	NA	no
1,2,5,6-tetramethylnaphthalene	NC__	NA	NA	NA	NA	no
1,2,5,6-tetramethylnaphthalene	SKIN	NA	NA	NA	NA	no
1,2,5,6-tetramethylnaphthalene	SM24	NA	NA	NA	NA	no
1,2,5,6-tetramethylnaphthalene	TCHR	NA	NA	NA	NA	no
1,2-dimethylnaphthalene	ANY_	35.5987	32.6758	38.0942	1.16582	yes
1,2-dimethylnaphthalene	AXIS	NA	NA	NA	NA	yes
1,2-dimethylnaphthalene	BRN_	NA	NA	NA	NA	yes
1,2-dimethylnaphthalene	CRAN	NA	NA	NA	NA	yes
1,2-dimethylnaphthalene	EDEM	NA	NA	NA	NA	yes
1,2-dimethylnaphthalene	LTRK	NA	NA	NA	NA	yes
1,2-dimethylnaphthalene	MO24	44.8815	43.1507	46.5776	1.07942	yes
1,2-dimethylnaphthalene	MORT	44.4959	42.7706	46.1102	1.07808	yes
1,2-dimethylnaphthalene	MUSC	NA	NA	NA	NA	yes
1,2-dimethylnaphthalene	NC__	NA	NA	NA	NA	yes
1,2-dimethylnaphthalene	SKIN	NA	NA	NA	NA	yes
1,2-dimethylnaphthalene	SM24	NA	NA	NA	NA	yes
1,2-dimethylnaphthalene	TCHR	NA	NA	NA	NA	yes
1,3-dimethylnaphthalene	ANY_	41.3769	38.9403	43.7806	1.1243	yes
1,3-dimethylnaphthalene	AXIS	NA	NA	NA	NA	yes
1,3-dimethylnaphthalene	BRN_	NA	NA	NA	NA	yes
1,3-dimethylnaphthalene	CRAN	NA	NA	NA	NA	yes
1,3-dimethylnaphthalene	EDEM	NA	NA	NA	NA	yes
1,3-dimethylnaphthalene	LTRK	NA	NA	NA	NA	yes
1,3-dimethylnaphthalene	MO24	NA	NA	NA	NA	yes
1,3-dimethylnaphthalene	MORT	NA	NA	NA	NA	yes
1,3-dimethylnaphthalene	MUSC	NA	NA	NA	NA	yes
1,3-dimethylnaphthalene	NC__	NA	NA	NA	NA	yes
1,3-dimethylnaphthalene	SKIN	NA	NA	NA	NA	yes
1,3-dimethylnaphthalene	SM24	NA	NA	NA	NA	yes
1,3-dimethylnaphthalene	TCHR	NA	NA	NA	NA	yes
1,4,5-trimethylnaphthalene	ANY_	19.7402	18.3054	21.3086	1.16406	yes
1,4,5-trimethylnaphthalene	AXIS	NA	NA	NA	NA	yes
1,4,5-trimethylnaphthalene	BRN_	NA	NA	NA	NA	yes
1,4,5-trimethylnaphthalene	CRAN	NA	NA	NA	NA	yes
1,4,5-trimethylnaphthalene	EDEM	NA	NA	NA	NA	yes
1,4,5-trimethylnaphthalene	LTRK	NA	NA	NA	NA	yes
1,4,5-trimethylnaphthalene	MO24	27.7283	26.0509	30.1362	1.15682	yes
1,4,5-trimethylnaphthalene	MORT	23.5002	21.913	25.4071	1.15946	yes
1,4,5-trimethylnaphthalene	MUSC	NA	NA	NA	NA	yes
1,4,5-trimethylnaphthalene	NC__	NA	NA	NA	NA	yes
1,4,5-trimethylnaphthalene	SKIN	NA	NA	NA	NA	yes
1,4,5-trimethylnaphthalene	SM24	NA	NA	NA	NA	yes
1,4,5-trimethylnaphthalene	TCHR	NA	NA	NA	NA	yes
1,4,6,7-tetramethylnaphthalene	ANY_	20.4728	19.3451	21.6137	1.11727	yes
1,4,6,7-tetramethylnaphthalene	AXIS	21.1106	19.8964	22.4952	1.13062	yes
1,4,6,7-tetramethylnaphthalene	BRN_	NA	NA	NA	NA	yes
1,4,6,7-tetramethylnaphthalene	CRAN	23.8517	22.8014	25.0978	1.10071	yes
1,4,6,7-tetramethylnaphthalene	EDEM	22.5215	21.4003	23.736	1.10914	yes
1,4,6,7-tetramethylnaphthalene	LTRK	22.6067	21.4977	23.8637	1.11006	yes
1,4,6,7-tetramethylnaphthalene	MO24	35.4057	26.1895	48.4796	1.8511	yes
1,4,6,7-tetramethylnaphthalene	MORT	29.3744	25.0722	32.9337	1.31355	yes
1,4,6,7-tetramethylnaphthalene	MUSC	NA	NA	NA	NA	yes
1,4,6,7-tetramethylnaphthalene	NC__	NA	NA	NA	NA	yes
1,4,6,7-tetramethylnaphthalene	SKIN	NA	NA	NA	NA	yes
1,4,6,7-tetramethylnaphthalene	SM24	NA	NA	NA	NA	yes
1,4,6,7-tetramethylnaphthalene	TCHR	NA	NA	NA	NA	yes
1,4-dimethylnaphthalene	ANY_	24.9263	15.3673	27.1414	1.76618	yes
1,4-dimethylnaphthalene	AXIS	NA	NA	NA	NA	yes
1,4-dimethylnaphthalene	BRN_	NA	NA	NA	NA	yes
1,4-dimethylnaphthalene	CRAN	NA	NA	NA	NA	yes
1,4-dimethylnaphthalene	EDEM	NA	NA	NA	NA	yes
1,4-dimethylnaphthalene	LTRK	NA	NA	NA	NA	yes
1,4-dimethylnaphthalene	MO24	30.4433	25.8883	34.6748	1.3394	yes
1,4-dimethylnaphthalene	MORT	28.3398	28.2722	32.0941	1.13518	yes
1,4-dimethylnaphthalene	MUSC	NA	NA	NA	NA	yes
1,4-dimethylnaphthalene	NC__	NA	NA	NA	NA	yes
1,4-dimethylnaphthalene	SKIN	NA	NA	NA	NA	yes
1,4-dimethylnaphthalene	SM24	NA	NA	NA	NA	yes
1,4-dimethylnaphthalene	TCHR	NA	NA	NA	NA	yes
1,5-dimethylnaphthalene	ANY_	36.9476	33.9563	39.7113	1.16948	yes
1,5-dimethylnaphthalene	AXIS	47.5678	42.9256	55.7248	1.29817	yes
1,5-dimethylnaphthalene	BRN_	NA	NA	NA	NA	yes
1,5-dimethylnaphthalene	CRAN	48.2521	46.167	51.3221	1.11166	yes
1,5-dimethylnaphthalene	EDEM	47.802	45.724	50.7089	1.10902	yes
1,5-dimethylnaphthalene	LTRK	NA	NA	NA	NA	yes
1,5-dimethylnaphthalene	MO24	NA	NA	NA	NA	yes
1,5-dimethylnaphthalene	MORT	NA	NA	NA	NA	yes
1,5-dimethylnaphthalene	MUSC	NA	NA	NA	NA	yes
1,5-dimethylnaphthalene	NC__	NA	NA	NA	NA	yes
1,5-dimethylnaphthalene	SKIN	NA	NA	NA	NA	yes
1,5-dimethylnaphthalene	SM24	NA	NA	NA	NA	yes
1,5-dimethylnaphthalene	TCHR	NA	NA	NA	NA	yes
1,6,7-trimethylnaphthalene	ANY_	21.386	19.6575	23.4374	1.19229	yes
1,6,7-trimethylnaphthalene	AXIS	32.075	27.46	42.4459	1.54573	yes
1,6,7-trimethylnaphthalene	BRN_	NA	NA	NA	NA	yes
1,6,7-trimethylnaphthalene	CRAN	28.1944	24.309	36.0159	1.48159	yes
1,6,7-trimethylnaphthalene	EDEM	34.7005	28.5539	50.5329	1.76974	yes
1,6,7-trimethylnaphthalene	LTRK	32.865	28.1244	43.7685	1.55625	yes
1,6,7-trimethylnaphthalene	MO24	38.9242	35.0641	43.4532	1.23925	yes
1,6,7-trimethylnaphthalene	MORT	31.4823	28.6666	35.2059	1.22812	yes
1,6,7-trimethylnaphthalene	MUSC	NA	NA	NA	NA	yes
1,6,7-trimethylnaphthalene	NC__	NA	NA	NA	NA	yes
1,6,7-trimethylnaphthalene	SKIN	NA	NA	NA	NA	yes
1,6,7-trimethylnaphthalene	SM24	NA	NA	NA	NA	yes
1,6,7-trimethylnaphthalene	TCHR	NA	NA	NA	NA	yes
1,6-dimethylnaphthalene	ANY_	34.5645	32.5765	36.5757	1.12277	yes
1,6-dimethylnaphthalene	AXIS	46.5655	42.4477	55.0542	1.29699	yes
1,6-dimethylnaphthalene	BRN_	NA	NA	NA	NA	yes
1,6-dimethylnaphthalene	CRAN	42.4789	39.1038	48.1499	1.23133	yes
1,6-dimethylnaphthalene	EDEM	45.9847	41.2796	56.3155	1.36424	yes
1,6-dimethylnaphthalene	LTRK	NA	NA	NA	NA	yes
1,6-dimethylnaphthalene	MO24	46.5621	44.7284	48.2039	1.0777	yes
1,6-dimethylnaphthalene	MORT	43.4183	41.5565	45.7944	1.10198	yes
1,6-dimethylnaphthalene	MUSC	NA	NA	NA	NA	yes
1,6-dimethylnaphthalene	NC__	NA	NA	NA	NA	yes
1,6-dimethylnaphthalene	SKIN	NA	NA	NA	NA	yes
1,6-dimethylnaphthalene	SM24	NA	NA	NA	NA	yes
1,6-dimethylnaphthalene	TCHR	NA	NA	NA	NA	yes
1,7-dimethylnaphthalene	ANY_	20.0865	16.4918	24.5771	1.49027	yes
1,7-dimethylnaphthalene	AXIS	23.9279	19.581	30.2776	1.54628	yes
1,7-dimethylnaphthalene	BRN_	NA	NA	NA	NA	yes
1,7-dimethylnaphthalene	CRAN	NA	NA	NA	NA	yes
1,7-dimethylnaphthalene	EDEM	NA	NA	NA	NA	yes
1,7-dimethylnaphthalene	LTRK	29.9891	23.7643	40.7444	1.71452	yes
1,7-dimethylnaphthalene	MO24	NA	NA	NA	NA	yes
1,7-dimethylnaphthalene	MORT	NA	NA	NA	NA	yes
1,7-dimethylnaphthalene	MUSC	45.7133	34.2731	73.4468	2.14298	yes
1,7-dimethylnaphthalene	NC__	NA	NA	NA	NA	yes
1,7-dimethylnaphthalene	SKIN	NA	NA	NA	NA	yes
1,7-dimethylnaphthalene	SM24	NA	NA	NA	NA	yes
1,7-dimethylnaphthalene	TCHR	NA	NA	NA	NA	yes
1,8-dimethylnaphthalene	ANY_	41.1508	37.8648	43.6095	1.15172	yes
1,8-dimethylnaphthalene	AXIS	NA	NA	NA	NA	yes
1,8-dimethylnaphthalene	BRN_	NA	NA	NA	NA	yes
1,8-dimethylnaphthalene	CRAN	NA	NA	NA	NA	yes
1,8-dimethylnaphthalene	EDEM	NA	NA	NA	NA	yes
1,8-dimethylnaphthalene	LTRK	NA	NA	NA	NA	yes
1,8-dimethylnaphthalene	MO24	49.8371	47.5945	51.6323	1.08484	yes
1,8-dimethylnaphthalene	MORT	48.678	46.9821	50.4583	1.07399	yes
1,8-dimethylnaphthalene	MUSC	NA	NA	NA	NA	yes
1,8-dimethylnaphthalene	NC__	NA	NA	NA	NA	yes
1,8-dimethylnaphthalene	SKIN	NA	NA	NA	NA	yes
1,8-dimethylnaphthalene	SM24	NA	NA	NA	NA	yes
1,8-dimethylnaphthalene	TCHR	NA	NA	NA	NA	yes
1-ethylnaphthalene	ANY_	33.6977	31.5569	35.838	1.13566	yes
1-ethylnaphthalene	AXIS	43.8887	39.5323	53.0184	1.34114	yes
1-ethylnaphthalene	BRN_	NA	NA	NA	NA	yes
1-ethylnaphthalene	CRAN	46.3281	40.1659	60.6664	1.51039	yes
1-ethylnaphthalene	EDEM	NA	NA	NA	NA	yes
1-ethylnaphthalene	LTRK	NA	NA	NA	NA	yes
1-ethylnaphthalene	MO24	44.6047	42.9429	47.8237	1.11366	yes
1-ethylnaphthalene	MORT	41.9285	40.42	46.5787	1.15237	yes
1-ethylnaphthalene	MUSC	NA	NA	NA	NA	yes
1-ethylnaphthalene	NC__	NA	NA	NA	NA	yes
1-ethylnaphthalene	SKIN	NA	NA	NA	NA	yes
1-ethylnaphthalene	SM24	NA	NA	NA	NA	yes
1-ethylnaphthalene	TCHR	NA	NA	NA	NA	yes
1-methylnaphthalene	ANY_	NA	NA	NA	NA	yes
1-methylnaphthalene	AXIS	NA	NA	NA	NA	yes
1-methylnaphthalene	BRN_	NA	NA	NA	NA	yes
1-methylnaphthalene	CRAN	NA	NA	NA	NA	yes
1-methylnaphthalene	EDEM	NA	NA	NA	NA	yes
1-methylnaphthalene	LTRK	NA	NA	NA	NA	yes
1-methylnaphthalene	MO24	NA	NA	NA	NA	yes
1-methylnaphthalene	MORT	NA	NA	NA	NA	yes
1-methylnaphthalene	MUSC	NA	NA	NA	NA	yes
1-methylnaphthalene	NC__	NA	NA	NA	NA	yes
1-methylnaphthalene	SKIN	NA	NA	NA	NA	yes
1-methylnaphthalene	SM24	NA	NA	NA	NA	yes
1-methylnaphthalene	TCHR	NA	NA	NA	NA	yes
2,3-dimethylnaphthalene	ANY_	46.5587	40.5379	53.7256	1.32532	yes
2,3-dimethylnaphthalene	AXIS	NA	NA	NA	NA	yes
2,3-dimethylnaphthalene	BRN_	NA	NA	NA	NA	yes
2,3-dimethylnaphthalene	CRAN	NA	NA	NA	NA	yes
2,3-dimethylnaphthalene	EDEM	NA	NA	NA	NA	yes
2,3-dimethylnaphthalene	LTRK	NA	NA	NA	NA	yes
2,3-dimethylnaphthalene	MO24	NA	NA	NA	NA	yes
2,3-dimethylnaphthalene	MORT	NA	NA	NA	NA	yes
2,3-dimethylnaphthalene	MUSC	NA	NA	NA	NA	yes
2,3-dimethylnaphthalene	NC__	NA	NA	NA	NA	yes
2,3-dimethylnaphthalene	SKIN	NA	NA	NA	NA	yes
2,3-dimethylnaphthalene	SM24	NA	NA	NA	NA	yes
2,3-dimethylnaphthalene	TCHR	NA	NA	NA	NA	yes
2,4,5-trimethylnaphthalene	ANY_	22.0373	20.4224	23.3117	1.14148	yes
2,4,5-trimethylnaphthalene	AXIS	24.1954	22.9893	25.6477	1.11564	yes
2,4,5-trimethylnaphthalene	BRN_	NA	NA	NA	NA	yes
2,4,5-trimethylnaphthalene	CRAN	24.8219	23.6093	26.3108	1.11443	yes
2,4,5-trimethylnaphthalene	EDEM	NA	NA	NA	NA	yes
2,4,5-trimethylnaphthalene	LTRK	NA	NA	NA	NA	yes
2,4,5-trimethylnaphthalene	MO24	25.7458	24.7008	27.4066	1.10954	yes
2,4,5-trimethylnaphthalene	MORT	24.2071	22.912	25.7161	1.12239	yes
2,4,5-trimethylnaphthalene	MUSC	NA	NA	NA	NA	yes
2,4,5-trimethylnaphthalene	NC__	NA	NA	NA	NA	yes
2,4,5-trimethylnaphthalene	SKIN	NA	NA	NA	NA	yes
2,4,5-trimethylnaphthalene	SM24	NA	NA	NA	NA	yes
2,4,5-trimethylnaphthalene	TCHR	NA	NA	NA	NA	yes
2,6-diethylnaphthalene	ANY_	18.7673	15.3612	23.2501	1.51356	yes
2,6-diethylnaphthalene	AXIS	46.8649	29.5892	133.542	4.51321	yes
2,6-diethylnaphthalene	BRN_	NA	NA	NA	NA	yes
2,6-diethylnaphthalene	CRAN	NA	NA	NA	NA	yes
2,6-diethylnaphthalene	EDEM	NA	NA	NA	NA	yes
2,6-diethylnaphthalene	LTRK	NA	NA	NA	NA	yes
2,6-diethylnaphthalene	MO24	38.0576	33.8512	42.8235	1.26505	yes
2,6-diethylnaphthalene	MORT	39.1942	33.9761	46.9682	1.38239	yes
2,6-diethylnaphthalene	MUSC	NA	NA	NA	NA	yes
2,6-diethylnaphthalene	NC__	NA	NA	NA	NA	yes
2,6-diethylnaphthalene	SKIN	NA	NA	NA	NA	yes
2,6-diethylnaphthalene	SM24	NA	NA	NA	NA	yes
2,6-diethylnaphthalene	TCHR	NA	NA	NA	NA	yes
2,6-diisopropylnaphthalene	ANY_	NA	NA	NA	NA	yes
2,6-diisopropylnaphthalene	AXIS	NA	NA	NA	NA	yes
2,6-diisopropylnaphthalene	BRN_	NA	NA	NA	NA	yes
2,6-diisopropylnaphthalene	CRAN	NA	NA	NA	NA	yes
2,6-diisopropylnaphthalene	EDEM	NA	NA	NA	NA	yes
2,6-diisopropylnaphthalene	LTRK	NA	NA	NA	NA	yes
2,6-diisopropylnaphthalene	MO24	NA	NA	NA	NA	yes
2,6-diisopropylnaphthalene	MORT	NA	NA	NA	NA	yes
2,6-diisopropylnaphthalene	MUSC	NA	NA	NA	NA	yes
2,6-diisopropylnaphthalene	NC__	NA	NA	NA	NA	yes
2,6-diisopropylnaphthalene	SKIN	NA	NA	NA	NA	yes
2,6-diisopropylnaphthalene	SM24	NA	NA	NA	NA	yes
2,6-diisopropylnaphthalene	TCHR	NA	NA	NA	NA	yes
2,6-dimethylnaphthalene	ANY_	NA	NA	NA	NA	no
2,6-dimethylnaphthalene	AXIS	NA	NA	NA	NA	no
2,6-dimethylnaphthalene	BRN_	NA	NA	NA	NA	no
2,6-dimethylnaphthalene	CRAN	NA	NA	NA	NA	no
2,6-dimethylnaphthalene	EDEM	NA	NA	NA	NA	no
2,6-dimethylnaphthalene	LTRK	NA	NA	NA	NA	no
2,6-dimethylnaphthalene	MO24	NA	NA	NA	NA	no
2,6-dimethylnaphthalene	MORT	NA	NA	NA	NA	no
2,6-dimethylnaphthalene	MUSC	NA	NA	NA	NA	no
2,6-dimethylnaphthalene	NC__	NA	NA	NA	NA	no
2,6-dimethylnaphthalene	SKIN	NA	NA	NA	NA	no
2,6-dimethylnaphthalene	SM24	NA	NA	NA	NA	no
2,6-dimethylnaphthalene	TCHR	NA	NA	NA	NA	no
2,7-dimethylnaphthalene	ANY_	NA	NA	NA	NA	yes
2,7-dimethylnaphthalene	AXIS	NA	NA	NA	NA	yes
2,7-dimethylnaphthalene	BRN_	NA	NA	NA	NA	yes
2,7-dimethylnaphthalene	CRAN	NA	NA	NA	NA	yes
2,7-dimethylnaphthalene	EDEM	NA	NA	NA	NA	yes
2,7-dimethylnaphthalene	LTRK	NA	NA	NA	NA	yes
2,7-dimethylnaphthalene	MO24	NA	NA	NA	NA	yes
2,7-dimethylnaphthalene	MORT	NA	NA	NA	NA	yes
2,7-dimethylnaphthalene	MUSC	NA	NA	NA	NA	yes
2,7-dimethylnaphthalene	NC__	NA	NA	NA	NA	yes
2,7-dimethylnaphthalene	SKIN	NA	NA	NA	NA	yes
2,7-dimethylnaphthalene	SM24	NA	NA	NA	NA	yes
2,7-dimethylnaphthalene	TCHR	NA	NA	NA	NA	yes
2,7-di-tert-butylnaphthalene	ANY_	24.6598	20.5211	29.344	1.42994	yes
2,7-di-tert-butylnaphthalene	AXIS	NA	NA	NA	NA	yes
2,7-di-tert-butylnaphthalene	BRN_	NA	NA	NA	NA	yes
2,7-di-tert-butylnaphthalene	CRAN	NA	NA	NA	NA	yes
2,7-di-tert-butylnaphthalene	EDEM	33.6463	26.4386	67.8341	2.56573	yes
2,7-di-tert-butylnaphthalene	LTRK	NA	NA	NA	NA	yes
2,7-di-tert-butylnaphthalene	MO24	NA	NA	NA	NA	yes
2,7-di-tert-butylnaphthalene	MORT	41.3049	34.7649	51.9197	1.49345	yes
2,7-di-tert-butylnaphthalene	MUSC	NA	NA	NA	NA	yes
2,7-di-tert-butylnaphthalene	NC__	NA	NA	NA	NA	yes
2,7-di-tert-butylnaphthalene	SKIN	NA	NA	NA	NA	yes
2,7-di-tert-butylnaphthalene	SM24	NA	NA	NA	NA	yes
2,7-di-tert-butylnaphthalene	TCHR	NA	NA	NA	NA	yes
2-butylnaphthalene	ANY_	13.7563	11.3562	16.7056	1.47107	yes
2-butylnaphthalene	AXIS	31.7332	20.8074	68.8189	3.30742	yes
2-butylnaphthalene	BRN_	NA	NA	NA	NA	yes
2-butylnaphthalene	CRAN	32.2639	21.7357	64.257	2.95629	yes
2-butylnaphthalene	EDEM	37.0933	25.0511	73.9212	2.95082	yes
2-butylnaphthalene	LTRK	32.6419	22.6339	59.8583	2.64462	yes
2-butylnaphthalene	MO24	45.9226	34.5575	71.8256	2.07844	yes
2-butylnaphthalene	MORT	29.2083	24.1073	36.5916	1.51787	yes
2-butylnaphthalene	MUSC	NA	NA	NA	NA	yes
2-butylnaphthalene	NC__	NA	NA	NA	NA	yes
2-butylnaphthalene	SKIN	NA	NA	NA	NA	yes
2-butylnaphthalene	SM24	NA	NA	NA	NA	yes
2-butylnaphthalene	TCHR	NA	NA	NA	NA	yes
2-ethylnaphthalene	ANY_	35.1578	33.394	36.9258	1.10576	yes
2-ethylnaphthalene	AXIS	44.9036	41.901	49.465	1.18052	yes
2-ethylnaphthalene	BRN_	NA	NA	NA	NA	yes
2-ethylnaphthalene	CRAN	45.7058	42.7078	50.351	1.17896	yes
2-ethylnaphthalene	EDEM	42.2958	39.552	46.0615	1.16458	yes
2-ethylnaphthalene	LTRK	49.8262	46.6984	55.8128	1.19518	yes
2-ethylnaphthalene	MO24	47.121	45.5775	48.8332	1.07143	yes
2-ethylnaphthalene	MORT	44.5979	42.8494	46.3328	1.08129	yes
2-ethylnaphthalene	MUSC	NA	NA	NA	NA	yes
2-ethylnaphthalene	NC__	NA	NA	NA	NA	yes
2-ethylnaphthalene	SKIN	NA	NA	NA	NA	yes
2-ethylnaphthalene	SM24	NA	NA	NA	NA	yes
2-ethylnaphthalene	TCHR	NA	NA	NA	NA	yes
2-isopropylnaphthalene	ANY_	19.8483	18.4734	21.3892	1.15784	yes
2-isopropylnaphthalene	AXIS	NA	NA	NA	NA	yes
2-isopropylnaphthalene	BRN_	NA	NA	NA	NA	yes
2-isopropylnaphthalene	CRAN	NA	NA	NA	NA	yes
2-isopropylnaphthalene	EDEM	NA	NA	NA	NA	yes
2-isopropylnaphthalene	LTRK	NA	NA	NA	NA	yes
2-isopropylnaphthalene	MO24	29.9264	27.6751	32.9501	1.1906	yes
2-isopropylnaphthalene	MORT	25.1507	24.3232	26.3204	1.08211	yes
2-isopropylnaphthalene	MUSC	NA	NA	NA	NA	yes
2-isopropylnaphthalene	NC__	NA	NA	NA	NA	yes
2-isopropylnaphthalene	SKIN	NA	NA	NA	NA	yes
2-isopropylnaphthalene	SM24	NA	NA	NA	NA	yes
2-isopropylnaphthalene	TCHR	NA	NA	NA	NA	yes
2-methylnaphthalene	ANY_	NA	NA	NA	NA	no
2-methylnaphthalene	AXIS	NA	NA	NA	NA	no
2-methylnaphthalene	BRN_	NA	NA	NA	NA	no
2-methylnaphthalene	CRAN	NA	NA	NA	NA	no
2-methylnaphthalene	EDEM	NA	NA	NA	NA	no
2-methylnaphthalene	LTRK	NA	NA	NA	NA	no
2-methylnaphthalene	MO24	NA	NA	NA	NA	no
2-methylnaphthalene	MORT	NA	NA	NA	NA	no
2-methylnaphthalene	MUSC	NA	NA	NA	NA	no
2-methylnaphthalene	NC__	NA	NA	NA	NA	no
2-methylnaphthalene	SKIN	NA	NA	NA	NA	no
2-methylnaphthalene	SM24	NA	NA	NA	NA	no
2-methylnaphthalene	TCHR	NA	NA	NA	NA	no
naphthalene	ANY_	NA	NA	NA	NA	yes
naphthalene	AXIS	NA	NA	NA	NA	yes
naphthalene	BRN_	NA	NA	NA	NA	yes
naphthalene	CRAN	NA	NA	NA	NA	yes
naphthalene	EDEM	NA	NA	NA	NA	yes
naphthalene	LTRK	NA	NA	NA	NA	yes
naphthalene	MO24	NA	NA	NA	NA	yes
naphthalene	MORT	NA	NA	NA	NA	yes
naphthalene	MUSC	NA	NA	NA	NA	yes
naphthalene	NC__	NA	NA	NA	NA	yes
naphthalene	SKIN	NA	NA	NA	NA	yes
naphthalene	SM24	NA	NA	NA	NA	yes
naphthalene	TCHR	NA	NA	NA	NA	yes

## Sheet: T4
chemical	conc	plate.id	well	date	MO24	SM24	MORT	CRAN	AXIS	EDEM	MUSC	LTRK	BRN_	SKIN	NC__	TCHR	DNC_
1,2-dimethylnaphthalene	0	28266	A01	20230814	0	0	0	0	0	0	0	0	0	0	0	0	0
1,2-dimethylnaphthalene	0	28266	B01	20230814	0	0	0	0	0	0	0	0	0	0	0	0	0
1,2-dimethylnaphthalene	0	28266	C01	20230814	0	0	0	0	0	0	0	0	0	0	0	0	0
1,2-dimethylnaphthalene	0	28266	D01	20230814	0	0	0	0	0	0	0	0	0	0	0	0	0
1,2-dimethylnaphthalene	0	28266	E01	20230814	0	0	0	0	0	0	0	0	0	0	0	0	0
1,2-dimethylnaphthalene	0	28266	F01	20230814	0	0	0	0	0	0	0	0	0	0	0	0	0
1,2-dimethylnaphthalene	0	28266	G01	20230814	0	0	0	0	0	0	0	0	0	0	0	0	0
1,2-dimethylnaphthalene	0	28266	H01	20230814	0	0	0	0	0	0	0	0	0	0	0	0	0
1,2-dimethylnaphthalene	0	28266	A02	20230814	0	0	0	0	0	0	0	0	0	0	0	0	0
1,2-dimethylnaphthalene	0	28266	B02	20230814	0	0	0	0	0	0	0	0	0	0	0	0	0
1,2-dimethylnaphthalene	0	28266	C02	20230814	0	0	0	0	0	0	0	0	0	0	0	0	0
1,2-dimethylnaphthalene	0	28266	D02	20230814	0	0	0	0	0	0	0	0	0	0	0	0	0
1,2-dimethylnaphthalene	0	28266	E02	20230814	0	0	0	0	0	0	0	0	0	0	0	0	0
1,2-dimethylnaphthalene	0	28266	F02	20230814	0	0	0	0	0	0	0	0	0	0	0	0	0
1,2-dimethylnaphthalene	0	28266	G02	20230814	0	0	0	0	0	0	0	0	0	0	0	0	0
1,2-dimethylnaphthalene	0	28266	H02	20230814	0	0	0	0	0	0	0	0	0	0	0	0	0
1,2-dimethylnaphthalene	0	28267	A01	20230814	0	0	0	0	0	0	0	0	0	0	0	0	0
1,2-dimethylnaphthalene	0	28267	B01	20230814	0	0	0	0	0	0	0	0	0	0	0	0	0
1,2-dimethylnaphthalene	0	28267	C01	20230814	0	0	0	0	0	0	0	0	0	0	0	0	0
1,2-dimethylnaphthalene	0	28267	D01	20230814	0	0	0	0	0	0	0	0	0	0	0	0	0
1,2-dimethylnaphthalene	0	28267	E01	20230814	0	0	0	0	0	0	0	0	0	0	0	0	0
1,2-dimethylnaphthalene	0	28267	F01	20230814	0	0	0	0	0	0	0	0	0	0	0	0	0
1,2-dimethylnaphthalene	0	28267	G01	20230814	0	0	0	0	0	0	0	0	0	0	0	0	0
1,2-dimethylnaphthalene	0	28267	H01	20230814	0	0	0	0	0	0	0	0	0	0	0	0	0
1,2-dimethylnaphthalene	0	28267	A02	20230814	0	0	0	0	0	0	0	0	0	0	0	0	0
1,2-dimethylnaphthalene	0	28267	B02	20230814	0	0	0	0	0	0	0	0	0	0	0	0	0
1,2-dimethylnaphthalene	0	28267	C02	20230814	0	0	0	0	0	0	0	0	0	0	0	0	0
1,2-dimethylnaphthalene	0	28267	D02	20230814	0	0	0	0	0	0	0	0	0	0	0	0	0
1,2-dimethylnaphthalene	0	28267	E02	20230814	0	0	0	0	0	0	0	0	0	0	0	0	0
1,2-dimethylnaphthalene	0	28267	F02	20230814	0	0	0	0	0	0	0	0	0	0	0	0	0
1,2-dimethylnaphthalene	0	28267	G02	20230814	0	0	0	0	0	0	0	0	0	0	0	0	0
1,2-dimethylnaphthalene	0	28267	H02	20230814	0	0	0	0	0	0	0	0	0	0	0	0	0
1,2-dimethylnaphthalene	3.125	28266	A03	20230814	0	0	0	0	0	0	0	0	0	0	0	0	0
1,2-dimethylnaphthalene	3.125	28266	B03	20230814	0	0	0	0	0	0	0	0	0	0	0	0	0
1,2-dimethylnaphthalene	3.125	28266	C03	20230814	0	0	0	0	0	0	0	0	0	0	0	0	0
1,2-dimethylnaphthalene	3.125	28266	D03	20230814	0	0	0	0	0	0	0	0	0	0	0	0	0
1,2-dimethylnaphthalene	3.125	28266	E03	20230814	0	0	0	0	0	0	0	0	0	0	0	0	0
1,2-dimethylnaphthalene	3.125	28266	F03	20230814	0	0	0	0	0	0	0	0	0	0	0	0	0
1,2-dimethylnaphthalene	3.125	28266	G03	20230814	0	0	0	0	0	0	0	0	0	0	0	0	0
1,2-dimethylnaphthalene	3.125	28266	H03	20230814	0	0	0	0	0	0	0	0	0	0	0	0	0
1,2-dimethylnaphthalene	3.125	28266	A04	20230814	0	0	0	0	0	0	0	0	0	0	0	0	0
1,2-dimethylnaphthalene	3.125	28266	B04	20230814	0	0	0	0	0	0	0	0	0	0	0	0	0
1,2-dimethylnaphthalene	3.125	28266	C04	20230814	0	0	0	0	0	0	0	0	0	0	0	0	0
1,2-dimethylnaphthalene	3.125	28266	D04	20230814	0	0	0	0	0	0	0	0	0	0	0	0	0
1,2-dimethylnaphthalene	3.125	28266	E04	20230814	0	0	0	0	0	0	0	0	0	0	0	0	0
1,2-dimethylnaphthalene	3.125	28266	F04	20230814	0	0	0	0	0	0	0	0	0	0	0	0	0
1,2-dimethylnaphthalene	3.125	28266	G04	20230814	0	0	0	0	0	0	0	0	0	0	0	0	0
1,2-dimethylnaphthalene	3.125	28266	H04	20230814	0	0	0	1	0	1	0	0	1	0	0	0	0
1,2-dimethylnaphthalene	3.125	28267	A03	20230814	0	0	0	0	0	0	0	0	0	0	0	0	0
1,2-dimethylnaphthalene	3.125	28267	B03	20230814	0	0	0	0	0	0	0	0	0	0	0	0	0
1,2-dimethylnaphthalene	3.125	28267	C03	20230814	0	0	0	0	0	0	0	0	0	0	0	0	0
1,2-dimethylnaphthalene	3.125	28267	D03	20230814	0	0	0	0	0	0	0	0	0	0	0	0	0
1,2-dimethylnaphthalene	3.125	28267	E03	20230814	0	0	0	0	0	0	0	0	0	0	0	0	0
1,2-dimethylnaphthalene	3.125	28267	F03	20230814	0	0	0	0	0	0	0	0	0	0	0	0	0
1,2-dimethylnaphthalene	3.125	28267	G03	20230814	0	0	0	0	0	0	0	0	0	0	0	0	0
1,2-dimethylnaphthalene	3.125	28267	H03	20230814	0	0	0	0	0	0	0	0	0	0	0	0	0
1,2-dimethylnaphthalene	3.125	28267	A04	20230814	0	0	0	0	0	0	0	0	0	0	0	0	0
1,2-dimethylnaphthalene	3.125	28267	B04	20230814	0	0	0	0	0	0	0	0	0	0	0	0	0
1,2-dimethylnaphthalene	3.125	28267	C04	20230814	0	0	0	0	0	0	0	0	0	0	0	0	0
1,2-dimethylnaphthalene	3.125	28267	D04	20230814	0	0	0	0	0	0	0	0	0	0	0	0	0
1,2-dimethylnaphthalene	3.125	28267	E04	20230814	0	0	0	0	0	0	0	0	0	0	0	0	0
1,2-dimethylnaphthalene	3.125	28267	F04	20230814	0	0	0	0	0	0	0	0	0	0	0	0	0
1,2-dimethylnaphthalene	3.125	28267	G04	20230814	0	0	0	0	0	0	0	0	0	0	0	0	0
1,2-dimethylnaphthalene	3.125	28267	H04	20230814	0	0	0	0	0	0	0	0	0	0	0	0	0
1,2-dimethylnaphthalene	6.25	28266	A05	20230814	0	0	0	0	0	0	0	0	0	0	0	0	0
1,2-dimethylnaphthalene	6.25	28266	B05	20230814	0	0	0	0	0	0	0	0	0	0	0	0	0
1,2-dimethylnaphthalene	6.25	28266	C05	20230814	0	0	0	0	0	0	0	0	0	0	0	0	0
1,2-dimethylnaphthalene	6.25	28266	D05	20230814	0	0	0	0	0	0	0	0	0	0	0	0	0
1,2-dimethylnaphthalene	6.25	28266	E05	20230814	0	0	0	0	0	0	0	0	0	0	0	0	0
1,2-dimethylnaphthalene	6.25	28266	F05	20230814	0	0	0	0	0	0	0	0	0	0	0	0	0
1,2-dimethylnaphthalene	6.25	28266	G05	20230814	0	0	0	0	0	0	0	0	0	0	0	0	0
1,2-dimethylnaphthalene	6.25	28266	H05	20230814	0	0	0	0	0	0	0	0	0	0	0	0	0
1,2-dimethylnaphthalene	6.25	28266	A06	20230814	0	0	0	0	0	0	0	0	0	0	0	0	0
1,2-dimethylnaphthalene	6.25	28266	B06	20230814	0	0	0	0	0	0	0	0	0	0	0	0	0
1,2-dimethylnaphthalene	6.25	28266	C06	20230814	0	0	0	0	0	0	0	0	0	0	0	0	0
1,2-dimethylnaphthalene	6.25	28266	D06	20230814	0	0	0	0	0	0	0	0	0	0	0	0	0
1,2-dimethylnaphthalene	6.25	28266	E06	20230814	0	0	0	0	0	0	0	0	0	0	0	0	0
1,2-dimethylnaphthalene	6.25	28266	F06	20230814	0	0	0	0	0	0	0	0	0	0	0	0	0
1,2-dimethylnaphthalene	6.25	28266	G06	20230814	0	0	0	0	0	0	0	0	0	0	0	0	0
1,2-dimethylnaphthalene	6.25	28266	H06	20230814	0	0	0	0	0	0	0	0	0	0	0	0	0
1,2-dimethylnaphthalene	6.25	28267	A05	20230814	0	0	0	0	0	0	0	0	0	0	0	0	0
1,2-dimethylnaphthalene	6.25	28267	B05	20230814	0	0	1	NA	NA	NA	NA	NA	NA	NA	NA	NA	0
1,2-dimethylnaphthalene	6.25	28267	C05	20230814	0	0	0	0	0	0	0	0	0	0	0	0	0
1,2-dimethylnaphthalene	6.25	28267	D05	20230814	0	0	0	0	0	0	0	0	0	0	0	0	0
1,2-dimethylnaphthalene	6.25	28267	E05	20230814	0	0	0	0	0	0	0	0	0	0	0	0	0
1,2-dimethylnaphthalene	6.25	28267	F05	20230814	0	0	0	0	0	0	0	0	0	0	0	0	0
1,2-dimethylnaphthalene	6.25	28267	G05	20230814	0	0	0	0	0	0	0	0	0	0	0	0	0
1,2-dimethylnaphthalene	6.25	28267	H05	20230814	0	0	0	0	0	0	0	0	0	0	0	0	0
1,2-dimethylnaphthalene	6.25	28267	A06	20230814	0	0	0	0	0	0	0	0	0	0	0	0	0
1,2-dimethylnaphthalene	6.25	28267	B06	20230814	0	0	0	0	0	0	0	0	0	0	0	0	0
1,2-dimethylnaphthalene	6.25	28267	C06	20230814	0	0	0	0	0	0	0	0	0	0	0	0	0
1,2-dimethylnaphthalene	6.25	28267	D06	20230814	0	0	0	0	0	0	0	0	0	0	0	0	0
1,2-dimethylnaphthalene	6.25	28267	E06	20230814	0	0	0	0	0	0	0	0	0	0	0	0	0
1,2-dimethylnaphthalene	6.25	28267	F06	20230814	0	0	0	0	0	0	0	0	0	0	0	0	0
1,2-dimethylnaphthalene	6.25	28267	G06	20230814	0	0	0	0	0	0	0	0	0	0	0	0	0
1,2-dimethylnaphthalene	6.25	28267	H06	20230814	0	0	0	0	0	0	0	0	0	0	0	0	0
1,2-dimethylnaphthalene	12.5	28266	A07	20230814	0	0	0	0	0	0	0	0	0	0	0	0	0
1,2-dimethylnaphthalene	12.5	28266	B07	20230814	0	0	0	0	0	0	0	0	0	0	0	0	0
1,2-dimethylnaphthalene	12.5	28266	C07	20230814	0	0	0	0	0	0	0	0	0	0	0	0	0
1,2-dimethylnaphthalene	12.5	28266	D07	20230814	0	0	0	0	0	0	0	0	0	0	0	0	0
1,2-dimethylnaphthalene	12.5	28266	E07	20230814	0	0	0	0	0	0	0	0	0	0	0	0	0
1,2-dimethylnaphthalene	12.5	28266	F07	20230814	0	0	0	0	0	0	0	0	0	0	0	0	0
1,2-dimethylnaphthalene	12.5	28266	G07	20230814	0	0	0	0	0	0	0	0	0	0	0	0	0
1,2-dimethylnaphthalene	12.5	28266	H07	20230814	0	0	0	0	0	0	0	0	0	0	0	0	0
1,2-dimethylnaphthalene	12.5	28266	A08	20230814	1	NA	NA	NA	NA	NA	NA	NA	NA	NA	NA	NA	0
1,2-dimethylnaphthalene	12.5	28266	B08	20230814	0	0	0	0	0	0	0	0	0	0	0	0	0
1,2-dimethylnaphthalene	12.5	28266	C08	20230814	0	0	0	0	0	0	0	1	0	0	0	0	0
1,2-dimethylnaphthalene	12.5	28266	D08	20230814	0	0	0	0	1	1	1	1	0	0	0	0	0
1,2-dimethylnaphthalene	12.5	28266	E08	20230814	0	0	0	0	0	0	0	0	0	0	0	0	0
1,2-dimethylnaphthalene	12.5	28266	F08	20230814	0	0	0	1	0	1	0	0	0	0	0	0	0
1,2-dimethylnaphthalene	12.5	28266	G08	20230814	0	0	0	0	0	0	0	0	0	0	0	0	0
1,2-dimethylnaphthalene	12.5	28266	H08	20230814	0	0	0	0	0	0	0	0	0	0	0	0	0
1,2-dimethylnaphthalene	12.5	28267	A07	20230814	0	0	0	0	0	0	0	0	0	0	0	0	0
1,2-dimethylnaphthalene	12.5	28267	B07	20230814	0	0	0	0	0	0	0	0	0	0	0	0	0
1,2-dimethylnaphthalene	12.5	28267	C07	20230814	0	0	0	0	0	0	0	0	0	0	0	0	0
1,2-dimethylnaphthalene	12.5	28267	D07	20230814	0	0	0	0	0	0	0	0	0	0	0	0	0
1,2-dimethylnaphthalene	12.5	28267	E07	20230814	0	0	0	0	0	0	0	0	0	0	0	0	0
1,2-dimethylnaphthalene	12.5	28267	F07	20230814	0	0	0	0	0	0	0	0	0	0	0	0	0
1,2-dimethylnaphthalene	12.5	28267	G07	20230814	0	0	0	0	0	0	0	0	0	0	0	0	0
1,2-dimethylnaphthalene	12.5	28267	H07	20230814	0	0	0	0	0	0	0	0	0	0	0	0	0
1,2-dimethylnaphthalene	12.5	28267	A08	20230814	0	0	0	0	0	0	0	0	0	0	0	0	0
1,2-dimethylnaphthalene	12.5	28267	B08	20230814	0	0	0	0	0	0	0	0	0	0	0	0	0
1,2-dimethylnaphthalene	12.5	28267	C08	20230814	0	0	0	1	1	1	0	1	0	0	0	0	0
1,2-dimethylnaphthalene	12.5	28267	D08	20230814	0	0	0	1	1	1	0	1	0	0	0	0	0
1,2-dimethylnaphthalene	12.5	28267	E08	20230814	0	0	0	0	0	0	0	0	0	0	0	0	0
1,2-dimethylnaphthalene	12.5	28267	F08	20230814	0	0	0	0	0	0	0	0	0	0	0	0	0
1,2-dimethylnaphthalene	12.5	28267	G08	20230814	0	0	0	0	0	0	0	0	0	0	0	0	0
1,2-dimethylnaphthalene	12.5	28267	H08	20230814	0	0	0	0	0	0	0	0	0	0	0	0	0
1,2-dimethylnaphthalene	25	28266	A09	20230814	0	0	0	0	0	0	0	0	0	0	0	0	0
1,2-dimethylnaphthalene	25	28266	B09	20230814	0	0	0	0	0	0	0	0	0	0	0	0	0
1,2-dimethylnaphthalene	25	28266	C09	20230814	0	0	0	1	0	1	0	0	0	0	0	0	0
1,2-dimethylnaphthalene	25	28266	D09	20230814	0	0	0	0	0	0	0	0	0	0	0	0	0
1,2-dimethylnaphthalene	25	28266	E09	20230814	0	0	0	0	0	0	0	0	0	0	0	0	0
1,2-dimethylnaphthalene	25	28266	F09	20230814	0	0	0	0	0	0	0	0	0	0	0	0	0
1,2-dimethylnaphthalene	25	28266	G09	20230814	0	0	0	0	0	0	0	1	0	0	0	0	0
1,2-dimethylnaphthalene	25	28266	H09	20230814	0	0	0	0	0	0	0	0	0	0	0	0	0
1,2-dimethylnaphthalene	25	28266	A10	20230814	0	0	0	0	0	0	0	1	0	0	0	0	0
1,2-dimethylnaphthalene	25	28266	B10	20230814	0	0	0	0	0	0	0	0	0	0	0	0	0
1,2-dimethylnaphthalene	25	28266	C10	20230814	1	NA	NA	NA	NA	NA	NA	NA	NA	NA	NA	NA	0
1,2-dimethylnaphthalene	25	28266	D10	20230814	0	0	0	0	0	0	0	0	0	0	0	0	0
1,2-dimethylnaphthalene	25	28266	E10	20230814	0	0	0	0	0	0	0	0	0	0	0	0	0
1,2-dimethylnaphthalene	25	28266	F10	20230814	0	0	0	0	0	0	0	0	0	0	0	0	0
1,2-dimethylnaphthalene	25	28266	G10	20230814	0	0	0	0	0	0	0	0	0	0	0	0	0
1,2-dimethylnaphthalene	25	28266	H10	20230814	0	0	0	0	0	0	0	0	0	0	0	0	0
1,2-dimethylnaphthalene	25	28267	A09	20230814	1	NA	NA	NA	NA	NA	NA	NA	NA	NA	NA	NA	0
1,2-dimethylnaphthalene	25	28267	B09	20230814	0	0	0	0	0	0	0	0	0	0	0	0	0
1,2-dimethylnaphthalene	25	28267	C09	20230814	0	0	0	0	0	0	0	0	0	0	0	0	0
1,2-dimethylnaphthalene	25	28267	D09	20230814	0	0	0	0	0	0	0	0	0	0	0	0	0
1,2-dimethylnaphthalene	25	28267	E09	20230814	0	0	0	0	0	0	0	0	0	0	0	0	0
1,2-dimethylnaphthalene	25	28267	F09	20230814	0	0	0	0	0	0	0	0	0	0	0	0	0
1,2-dimethylnaphthalene	25	28267	G09	20230814	0	0	0	0	0	0	0	0	0	0	0	0	0
1,2-dimethylnaphthalene	25	28267	H09	20230814	0	0	0	0	0	0	0	0	0	0	0	0	0
1,2-dimethylnaphthalene	25	28267	A10	20230814	0	0	0	0	0	0	0	0	0	0	0	0	0
1,2-dimethylnaphthalene	25	28267	B10	20230814	0	0	0	0	0	0	0	0	0	0	0	0	0
1,2-dimethylnaphthalene	25	28267	C10	20230814	0	0	0	0	0	0	0	0	0	0	0	0	0
1,2-dimethylnaphthalene	25	28267	D10	20230814	0	0	0	0	0	0	0	0	0	0	0	0	0
1,2-dimethylnaphthalene	25	28267	E10	20230814	0	0	0	0	0	0	0	0	0	0	0	0	0
1,2-dimethylnaphthalene	25	28267	F10	20230814	0	0	0	0	0	0	0	0	0	0	0	0	0
1,2-dimethylnaphthalene	25	28267	G10	20230814	0	0	0	0	0	0	0	0	0	0	0	0	0
1,2-dimethylnaphthalene	25	28267	H10	20230814	0	0	0	0	0	0	0	0	0	0	0	0	0
1,2-dimethylnaphthalene	50	28266	A11	20230814	1	NA	NA	NA	NA	NA	NA	NA	NA	NA	NA	NA	0
1,2-dimethylnaphthalene	50	28266	B11	20230814	0	0	0	1	1	1	0	0	1	0	0	0	0
1,2-dimethylnaphthalene	50	28266	C11	20230814	1	NA	NA	NA	NA	NA	NA	NA	NA	NA	NA	NA	0
1,2-dimethylnaphthalene	50	28266	D11	20230814	1	NA	NA	NA	NA	NA	NA	NA	NA	NA	NA	NA	0
1,2-dimethylnaphthalene	50	28266	E11	20230814	1	NA	NA	NA	NA	NA	NA	NA	NA	NA	NA	NA	0
1,2-dimethylnaphthalene	50	28266	F11	20230814	1	NA	NA	NA	NA	NA	NA	NA	NA	NA	NA	NA	0
1,2-dimethylnaphthalene	50	28266	G11	20230814	1	NA	NA	NA	NA	NA	NA	NA	NA	NA	NA	NA	0
1,2-dimethylnaphthalene	50	28266	H11	20230814	1	NA	NA	NA	NA	NA	NA	NA	NA	NA	NA	NA	0
1,2-dimethylnaphthalene	50	28266	A12	20230814	1	NA	NA	NA	NA	NA	NA	NA	NA	NA	NA	NA	0
1,2-dimethylnaphthalene	50	28266	B12	20230814	1	NA	NA	NA	NA	NA	NA	NA	NA	NA	NA	NA	0
1,2-dimethylnaphthalene	50	28266	C12	20230814	1	NA	NA	NA	NA	NA	NA	NA	NA	NA	NA	NA	0
1,2-dimethylnaphthalene	50	28266	D12	20230814	1	NA	NA	NA	NA	NA	NA	NA	NA	NA	NA	NA	0
1,2-dimethylnaphthalene	50	28266	E12	20230814	1	NA	NA	NA	NA	NA	NA	NA	NA	NA	NA	NA	0
1,2-dimethylnaphthalene	50	28266	F12	20230814	1	NA	NA	NA	NA	NA	NA	NA	NA	NA	NA	NA	0
1,2-dimethylnaphthalene	50	28266	G12	20230814	1	NA	NA	NA	NA	NA	NA	NA	NA	NA	NA	NA	0
1,2-dimethylnaphthalene	50	28266	H12	20230814	1	NA	NA	NA	NA	NA	NA	NA	NA	NA	NA	NA	0
1,2-dimethylnaphthalene	50	28267	A11	20230814	1	NA	NA	NA	NA	NA	NA	NA	NA	NA	NA	NA	0
1,2-dimethylnaphthalene	50	28267	B11	20230814	1	NA	NA	NA	NA	NA	NA	NA	NA	NA	NA	NA	0
1,2-dimethylnaphthalene	50	28267	C11	20230814	1	NA	NA	NA	NA	NA	NA	NA	NA	NA	NA	NA	0
1,2-dimethylnaphthalene	50	28267	D11	20230814	1	NA	NA	NA	NA	NA	NA	NA	NA	NA	NA	NA	0
1,2-dimethylnaphthalene	50	28267	E11	20230814	1	NA	NA	NA	NA	NA	NA	NA	NA	NA	NA	NA	0
1,2-dimethylnaphthalene	50	28267	F11	20230814	1	NA	NA	NA	NA	NA	NA	NA	NA	NA	NA	NA	0
1,2-dimethylnaphthalene	50	28267	G11	20230814	1	NA	NA	NA	NA	NA	NA	NA	NA	NA	NA	NA	0
1,2-dimethylnaphthalene	50	28267	H11	20230814	1	NA	NA	NA	NA	NA	NA	NA	NA	NA	NA	NA	0
1,2-dimethylnaphthalene	50	28267	A12	20230814	1	NA	NA	NA	NA	NA	NA	NA	NA	NA	NA	NA	0
1,2-dimethylnaphthalene	50	28267	B12	20230814	1	NA	NA	NA	NA	NA	NA	NA	NA	NA	NA	NA	0
1,2-dimethylnaphthalene	50	28267	C12	20230814	1	NA	NA	NA	NA	NA	NA	NA	NA	NA	NA	NA	0
1,2-dimethylnaphthalene	50	28267	D12	20230814	1	NA	NA	NA	NA	NA	NA	NA	NA	NA	NA	NA	0
1,2-dimethylnaphthalene	50	28267	E12	20230814	1	NA	NA	NA	NA	NA	NA	NA	NA	NA	NA	NA	0
1,2-dimethylnaphthalene	50	28267	F12	20230814	1	NA	NA	NA	NA	NA	NA	NA	NA	NA	NA	NA	0
1,2-dimethylnaphthalene	50	28267	G12	20230814	1	NA	NA	NA	NA	NA	NA	NA	NA	NA	NA	NA	0
1,2-dimethylnaphthalene	50	28267	H12	20230814	1	NA	NA	NA	NA	NA	NA	NA	NA	NA	NA	NA	0
1,4-dimethylnaphthalene	0	28354	A01	20230829	0	0	0	0	0	0	0	0	0	0	0	0	0
1,4-dimethylnaphthalene	0	28354	B01	20230829	0	0	0	0	0	0	0	0	0	0	0	0	0
1,4-dimethylnaphthalene	0	28354	C01	20230829	0	0	0	0	0	0	0	0	0	0	0	0	0
1,4-dimethylnaphthalene	0	28354	D01	20230829	0	0	0	0	0	0	0	0	0	0	0	0	0
1,4-dimethylnaphthalene	0	28354	E01	20230829	0	0	0	0	0	0	0	0	0	0	0	0	0
1,4-dimethylnaphthalene	0	28354	F01	20230829	0	0	0	0	0	0	0	0	0	0	0	0	0
1,4-dimethylnaphthalene	0	28354	G01	20230829	0	0	0	0	0	0	0	0	0	0	0	0	0
1,4-dimethylnaphthalene	0	28354	H01	20230829	0	0	0	0	0	0	0	0	0	0	0	0	0
1,4-dimethylnaphthalene	0	28354	A02	20230829	0	0	0	0	0	0	0	0	0	0	0	0	0
1,4-dimethylnaphthalene	0	28354	B02	20230829	0	0	0	0	0	0	0	0	0	0	0	0	0
1,4-dimethylnaphthalene	0	28354	C02	20230829	0	0	0	0	0	0	0	0	0	0	0	0	0
1,4-dimethylnaphthalene	0	28354	D02	20230829	0	0	0	0	0	0	0	0	0	0	0	0	0
1,4-dimethylnaphthalene	0	28354	E02	20230829	0	0	0	0	0	0	0	0	0	0	0	0	0
1,4-dimethylnaphthalene	0	28354	F02	20230829	0	0	0	0	0	0	0	0	0	0	0	0	0
1,4-dimethylnaphthalene	0	28354	G02	20230829	0	0	0	0	0	0	0	0	0	0	0	0	0
1,4-dimethylnaphthalene	0	28354	H02	20230829	0	0	0	0	0	0	0	0	0	0	0	0	0
1,4-dimethylnaphthalene	0	28355	A01	20230829	0	0	0	0	0	0	0	0	0	0	0	0	0
1,4-dimethylnaphthalene	0	28355	B01	20230829	0	0	0	0	0	0	0	0	0	0	0	0	0
1,4-dimethylnaphthalene	0	28355	C01	20230829	0	0	0	0	0	0	0	0	0	0	0	0	0
1,4-dimethylnaphthalene	0	28355	D01	20230829	0	0	0	0	0	0	0	0	0	0	0	0	0
1,4-dimethylnaphthalene	0	28355	E01	20230829	0	0	0	0	0	0	0	0	0	0	0	0	0
1,4-dimethylnaphthalene	0	28355	F01	20230829	0	0	0	0	0	0	0	0	0	0	0	0	0
1,4-dimethylnaphthalene	0	28355	G01	20230829	0	0	0	0	0	0	0	0	0	0	0	0	0
1,4-dimethylnaphthalene	0	28355	H01	20230829	0	0	0	0	0	0	0	0	0	0	0	0	0
1,4-dimethylnaphthalene	0	28355	A02	20230829	0	0	0	0	0	0	0	0	0	0	0	0	0
1,4-dimethylnaphthalene	0	28355	B02	20230829	0	0	0	0	0	0	0	0	0	0	0	0	0
1,4-dimethylnaphthalene	0	28355	C02	20230829	0	0	0	0	0	0	0	0	0	0	0	0	0
1,4-dimethylnaphthalene	0	28355	D02	20230829	0	0	0	0	0	0	0	0	0	0	0	0	0
1,4-dimethylnaphthalene	0	28355	E02	20230829	0	0	0	0	0	0	0	0	0	0	0	0	0
1,4-dimethylnaphthalene	0	28355	F02	20230829	0	0	0	0	0	0	0	0	0	0	0	0	0
1,4-dimethylnaphthalene	0	28355	G02	20230829	0	0	0	0	0	0	0	0	0	0	0	0	0
1,4-dimethylnaphthalene	0	28355	H02	20230829	0	0	0	0	0	0	0	0	0	0	0	0	0
1,4-dimethylnaphthalene	3.125	28354	A03	20230829	0	0	0	0	0	0	0	0	0	0	0	0	0
1,4-dimethylnaphthalene	3.125	28354	B03	20230829	0	0	0	0	0	0	0	0	0	0	0	0	0
1,4-dimethylnaphthalene	3.125	28354	C03	20230829	0	0	0	0	0	0	0	0	0	0	0	0	0
1,4-dimethylnaphthalene	3.125	28354	D03	20230829	0	0	0	0	0	0	0	0	0	0	0	0	0
1,4-dimethylnaphthalene	3.125	28354	E03	20230829	0	0	0	0	0	0	0	0	0	0	0	0	0
1,4-dimethylnaphthalene	3.125	28354	F03	20230829	0	0	0	0	0	0	0	0	0	0	0	0	0
1,4-dimethylnaphthalene	3.125	28354	G03	20230829	0	0	0	0	0	0	0	0	0	0	0	0	0
1,4-dimethylnaphthalene	3.125	28354	H03	20230829	0	0	0	0	0	0	0	0	0	0	0	0	0
1,4-dimethylnaphthalene	3.125	28354	A04	20230829	0	0	0	0	0	0	0	0	0	0	0	0	0
1,4-dimethylnaphthalene	3.125	28354	B04	20230829	0	0	0	0	0	0	0	0	0	0	0	0	0
1,4-dimethylnaphthalene	3.125	28354	C04	20230829	0	0	0	0	0	0	0	0	0	0	0	0	0
1,4-dimethylnaphthalene	3.125	28354	D04	20230829	0	0	0	0	0	0	0	0	0	0	0	0	0
1,4-dimethylnaphthalene	3.125	28354	E04	20230829	0	0	0	0	0	0	0	0	0	0	0	0	0
1,4-dimethylnaphthalene	3.125	28354	F04	20230829	0	0	0	0	0	0	0	0	0	0	0	0	0
1,4-dimethylnaphthalene	3.125	28354	G04	20230829	0	0	0	0	0	0	0	0	0	0	0	0	0
1,4-dimethylnaphthalene	3.125	28354	H04	20230829	0	0	0	0	0	1	0	0	0	0	0	0	0
1,4-dimethylnaphthalene	3.125	28355	A03	20230829	0	0	0	0	0	0	0	0	0	0	0	0	0
1,4-dimethylnaphthalene	3.125	28355	B03	20230829	0	0	0	0	0	0	0	0	0	0	0	0	0
1,4-dimethylnaphthalene	3.125	28355	C03	20230829	0	0	0	0	0	0	0	0	0	0	0	0	0
1,4-dimethylnaphthalene	3.125	28355	D03	20230829	0	0	0	0	0	0	0	0	0	0	0	0	0
1,4-dimethylnaphthalene	3.125	28355	E03	20230829	0	0	0	0	0	0	0	0	0	0	0	0	0
1,4-dimethylnaphthalene	3.125	28355	F03	20230829	0	0	0	0	0	0	0	0	0	0	0	0	0
1,4-dimethylnaphthalene	3.125	28355	G03	20230829	0	0	0	0	0	0	0	0	0	0	0	0	0
1,4-dimethylnaphthalene	3.125	28355	H03	20230829	0	0	0	0	0	0	0	0	0	0	0	0	0
1,4-dimethylnaphthalene	3.125	28355	A04	20230829	0	0	0	0	0	0	0	0	0	0	0	0	0
1,4-dimethylnaphthalene	3.125	28355	B04	20230829	0	0	0	0	0	0	0	0	0	0	0	0	0
1,4-dimethylnaphthalene	3.125	28355	C04	20230829	0	0	0	0	0	0	0	0	0	0	0	0	0
1,4-dimethylnaphthalene	3.125	28355	D04	20230829	0	0	0	0	0	0	0	0	0	0	0	0	0
1,4-dimethylnaphthalene	3.125	28355	E04	20230829	0	0	0	0	0	0	0	0	0	0	0	0	0
1,4-dimethylnaphthalene	3.125	28355	F04	20230829	0	0	0	0	0	0	0	0	0	0	0	0	0
1,4-dimethylnaphthalene	3.125	28355	G04	20230829	0	0	0	0	0	0	0	0	0	0	0	0	0
1,4-dimethylnaphthalene	3.125	28355	H04	20230829	0	0	0	0	0	0	0	0	0	0	0	0	0
1,4-dimethylnaphthalene	6.25	28354	A05	20230829	1	NA	1	NA	NA	NA	NA	NA	NA	NA	NA	NA	0
1,4-dimethylnaphthalene	6.25	28354	B05	20230829	0	0	0	0	0	0	0	0	0	0	0	0	0
1,4-dimethylnaphthalene	6.25	28354	C05	20230829	0	0	0	0	0	0	0	0	0	0	0	0	0
1,4-dimethylnaphthalene	6.25	28354	D05	20230829	0	0	0	0	0	1	0	0	0	0	0	0	0
1,4-dimethylnaphthalene	6.25	28354	E05	20230829	0	0	0	0	0	0	0	0	0	0	0	0	0
1,4-dimethylnaphthalene	6.25	28354	F05	20230829	0	0	0	0	0	0	0	0	0	0	0	0	0
1,4-dimethylnaphthalene	6.25	28354	G05	20230829	0	0	0	0	0	0	0	0	0	0	0	0	0
1,4-dimethylnaphthalene	6.25	28354	H05	20230829	0	0	0	0	0	0	0	0	0	0	0	0	0
1,4-dimethylnaphthalene	6.25	28354	A06	20230829	0	0	0	0	0	0	0	0	0	0	0	0	0
1,4-dimethylnaphthalene	6.25	28354	B06	20230829	0	0	0	0	0	0	0	0	0	0	0	0	0
1,4-dimethylnaphthalene	6.25	28354	C06	20230829	0	0	0	0	0	0	0	0	0	0	0	0	0
1,4-dimethylnaphthalene	6.25	28354	D06	20230829	0	0	0	0	0	0	0	0	0	0	0	0	0
1,4-dimethylnaphthalene	6.25	28354	E06	20230829	0	0	0	0	0	0	0	0	0	0	0	0	0
1,4-dimethylnaphthalene	6.25	28354	F06	20230829	0	0	0	0	0	0	0	0	0	0	0	0	0
1,4-dimethylnaphthalene	6.25	28354	G06	20230829	0	0	0	0	0	0	0	0	0	0	0	0	0
1,4-dimethylnaphthalene	6.25	28354	H06	20230829	0	0	0	0	0	1	0	0	0	0	0	0	0
1,4-dimethylnaphthalene	6.25	28355	A05	20230829	0	0	0	0	1	0	0	0	0	0	0	0	0
1,4-dimethylnaphthalene	6.25	28355	B05	20230829	0	0	0	0	0	0	0	0	0	0	0	0	0
1,4-dimethylnaphthalene	6.25	28355	C05	20230829	0	0	0	0	0	0	0	0	0	0	0	0	0
1,4-dimethylnaphthalene	6.25	28355	D05	20230829	0	0	0	0	0	0	0	0	0	0	0	0	0
1,4-dimethylnaphthalene	6.25	28355	E05	20230829	0	0	0	0	0	0	0	0	0	0	0	0	0
1,4-dimethylnaphthalene	6.25	28355	F05	20230829	0	0	0	0	1	1	0	0	0	0	0	0	0
1,4-dimethylnaphthalene	6.25	28355	G05	20230829	0	0	0	0	0	0	0	0	0	0	0	0	0
1,4-dimethylnaphthalene	6.25	28355	H05	20230829	0	0	0	1	1	1	0	0	0	0	0	0	0
1,4-dimethylnaphthalene	6.25	28355	A06	20230829	0	0	0	0	0	1	0	0	0	0	0	0	0
1,4-dimethylnaphthalene	6.25	28355	B06	20230829	0	0	0	0	0	0	0	0	0	0	0	0	0
1,4-dimethylnaphthalene	6.25	28355	C06	20230829	0	0	0	0	0	0	0	0	0	0	0	0	0
1,4-dimethylnaphthalene	6.25	28355	D06	20230829	0	0	0	0	0	0	0	0	0	0	0	0	0
1,4-dimethylnaphthalene	6.25	28355	E06	20230829	0	0	0	0	0	0	0	0	0	0	0	0	0
1,4-dimethylnaphthalene	6.25	28355	F06	20230829	0	0	0	0	0	0	0	0	0	0	0	0	0
1,4-dimethylnaphthalene	6.25	28355	G06	20230829	0	0	0	0	0	0	0	0	0	0	0	0	0
1,4-dimethylnaphthalene	6.25	28355	H06	20230829	0	0	0	0	0	0	0	0	0	0	0	0	0
1,4-dimethylnaphthalene	12.5	28354	A07	20230829	0	0	0	0	0	0	0	0	0	0	0	0	0
1,4-dimethylnaphthalene	12.5	28354	B07	20230829	0	0	0	0	0	0	0	0	0	0	0	0	0
1,4-dimethylnaphthalene	12.5	28354	C07	20230829	0	0	0	0	0	0	0	0	0	0	0	0	0
1,4-dimethylnaphthalene	12.5	28354	D07	20230829	0	0	0	0	0	0	0	0	0	0	0	0	0
1,4-dimethylnaphthalene	12.5	28354	E07	20230829	0	0	0	0	0	0	0	0	0	0	0	0	0
1,4-dimethylnaphthalene	12.5	28354	F07	20230829	0	0	0	0	0	0	0	0	0	0	0	0	0
1,4-dimethylnaphthalene	12.5	28354	G07	20230829	0	0	0	0	0	0	0	0	0	0	0	0	0
1,4-dimethylnaphthalene	12.5	28354	H07	20230829	0	0	0	0	1	0	0	0	0	0	0	0	0
1,4-dimethylnaphthalene	12.5	28354	A08	20230829	0	0	0	0	0	0	0	0	0	0	0	0	0
1,4-dimethylnaphthalene	12.5	28354	B08	20230829	0	0	0	0	0	0	0	0	0	0	0	0	0
1,4-dimethylnaphthalene	12.5	28354	C08	20230829	0	0	0	0	0	0	0	0	0	0	0	0	0
1,4-dimethylnaphthalene	12.5	28354	D08	20230829	0	0	0	0	0	0	0	0	0	0	0	0	0
1,4-dimethylnaphthalene	12.5	28354	E08	20230829	0	0	0	0	0	0	0	0	0	0	0	0	0
1,4-dimethylnaphthalene	12.5	28354	F08	20230829	0	0	0	0	0	0	0	0	0	0	0	0	0
1,4-dimethylnaphthalene	12.5	28354	G08	20230829	0	0	0	0	0	0	1	0	0	0	0	0	0
1,4-dimethylnaphthalene	12.5	28354	H08	20230829	0	0	0	0	1	0	0	1	0	0	0	0	0
1,4-dimethylnaphthalene	12.5	28355	A07	20230829	0	0	0	0	0	0	0	0	0	0	0	0	0
1,4-dimethylnaphthalene	12.5	28355	B07	20230829	0	0	0	0	0	0	0	0	0	0	0	0	0
1,4-dimethylnaphthalene	12.5	28355	C07	20230829	0	0	0	0	0	0	0	0	0	0	0	0	0
1,4-dimethylnaphthalene	12.5	28355	D07	20230829	0	0	0	0	0	0	0	0	0	0	0	0	0
1,4-dimethylnaphthalene	12.5	28355	E07	20230829	0	0	0	0	0	0	0	0	0	0	0	0	0
1,4-dimethylnaphthalene	12.5	28355	F07	20230829	0	0	0	0	1	0	0	0	0	0	0	0	0
1,4-dimethylnaphthalene	12.5	28355	G07	20230829	0	0	0	0	0	0	0	0	0	0	0	0	0
1,4-dimethylnaphthalene	12.5	28355	H07	20230829	0	0	0	0	0	0	0	0	0	0	0	0	0
1,4-dimethylnaphthalene	12.5	28355	A08	20230829	0	0	0	0	0	0	0	1	0	0	0	0	0
1,4-dimethylnaphthalene	12.5	28355	B08	20230829	0	0	0	0	0	0	0	0	0	0	0	0	0
1,4-dimethylnaphthalene	12.5	28355	C08	20230829	0	0	0	0	0	0	0	0	0	0	0	0	0
1,4-dimethylnaphthalene	12.5	28355	D08	20230829	0	0	0	0	0	0	0	0	0	0	0	0	0
1,4-dimethylnaphthalene	12.5	28355	E08	20230829	0	0	0	0	0	0	0	0	0	0	0	0	0
1,4-dimethylnaphthalene	12.5	28355	F08	20230829	0	0	0	0	0	0	0	0	0	0	0	0	0
1,4-dimethylnaphthalene	12.5	28355	G08	20230829	0	0	0	0	1	0	0	0	0	0	0	0	0
1,4-dimethylnaphthalene	12.5	28355	H08	20230829	0	0	0	0	0	0	0	0	0	0	0	0	0
1,4-dimethylnaphthalene	25	28354	A09	20230829	1	NA	NA	NA	NA	NA	NA	NA	NA	NA	NA	NA	0
1,4-dimethylnaphthalene	25	28354	B09	20230829	0	0	0	0	0	0	0	0	0	0	0	0	0
1,4-dimethylnaphthalene	25	28354	C09	20230829	0	0	0	0	0	0	0	0	0	0	0	0	0
1,4-dimethylnaphthalene	25	28354	D09	20230829	0	0	0	0	0	0	0	0	0	0	0	0	0
1,4-dimethylnaphthalene	25	28354	E09	20230829	1	NA	NA	NA	NA	NA	NA	NA	NA	NA	NA	NA	0
1,4-dimethylnaphthalene	25	28354	F09	20230829	0	0	0	1	1	1	1	0	0	0	0	0	0
1,4-dimethylnaphthalene	25	28354	G09	20230829	0	0	0	0	0	0	0	0	0	0	0	0	0
1,4-dimethylnaphthalene	25	28354	H09	20230829	0	0	0	1	0	0	1	0	0	0	0	0	0
1,4-dimethylnaphthalene	25	28354	A10	20230829	0	0	1	NA	NA	NA	NA	NA	NA	NA	NA	NA	0
1,4-dimethylnaphthalene	25	28354	B10	20230829	0	0	0	1	1	1	0	0	0	0	0	0	0
1,4-dimethylnaphthalene	25	28354	C10	20230829	0	0	0	1	1	0	0	0	0	0	0	0	0
1,4-dimethylnaphthalene	25	28354	D10	20230829	0	0	0	0	0	0	0	0	0	0	0	0	0
1,4-dimethylnaphthalene	25	28354	E10	20230829	0	0	0	0	0	0	0	0	0	0	0	0	0
1,4-dimethylnaphthalene	25	28354	F10	20230829	0	0	0	0	0	0	0	0	0	0	0	0	0
1,4-dimethylnaphthalene	25	28354	G10	20230829	0	0	0	1	1	1	0	1	0	0	0	0	0
1,4-dimethylnaphthalene	25	28354	H10	20230829	0	0	0	0	0	0	0	0	0	0	0	0	0
1,4-dimethylnaphthalene	25	28355	A09	20230829	0	0	0	0	1	1	0	0	0	0	0	0	0
1,4-dimethylnaphthalene	25	28355	B09	20230829	0	0	0	1	1	1	0	0	0	0	0	0	0
1,4-dimethylnaphthalene	25	28355	C09	20230829	0	0	0	1	0	1	0	0	0	0	0	0	0
1,4-dimethylnaphthalene	25	28355	D09	20230829	0	0	0	0	0	0	1	0	0	0	0	0	0
1,4-dimethylnaphthalene	25	28355	E09	20230829	0	0	0	0	1	0	0	0	0	0	0	0	0
1,4-dimethylnaphthalene	25	28355	F09	20230829	0	0	0	0	0	0	0	0	0	0	0	0	0
1,4-dimethylnaphthalene	25	28355	G09	20230829	0	0	0	0	0	0	0	0	0	0	0	0	0
1,4-dimethylnaphthalene	25	28355	H09	20230829	1	NA	1	NA	NA	NA	NA	NA	NA	NA	NA	NA	0
1,4-dimethylnaphthalene	25	28355	A10	20230829	0	0	1	NA	NA	NA	NA	NA	NA	NA	NA	NA	0
1,4-dimethylnaphthalene	25	28355	B10	20230829	0	0	0	0	0	0	0	0	0	0	0	0	0
1,4-dimethylnaphthalene	25	28355	C10	20230829	0	0	0	0	0	0	0	0	0	0	0	0	0
1,4-dimethylnaphthalene	25	28355	D10	20230829	0	0	1	NA	NA	NA	NA	NA	NA	NA	NA	NA	0
1,4-dimethylnaphthalene	25	28355	E10	20230829	0	0	0	0	1	0	0	0	0	0	0	0	0
1,4-dimethylnaphthalene	25	28355	F10	20230829	0	0	0	0	0	0	0	0	0	0	0	0	0
1,4-dimethylnaphthalene	25	28355	G10	20230829	0	0	0	0	0	0	0	0	0	0	0	0	0
1,4-dimethylnaphthalene	25	28355	H10	20230829	0	0	0	1	1	0	0	0	0	0	0	0	0
1,4-dimethylnaphthalene	50	28354	A11	20230829	1	NA	NA	NA	NA	NA	NA	NA	NA	NA	NA	NA	0
1,4-dimethylnaphthalene	50	28354	B11	20230829	1	NA	1	NA	NA	NA	NA	NA	NA	NA	NA	NA	0
1,4-dimethylnaphthalene	50	28354	C11	20230829	1	NA	NA	NA	NA	NA	NA	NA	NA	NA	NA	NA	0
1,4-dimethylnaphthalene	50	28354	D11	20230829	1	NA	NA	NA	NA	NA	NA	NA	NA	NA	NA	NA	0
1,4-dimethylnaphthalene	50	28354	E11	20230829	1	NA	1	NA	NA	NA	NA	NA	NA	NA	NA	NA	0
1,4-dimethylnaphthalene	50	28354	F11	20230829	1	NA	1	NA	NA	NA	NA	NA	NA	NA	NA	NA	0
1,4-dimethylnaphthalene	50	28354	G11	20230829	1	NA	1	NA	NA	NA	NA	NA	NA	NA	NA	NA	0
1,4-dimethylnaphthalene	50	28354	H11	20230829	1	NA	NA	NA	NA	NA	NA	NA	NA	NA	NA	NA	0
1,4-dimethylnaphthalene	50	28354	A12	20230829	1	NA	NA	NA	NA	NA	NA	NA	NA	NA	NA	NA	0
1,4-dimethylnaphthalene	50	28354	B12	20230829	1	NA	1	NA	NA	NA	NA	NA	NA	NA	NA	NA	0
1,4-dimethylnaphthalene	50	28354	C12	20230829	1	NA	NA	NA	NA	NA	NA	NA	NA	NA	NA	NA	0
1,4-dimethylnaphthalene	50	28354	D12	20230829	1	NA	NA	NA	NA	NA	NA	NA	NA	NA	NA	NA	0
1,4-dimethylnaphthalene	50	28354	E12	20230829	1	NA	NA	NA	NA	NA	NA	NA	NA	NA	NA	NA	0
1,4-dimethylnaphthalene	50	28354	F12	20230829	1	NA	NA	NA	NA	NA	NA	NA	NA	NA	NA	NA	0
1,4-dimethylnaphthalene	50	28354	G12	20230829	1	NA	NA	NA	NA	NA	NA	NA	NA	NA	NA	NA	0
1,4-dimethylnaphthalene	50	28354	H12	20230829	1	NA	1	NA	NA	NA	NA	NA	NA	NA	NA	NA	0
1,4-dimethylnaphthalene	50	28355	A11	20230829	1	NA	1	NA	NA	NA	NA	NA	NA	NA	NA	NA	0
1,4-dimethylnaphthalene	50	28355	B11	20230829	1	NA	1	NA	NA	NA	NA	NA	NA	NA	NA	NA	0
1,4-dimethylnaphthalene	50	28355	C11	20230829	1	NA	NA	NA	NA	NA	NA	NA	NA	NA	NA	NA	0
1,4-dimethylnaphthalene	50	28355	D11	20230829	1	NA	NA	NA	NA	NA	NA	NA	NA	NA	NA	NA	0
1,4-dimethylnaphthalene	50	28355	E11	20230829	1	NA	1	NA	NA	NA	NA	NA	NA	NA	NA	NA	0
1,4-dimethylnaphthalene	50	28355	F11	20230829	1	NA	NA	NA	NA	NA	NA	NA	NA	NA	NA	NA	0
1,4-dimethylnaphthalene	50	28355	G11	20230829	1	NA	1	NA	NA	NA	NA	NA	NA	NA	NA	NA	0
1,4-dimethylnaphthalene	50	28355	H11	20230829	1	NA	NA	NA	NA	NA	NA	NA	NA	NA	NA	NA	0
1,4-dimethylnaphthalene	50	28355	A12	20230829	1	NA	NA	NA	NA	NA	NA	NA	NA	NA	NA	NA	0
1,4-dimethylnaphthalene	50	28355	B12	20230829	1	NA	1	NA	NA	NA	NA	NA	NA	NA	NA	NA	0
1,4-dimethylnaphthalene	50	28355	C12	20230829	1	NA	NA	NA	NA	NA	NA	NA	NA	NA	NA	NA	0
1,4-dimethylnaphthalene	50	28355	D12	20230829	1	NA	NA	NA	NA	NA	NA	NA	NA	NA	NA	NA	0
1,4-dimethylnaphthalene	50	28355	E12	20230829	1	NA	1	NA	NA	NA	NA	NA	NA	NA	NA	NA	0
1,4-dimethylnaphthalene	50	28355	F12	20230829	1	NA	NA	NA	NA	NA	NA	NA	NA	NA	NA	NA	0
1,4-dimethylnaphthalene	50	28355	G12	20230829	1	NA	NA	NA	NA	NA	NA	NA	NA	NA	NA	NA	0
1,4-dimethylnaphthalene	50	28355	H12	20230829	1	NA	1	NA	NA	NA	NA	NA	NA	NA	NA	NA	0
1,5-dimethylnaphthalene	0	28346	A01	20230828	0	0	0	0	0	0	0	0	0	0	0	0	0
1,5-dimethylnaphthalene	0	28346	B01	20230828	0	0	0	0	0	0	0	0	0	0	0	0	0
1,5-dimethylnaphthalene	0	28346	C01	20230828	0	0	0	0	0	0	0	0	0	0	0	0	0
1,5-dimethylnaphthalene	0	28346	D01	20230828	0	0	0	0	0	0	0	0	0	0	0	0	0
1,5-dimethylnaphthalene	0	28346	E01	20230828	0	0	0	0	0	0	0	0	0	0	0	0	0
1,5-dimethylnaphthalene	0	28346	F01	20230828	0	0	0	0	0	0	0	0	0	0	0	0	0
1,5-dimethylnaphthalene	0	28346	G01	20230828	0	0	0	0	0	0	0	0	0	0	0	0	0
1,5-dimethylnaphthalene	0	28346	H01	20230828	0	0	0	0	0	0	0	0	0	0	0	0	0
1,5-dimethylnaphthalene	0	28346	A02	20230828	0	0	0	0	0	0	0	0	0	0	0	0	0
1,5-dimethylnaphthalene	0	28346	B02	20230828	0	0	0	0	0	0	0	0	0	0	0	0	0
1,5-dimethylnaphthalene	0	28346	C02	20230828	0	0	0	0	0	0	0	0	0	0	0	0	0
1,5-dimethylnaphthalene	0	28346	D02	20230828	0	0	0	0	0	0	0	0	0	0	0	0	0
1,5-dimethylnaphthalene	0	28346	E02	20230828	0	0	0	0	0	0	0	0	0	0	0	0	0
1,5-dimethylnaphthalene	0	28346	F02	20230828	0	0	0	0	0	0	0	0	0	0	0	0	0
1,5-dimethylnaphthalene	0	28346	G02	20230828	0	0	0	0	0	0	0	0	0	0	0	0	0
1,5-dimethylnaphthalene	0	28346	H02	20230828	0	0	0	0	0	0	0	0	0	0	0	0	0
1,5-dimethylnaphthalene	0	28347	A01	20230828	0	0	0	0	0	0	0	0	0	0	0	0	0
1,5-dimethylnaphthalene	0	28347	B01	20230828	0	0	0	0	0	0	0	0	0	0	0	0	0
1,5-dimethylnaphthalene	0	28347	C01	20230828	0	0	0	0	0	0	0	0	0	0	0	0	0
1,5-dimethylnaphthalene	0	28347	D01	20230828	0	0	0	0	0	0	0	0	0	0	0	0	0
1,5-dimethylnaphthalene	0	28347	E01	20230828	0	0	0	0	0	0	0	0	0	0	0	0	0
1,5-dimethylnaphthalene	0	28347	F01	20230828	0	0	0	0	0	0	0	0	0	0	0	0	0
1,5-dimethylnaphthalene	0	28347	G01	20230828	0	0	0	0	0	0	0	0	0	0	0	0	0
1,5-dimethylnaphthalene	0	28347	H01	20230828	0	0	0	0	0	0	0	0	0	0	0	0	0
1,5-dimethylnaphthalene	0	28347	A02	20230828	0	0	0	0	0	0	0	0	0	0	0	0	0
1,5-dimethylnaphthalene	0	28347	B02	20230828	0	0	0	0	0	0	0	0	0	0	0	0	0
1,5-dimethylnaphthalene	0	28347	C02	20230828	0	0	0	0	0	0	0	0	0	0	0	0	0
1,5-dimethylnaphthalene	0	28347	D02	20230828	0	0	0	0	0	0	0	0	0	0	0	0	0
1,5-dimethylnaphthalene	0	28347	E02	20230828	0	0	0	0	0	0	0	0	0	0	0	0	0
1,5-dimethylnaphthalene	0	28347	F02	20230828	0	0	0	0	0	0	0	0	0	0	0	0	0
1,5-dimethylnaphthalene	0	28347	G02	20230828	0	0	0	0	0	0	0	0	0	0	0	0	0
1,5-dimethylnaphthalene	0	28347	H02	20230828	0	0	0	0	0	0	0	0	0	0	0	0	0
1,5-dimethylnaphthalene	3.125	28346	A03	20230828	0	0	0	0	0	0	0	0	0	0	0	0	0
1,5-dimethylnaphthalene	3.125	28346	B03	20230828	0	0	0	0	0	0	0	0	0	0	0	0	0
1,5-dimethylnaphthalene	3.125	28346	C03	20230828	0	0	0	0	0	0	0	0	0	0	0	0	0
1,5-dimethylnaphthalene	3.125	28346	D03	20230828	0	0	0	0	0	0	0	0	0	0	0	0	0
1,5-dimethylnaphthalene	3.125	28346	E03	20230828	0	0	0	0	0	0	0	0	0	0	0	0	0
1,5-dimethylnaphthalene	3.125	28346	F03	20230828	0	0	0	0	0	0	0	0	0	0	0	0	0
1,5-dimethylnaphthalene	3.125	28346	G03	20230828	0	0	0	0	0	0	0	0	0	0	0	0	0
1,5-dimethylnaphthalene	3.125	28346	H03	20230828	0	0	0	0	0	0	0	0	0	0	0	0	0
1,5-dimethylnaphthalene	3.125	28346	A04	20230828	0	0	0	0	0	0	0	0	0	0	0	0	0
1,5-dimethylnaphthalene	3.125	28346	B04	20230828	0	0	0	0	0	0	0	0	0	0	0	0	0
1,5-dimethylnaphthalene	3.125	28346	C04	20230828	0	0	0	0	0	0	0	0	0	0	0	0	0
1,5-dimethylnaphthalene	3.125	28346	D04	20230828	0	0	0	0	0	0	0	0	0	0	0	0	0
1,5-dimethylnaphthalene	3.125	28346	E04	20230828	0	0	0	0	0	0	0	0	0	0	0	0	0
1,5-dimethylnaphthalene	3.125	28346	F04	20230828	0	0	0	0	0	0	0	0	0	0	0	0	0
1,5-dimethylnaphthalene	3.125	28346	G04	20230828	0	0	0	0	0	0	0	0	0	0	0	0	0
1,5-dimethylnaphthalene	3.125	28346	H04	20230828	0	0	0	0	0	0	0	0	0	0	0	0	0
1,5-dimethylnaphthalene	3.125	28347	A03	20230828	0	0	0	0	0	0	0	0	0	0	0	0	0
1,5-dimethylnaphthalene	3.125	28347	B03	20230828	0	0	0	0	0	0	0	0	0	0	0	0	0
1,5-dimethylnaphthalene	3.125	28347	C03	20230828	0	0	0	0	0	0	0	0	0	0	0	0	0
1,5-dimethylnaphthalene	3.125	28347	D03	20230828	0	0	0	0	0	0	0	0	0	0	0	0	0
1,5-dimethylnaphthalene	3.125	28347	E03	20230828	0	0	0	0	0	0	0	0	0	0	0	0	0
1,5-dimethylnaphthalene	3.125	28347	F03	20230828	0	0	0	0	0	0	0	0	0	0	0	0	0
1,5-dimethylnaphthalene	3.125	28347	G03	20230828	0	0	0	0	0	1	0	0	0	0	0	0	0
1,5-dimethylnaphthalene	3.125	28347	H03	20230828	0	0	0	0	0	0	0	0	0	0	0	0	0
1,5-dimethylnaphthalene	3.125	28347	A04	20230828	0	0	0	0	0	0	0	0	0	0	0	0	0
1,5-dimethylnaphthalene	3.125	28347	B04	20230828	1	NA	NA	NA	NA	NA	NA	NA	NA	NA	NA	NA	0
1,5-dimethylnaphthalene	3.125	28347	C04	20230828	0	0	0	0	0	0	0	0	0	0	0	0	0
1,5-dimethylnaphthalene	3.125	28347	D04	20230828	0	0	0	0	0	0	0	0	0	0	0	0	0
1,5-dimethylnaphthalene	3.125	28347	E04	20230828	0	0	0	0	0	0	0	0	0	0	0	0	0
1,5-dimethylnaphthalene	3.125	28347	F04	20230828	0	0	0	0	0	0	0	0	0	0	0	0	0
1,5-dimethylnaphthalene	3.125	28347	G04	20230828	0	0	0	0	0	0	0	0	0	0	0	0	0
1,5-dimethylnaphthalene	3.125	28347	H04	20230828	0	0	0	0	0	0	0	0	0	0	0	0	0
1,5-dimethylnaphthalene	6.25	28346	A05	20230828	0	0	0	0	0	0	0	0	0	0	0	0	0
1,5-dimethylnaphthalene	6.25	28346	B05	20230828	0	0	0	0	0	0	0	0	0	0	0	0	0
1,5-dimethylnaphthalene	6.25	28346	C05	20230828	0	0	0	0	0	0	0	0	0	0	0	0	0
1,5-dimethylnaphthalene	6.25	28346	D05	20230828	0	0	0	0	0	0	0	0	0	0	0	0	0
1,5-dimethylnaphthalene	6.25	28346	E05	20230828	0	0	0	0	0	0	0	0	0	0	0	0	0
1,5-dimethylnaphthalene	6.25	28346	F05	20230828	0	0	0	0	0	0	0	0	0	0	0	0	0
1,5-dimethylnaphthalene	6.25	28346	G05	20230828	0	0	0	0	0	0	0	0	0	0	0	0	0
1,5-dimethylnaphthalene	6.25	28346	H05	20230828	0	0	0	0	0	0	0	0	0	0	0	0	0
1,5-dimethylnaphthalene	6.25	28346	A06	20230828	0	0	0	0	0	0	0	0	0	0	0	0	0
1,5-dimethylnaphthalene	6.25	28346	B06	20230828	0	0	0	0	0	0	0	0	0	0	0	0	0
1,5-dimethylnaphthalene	6.25	28346	C06	20230828	0	0	0	0	0	0	0	0	0	0	0	0	0
1,5-dimethylnaphthalene	6.25	28346	D06	20230828	0	0	0	0	0	0	0	0	0	0	0	0	0
1,5-dimethylnaphthalene	6.25	28346	E06	20230828	1	NA	1	NA	NA	NA	NA	NA	NA	NA	NA	NA	0
1,5-dimethylnaphthalene	6.25	28346	F06	20230828	0	0	0	0	0	0	0	0	0	0	0	0	0
1,5-dimethylnaphthalene	6.25	28346	G06	20230828	0	0	0	0	0	0	0	0	0	0	0	0	0
1,5-dimethylnaphthalene	6.25	28346	H06	20230828	0	0	0	0	0	0	0	0	0	0	0	0	0
1,5-dimethylnaphthalene	6.25	28347	A05	20230828	0	0	0	0	0	0	0	0	0	0	0	0	0
1,5-dimethylnaphthalene	6.25	28347	B05	20230828	0	0	0	0	0	0	0	0	0	0	0	0	0
1,5-dimethylnaphthalene	6.25	28347	C05	20230828	0	0	0	0	0	0	0	0	0	0	0	0	0
1,5-dimethylnaphthalene	6.25	28347	D05	20230828	0	0	0	0	0	0	0	0	0	0	0	0	0
1,5-dimethylnaphthalene	6.25	28347	E05	20230828	0	0	0	0	0	0	0	0	0	0	0	0	0
1,5-dimethylnaphthalene	6.25	28347	F05	20230828	0	0	0	1	0	0	0	1	0	0	0	0	0
1,5-dimethylnaphthalene	6.25	28347	G05	20230828	1	NA	NA	NA	NA	NA	NA	NA	NA	NA	NA	NA	0
1,5-dimethylnaphthalene	6.25	28347	H05	20230828	0	0	0	0	0	0	0	0	0	0	0	0	0
1,5-dimethylnaphthalene	6.25	28347	A06	20230828	0	0	0	0	0	0	0	0	0	0	0	0	0
1,5-dimethylnaphthalene	6.25	28347	B06	20230828	0	0	0	0	0	0	0	0	0	0	0	0	0
1,5-dimethylnaphthalene	6.25	28347	C06	20230828	0	0	0	0	0	0	0	0	0	0	0	0	0
1,5-dimethylnaphthalene	6.25	28347	D06	20230828	0	0	0	0	0	0	0	0	0	0	0	0	0
1,5-dimethylnaphthalene	6.25	28347	E06	20230828	0	0	0	0	0	0	0	0	0	0	0	0	0
1,5-dimethylnaphthalene	6.25	28347	F06	20230828	0	0	0	0	0	0	0	0	0	0	0	0	0
1,5-dimethylnaphthalene	6.25	28347	G06	20230828	0	0	0	0	0	0	0	0	0	0	0	0	0
1,5-dimethylnaphthalene	6.25	28347	H06	20230828	0	0	0	0	0	0	0	0	0	0	0	0	0
1,5-dimethylnaphthalene	12.5	28346	A07	20230828	0	0	0	0	0	0	0	0	0	0	0	0	0
1,5-dimethylnaphthalene	12.5	28346	B07	20230828	0	0	0	0	0	0	0	0	0	0	0	0	0
1,5-dimethylnaphthalene	12.5	28346	C07	20230828	0	0	0	0	0	0	0	0	0	0	0	0	0
1,5-dimethylnaphthalene	12.5	28346	D07	20230828	1	NA	NA	NA	NA	NA	NA	NA	NA	NA	NA	NA	0
1,5-dimethylnaphthalene	12.5	28346	E07	20230828	0	0	0	0	0	0	0	0	0	0	0	0	0
1,5-dimethylnaphthalene	12.5	28346	F07	20230828	0	0	0	0	0	0	0	0	0	0	0	0	0
1,5-dimethylnaphthalene	12.5	28346	G07	20230828	0	0	0	0	0	0	0	0	0	0	0	0	0
1,5-dimethylnaphthalene	12.5	28346	H07	20230828	1	NA	NA	NA	NA	NA	NA	NA	NA	NA	NA	NA	0
1,5-dimethylnaphthalene	12.5	28346	A08	20230828	0	0	0	0	0	0	0	0	0	0	0	0	0
1,5-dimethylnaphthalene	12.5	28346	B08	20230828	0	0	0	0	0	0	0	0	0	0	0	0	0
1,5-dimethylnaphthalene	12.5	28346	C08	20230828	0	0	0	0	0	0	0	0	0	0	0	0	0
1,5-dimethylnaphthalene	12.5	28346	D08	20230828	0	0	0	0	0	0	0	0	0	0	0	0	0
1,5-dimethylnaphthalene	12.5	28346	E08	20230828	0	0	0	1	0	1	0	1	0	0	0	0	0
1,5-dimethylnaphthalene	12.5	28346	F08	20230828	0	0	0	0	0	0	0	0	0	0	0	0	0
1,5-dimethylnaphthalene	12.5	28346	G08	20230828	0	0	0	0	0	0	0	0	0	0	0	0	0
1,5-dimethylnaphthalene	12.5	28346	H08	20230828	0	0	0	1	1	1	0	0	0	0	0	0	0
1,5-dimethylnaphthalene	12.5	28347	A07	20230828	0	0	0	0	0	0	0	0	0	0	0	0	0
1,5-dimethylnaphthalene	12.5	28347	B07	20230828	0	0	0	0	0	0	0	0	0	0	0	0	0
1,5-dimethylnaphthalene	12.5	28347	C07	20230828	1	NA	NA	NA	NA	NA	NA	NA	NA	NA	NA	NA	0
1,5-dimethylnaphthalene	12.5	28347	D07	20230828	0	0	0	0	0	0	0	0	0	0	0	0	0
1,5-dimethylnaphthalene	12.5	28347	E07	20230828	0	0	0	0	0	0	0	0	0	0	0	0	0
1,5-dimethylnaphthalene	12.5	28347	F07	20230828	0	0	0	0	0	0	0	0	0	0	0	0	0
1,5-dimethylnaphthalene	12.5	28347	G07	20230828	0	0	0	0	0	0	0	0	0	0	0	0	0
1,5-dimethylnaphthalene	12.5	28347	H07	20230828	0	0	0	0	0	0	0	0	0	0	0	0	0
1,5-dimethylnaphthalene	12.5	28347	A08	20230828	0	0	0	0	0	0	0	0	0	0	0	0	0
1,5-dimethylnaphthalene	12.5	28347	B08	20230828	0	0	0	0	0	0	0	0	0	0	0	0	0
1,5-dimethylnaphthalene	12.5	28347	C08	20230828	0	0	0	0	0	0	0	0	0	0	0	0	0
1,5-dimethylnaphthalene	12.5	28347	D08	20230828	0	0	0	0	0	0	0	0	0	0	0	0	0
1,5-dimethylnaphthalene	12.5	28347	E08	20230828	0	0	0	0	0	0	0	0	0	0	0	0	0
1,5-dimethylnaphthalene	12.5	28347	F08	20230828	0	0	0	0	0	0	0	0	0	0	0	0	0
1,5-dimethylnaphthalene	12.5	28347	G08	20230828	0	0	0	1	0	1	0	1	0	0	0	0	0
1,5-dimethylnaphthalene	12.5	28347	H08	20230828	0	0	0	1	0	1	0	1	0	0	0	0	0
1,5-dimethylnaphthalene	25	28346	A09	20230828	0	0	0	0	0	0	0	0	0	0	0	0	0
1,5-dimethylnaphthalene	25	28346	B09	20230828	0	0	0	0	0	0	0	0	0	0	0	0	0
1,5-dimethylnaphthalene	25	28346	C09	20230828	0	0	0	0	0	0	0	0	0	0	0	0	0
1,5-dimethylnaphthalene	25	28346	D09	20230828	1	NA	NA	NA	NA	NA	NA	NA	NA	NA	NA	NA	0
1,5-dimethylnaphthalene	25	28346	E09	20230828	0	0	0	0	0	0	0	0	0	0	0	0	0
1,5-dimethylnaphthalene	25	28346	F09	20230828	0	0	0	0	0	0	0	0	0	0	0	0	0
1,5-dimethylnaphthalene	25	28346	G09	20230828	0	0	0	0	0	0	0	0	0	0	0	0	0
1,5-dimethylnaphthalene	25	28346	H09	20230828	0	0	0	0	0	0	0	0	0	0	0	0	0
1,5-dimethylnaphthalene	25	28346	A10	20230828	0	0	0	1	1	1	0	0	0	0	0	0	0
1,5-dimethylnaphthalene	25	28346	B10	20230828	0	0	0	0	0	0	0	0	0	0	0	0	0
1,5-dimethylnaphthalene	25	28346	C10	20230828	0	0	0	0	0	0	0	0	0	0	0	0	0
1,5-dimethylnaphthalene	25	28346	D10	20230828	0	0	0	0	0	0	0	0	0	0	0	0	0
1,5-dimethylnaphthalene	25	28346	E10	20230828	0	0	0	0	0	0	0	0	0	0	0	0	0
1,5-dimethylnaphthalene	25	28346	F10	20230828	0	0	0	0	0	0	0	0	0	0	0	0	0
1,5-dimethylnaphthalene	25	28346	G10	20230828	0	0	0	0	0	1	0	0	0	0	0	0	0
1,5-dimethylnaphthalene	25	28346	H10	20230828	0	0	0	0	0	0	0	0	0	0	0	0	0
1,5-dimethylnaphthalene	25	28347	A09	20230828	0	0	0	0	0	0	0	0	0	0	0	0	0
1,5-dimethylnaphthalene	25	28347	B09	20230828	0	0	0	0	0	0	0	0	0	0	0	0	0
1,5-dimethylnaphthalene	25	28347	C09	20230828	1	NA	1	NA	NA	NA	NA	NA	NA	NA	NA	NA	0
1,5-dimethylnaphthalene	25	28347	D09	20230828	0	0	0	0	0	0	0	0	0	0	0	0	0
1,5-dimethylnaphthalene	25	28347	E09	20230828	0	0	0	0	0	0	0	0	0	0	0	0	0
1,5-dimethylnaphthalene	25	28347	F09	20230828	0	0	0	0	0	0	0	0	0	0	0	0	0
1,5-dimethylnaphthalene	25	28347	G09	20230828	0	0	0	0	0	0	0	0	0	0	0	0	0
1,5-dimethylnaphthalene	25	28347	H09	20230828	0	0	0	0	0	0	0	0	0	0	0	0	0
1,5-dimethylnaphthalene	25	28347	A10	20230828	0	0	0	0	0	0	0	0	0	0	0	0	0
1,5-dimethylnaphthalene	25	28347	B10	20230828	0	0	0	0	0	1	0	0	0	0	0	0	0
1,5-dimethylnaphthalene	25	28347	C10	20230828	0	0	0	0	0	0	0	0	0	0	0	0	0
1,5-dimethylnaphthalene	25	28347	D10	20230828	0	0	0	1	1	1	0	0	1	0	0	0	0
1,5-dimethylnaphthalene	25	28347	E10	20230828	0	0	0	0	0	0	0	0	0	0	0	0	0
1,5-dimethylnaphthalene	25	28347	F10	20230828	0	0	0	0	0	1	0	0	0	0	0	0	0
1,5-dimethylnaphthalene	25	28347	G10	20230828	0	0	0	0	0	0	0	0	0	0	0	0	0
1,5-dimethylnaphthalene	25	28347	H10	20230828	0	0	0	0	0	0	0	0	0	0	0	0	0
1,5-dimethylnaphthalene	50	28346	A11	20230828	1	NA	NA	NA	NA	NA	NA	NA	NA	NA	NA	NA	0
1,5-dimethylnaphthalene	50	28346	B11	20230828	0	0	0	0	0	0	0	0	0	0	0	0	0
1,5-dimethylnaphthalene	50	28346	C11	20230828	1	NA	1	NA	NA	NA	NA	NA	NA	NA	NA	NA	0
1,5-dimethylnaphthalene	50	28346	D11	20230828	0	0	0	1	1	1	0	1	0	0	0	0	0
1,5-dimethylnaphthalene	50	28346	E11	20230828	0	0	1	NA	NA	NA	NA	NA	NA	NA	NA	NA	0
1,5-dimethylnaphthalene	50	28346	F11	20230828	0	0	1	NA	NA	NA	NA	NA	NA	NA	NA	NA	0
1,5-dimethylnaphthalene	50	28346	G11	20230828	0	0	0	0	0	0	0	0	0	0	0	0	0
1,5-dimethylnaphthalene	50	28346	H11	20230828	0	0	0	1	1	1	0	0	0	0	0	0	0
1,5-dimethylnaphthalene	50	28346	A12	20230828	0	0	1	NA	NA	NA	NA	NA	NA	NA	NA	NA	0
1,5-dimethylnaphthalene	50	28346	B12	20230828	0	0	1	NA	NA	NA	NA	NA	NA	NA	NA	NA	0
1,5-dimethylnaphthalene	50	28346	C12	20230828	1	NA	NA	NA	NA	NA	NA	NA	NA	NA	NA	NA	0
1,5-dimethylnaphthalene	50	28346	D12	20230828	1	NA	1	NA	NA	NA	NA	NA	NA	NA	NA	NA	0
1,5-dimethylnaphthalene	50	28346	E12	20230828	1	NA	NA	NA	NA	NA	NA	NA	NA	NA	NA	NA	0
1,5-dimethylnaphthalene	50	28346	F12	20230828	0	0	1	NA	NA	NA	NA	NA	NA	NA	NA	NA	0
1,5-dimethylnaphthalene	50	28346	G12	20230828	1	NA	NA	NA	NA	NA	NA	NA	NA	NA	NA	NA	0
1,5-dimethylnaphthalene	50	28346	H12	20230828	0	0	0	1	1	1	1	1	1	0	0	0	0
1,5-dimethylnaphthalene	50	28347	A11	20230828	0	0	0	1	0	1	0	0	0	0	0	0	0
1,5-dimethylnaphthalene	50	28347	B11	20230828	1	NA	1	NA	NA	NA	NA	NA	NA	NA	NA	NA	0
1,5-dimethylnaphthalene	50	28347	C11	20230828	0	0	0	1	1	1	1	1	1	0	0	0	0
1,5-dimethylnaphthalene	50	28347	D11	20230828	1	NA	NA	NA	NA	NA	NA	NA	NA	NA	NA	NA	0
1,5-dimethylnaphthalene	50	28347	E11	20230828	0	0	1	NA	NA	NA	NA	NA	NA	NA	NA	NA	0
1,5-dimethylnaphthalene	50	28347	F11	20230828	0	0	0	1	1	1	1	1	1	0	0	0	0
1,5-dimethylnaphthalene	50	28347	G11	20230828	1	NA	NA	NA	NA	NA	NA	NA	NA	NA	NA	NA	0
1,5-dimethylnaphthalene	50	28347	H11	20230828	0	0	0	1	0	1	0	0	0	0	0	0	0
1,5-dimethylnaphthalene	50	28347	A12	20230828	0	0	1	NA	NA	NA	NA	NA	NA	NA	NA	NA	0
1,5-dimethylnaphthalene	50	28347	B12	20230828	1	NA	1	NA	NA	NA	NA	NA	NA	NA	NA	NA	0
1,5-dimethylnaphthalene	50	28347	C12	20230828	0	0	1	NA	NA	NA	NA	NA	NA	NA	NA	NA	0
1,5-dimethylnaphthalene	50	28347	D12	20230828	0	0	1	NA	NA	NA	NA	NA	NA	NA	NA	NA	0
1,5-dimethylnaphthalene	50	28347	E12	20230828	1	NA	1	NA	NA	NA	NA	NA	NA	NA	NA	NA	0
1,5-dimethylnaphthalene	50	28347	F12	20230828	0	0	0	1	0	1	0	0	0	0	0	0	0
1,5-dimethylnaphthalene	50	28347	G12	20230828	1	NA	NA	NA	NA	NA	NA	NA	NA	NA	NA	NA	0
1,5-dimethylnaphthalene	50	28347	H12	20230828	0	0	1	NA	NA	NA	NA	NA	NA	NA	NA	NA	0
1,8-dimethylnaphthalene	0	28270	A01	20230814	0	0	0	0	0	0	0	0	0	0	0	0	0
1,8-dimethylnaphthalene	0	28270	B01	20230814	0	0	0	0	0	0	0	0	0	0	0	0	0
1,8-dimethylnaphthalene	0	28270	C01	20230814	0	0	0	0	0	0	0	0	0	0	0	0	0
1,8-dimethylnaphthalene	0	28270	D01	20230814	0	0	0	0	0	0	0	0	0	0	0	0	0
1,8-dimethylnaphthalene	0	28270	E01	20230814	0	0	0	0	0	0	0	0	0	0	0	0	0
1,8-dimethylnaphthalene	0	28270	F01	20230814	0	0	0	0	0	0	0	0	0	0	0	0	0
1,8-dimethylnaphthalene	0	28270	G01	20230814	0	0	0	0	0	0	0	0	0	0	0	0	0
1,8-dimethylnaphthalene	0	28270	H01	20230814	0	0	0	0	0	0	0	0	0	0	0	0	0
1,8-dimethylnaphthalene	0	28270	A02	20230814	0	0	0	0	0	0	0	0	0	0	0	0	0
1,8-dimethylnaphthalene	0	28270	B02	20230814	0	0	0	0	0	0	0	0	0	0	0	0	0
1,8-dimethylnaphthalene	0	28270	C02	20230814	0	0	0	0	0	0	0	0	0	0	0	0	0
1,8-dimethylnaphthalene	0	28270	D02	20230814	0	0	0	0	0	0	0	0	0	0	0	0	0
1,8-dimethylnaphthalene	0	28270	E02	20230814	0	0	0	0	0	0	0	0	0	0	0	0	0
1,8-dimethylnaphthalene	0	28270	F02	20230814	0	0	0	0	0	0	0	0	0	0	0	0	0
1,8-dimethylnaphthalene	0	28270	G02	20230814	0	0	0	0	0	0	0	0	0	0	0	0	0
1,8-dimethylnaphthalene	0	28270	H02	20230814	0	0	0	0	0	0	0	0	0	0	0	0	0
1,8-dimethylnaphthalene	0	28271	A01	20230814	0	0	0	0	0	0	0	0	0	0	0	0	0
1,8-dimethylnaphthalene	0	28271	B01	20230814	0	0	0	0	0	0	0	0	0	0	0	0	0
1,8-dimethylnaphthalene	0	28271	C01	20230814	0	0	0	0	0	0	0	0	0	0	0	0	0
1,8-dimethylnaphthalene	0	28271	D01	20230814	0	0	0	0	0	0	0	0	0	0	0	0	0
1,8-dimethylnaphthalene	0	28271	E01	20230814	0	0	0	0	0	0	0	0	0	0	0	0	0
1,8-dimethylnaphthalene	0	28271	F01	20230814	0	0	0	0	0	0	0	0	0	0	0	0	0
1,8-dimethylnaphthalene	0	28271	G01	20230814	0	0	0	0	0	0	0	0	0	0	0	0	0
1,8-dimethylnaphthalene	0	28271	H01	20230814	0	0	0	0	0	0	0	0	0	0	0	0	0
1,8-dimethylnaphthalene	0	28271	A02	20230814	0	0	0	0	0	0	0	0	0	0	0	0	0
1,8-dimethylnaphthalene	0	28271	B02	20230814	0	0	0	0	0	0	0	0	0	0	0	0	0
1,8-dimethylnaphthalene	0	28271	C02	20230814	0	0	0	0	0	0	0	0	0	0	0	0	0
1,8-dimethylnaphthalene	0	28271	D02	20230814	0	0	0	0	0	0	0	0	0	0	0	0	0
1,8-dimethylnaphthalene	0	28271	E02	20230814	0	0	0	1	1	1	0	1	0	0	0	0	0
1,8-dimethylnaphthalene	0	28271	F02	20230814	0	0	0	0	0	0	0	0	0	0	0	0	0
1,8-dimethylnaphthalene	0	28271	G02	20230814	0	0	0	0	0	0	0	0	0	0	0	0	0
1,8-dimethylnaphthalene	0	28271	H02	20230814	0	0	0	0	0	0	0	0	0	0	0	0	0
1,8-dimethylnaphthalene	3.125	28270	A03	20230814	0	0	0	0	0	0	0	0	0	0	0	0	0
1,8-dimethylnaphthalene	3.125	28270	B03	20230814	0	0	0	0	0	0	0	0	0	0	0	0	0
1,8-dimethylnaphthalene	3.125	28270	C03	20230814	0	0	0	0	0	0	0	0	0	0	0	0	0
1,8-dimethylnaphthalene	3.125	28270	D03	20230814	0	0	0	0	0	0	0	0	0	0	0	0	0
1,8-dimethylnaphthalene	3.125	28270	E03	20230814	0	0	0	0	0	0	0	0	0	0	0	0	0
1,8-dimethylnaphthalene	3.125	28270	F03	20230814	0	0	0	0	0	0	0	0	0	0	0	0	0
1,8-dimethylnaphthalene	3.125	28270	G03	20230814	0	0	0	0	0	0	0	0	0	0	0	0	0
1,8-dimethylnaphthalene	3.125	28270	H03	20230814	0	0	0	0	0	0	0	0	0	0	0	0	0
1,8-dimethylnaphthalene	3.125	28270	A04	20230814	0	0	0	0	0	0	0	0	0	0	0	0	0
1,8-dimethylnaphthalene	3.125	28270	B04	20230814	0	0	0	0	0	0	0	0	0	0	0	0	0
1,8-dimethylnaphthalene	3.125	28270	C04	20230814	0	0	0	0	0	0	0	0	0	0	0	0	0
1,8-dimethylnaphthalene	3.125	28270	D04	20230814	0	0	0	0	0	0	0	0	0	0	0	0	0
1,8-dimethylnaphthalene	3.125	28270	E04	20230814	0	0	0	0	0	0	0	0	0	0	0	0	0
1,8-dimethylnaphthalene	3.125	28270	F04	20230814	0	0	0	0	0	0	0	0	0	0	0	0	0
1,8-dimethylnaphthalene	3.125	28270	G04	20230814	0	0	0	0	1	0	0	1	0	0	0	0	0
1,8-dimethylnaphthalene	3.125	28270	H04	20230814	0	0	0	0	0	0	0	0	0	0	0	0	0
1,8-dimethylnaphthalene	3.125	28271	A03	20230814	0	0	0	0	0	0	0	0	0	0	0	0	0
1,8-dimethylnaphthalene	3.125	28271	B03	20230814	0	0	0	1	0	1	0	0	0	0	0	0	0
1,8-dimethylnaphthalene	3.125	28271	C03	20230814	0	0	0	0	0	0	0	0	0	0	0	0	0
1,8-dimethylnaphthalene	3.125	28271	D03	20230814	0	0	0	0	0	0	0	0	0	0	0	0	0
1,8-dimethylnaphthalene	3.125	28271	E03	20230814	0	0	0	0	0	0	0	0	0	0	0	0	0
1,8-dimethylnaphthalene	3.125	28271	F03	20230814	0	0	0	0	0	0	0	0	0	0	0	0	0
1,8-dimethylnaphthalene	3.125	28271	G03	20230814	0	0	0	0	0	0	0	0	0	0	0	0	0
1,8-dimethylnaphthalene	3.125	28271	H03	20230814	0	0	0	0	0	0	0	0	0	0	0	0	0
1,8-dimethylnaphthalene	3.125	28271	A04	20230814	0	0	0	0	0	0	0	0	0	0	0	0	0
1,8-dimethylnaphthalene	3.125	28271	B04	20230814	0	0	0	0	0	0	0	0	0	0	0	0	0
1,8-dimethylnaphthalene	3.125	28271	C04	20230814	0	0	0	0	0	0	0	0	0	0	0	0	0
1,8-dimethylnaphthalene	3.125	28271	D04	20230814	0	0	0	0	0	0	0	0	0	0	0	0	0
1,8-dimethylnaphthalene	3.125	28271	E04	20230814	1	NA	NA	NA	NA	NA	NA	NA	NA	NA	NA	NA	0
1,8-dimethylnaphthalene	3.125	28271	F04	20230814	0	0	0	0	0	0	0	0	0	0	0	0	0
1,8-dimethylnaphthalene	3.125	28271	G04	20230814	0	0	0	0	0	0	0	0	0	0	0	0	0
1,8-dimethylnaphthalene	3.125	28271	H04	20230814	NA	NA	NA	NA	NA	NA	NA	NA	NA	NA	NA	NA	1
1,8-dimethylnaphthalene	6.25	28270	A05	20230814	0	0	0	0	0	0	0	0	0	0	0	0	0
1,8-dimethylnaphthalene	6.25	28270	B05	20230814	0	0	0	0	0	0	0	0	0	0	0	0	0
1,8-dimethylnaphthalene	6.25	28270	C05	20230814	0	0	0	0	0	0	0	0	0	0	0	0	0
1,8-dimethylnaphthalene	6.25	28270	D05	20230814	0	0	0	0	0	0	0	0	0	0	0	0	0
1,8-dimethylnaphthalene	6.25	28270	E05	20230814	0	0	0	0	0	0	0	0	0	0	0	0	0
1,8-dimethylnaphthalene	6.25	28270	F05	20230814	0	0	0	0	0	0	0	1	0	0	0	0	0
1,8-dimethylnaphthalene	6.25	28270	G05	20230814	0	0	0	0	0	0	0	0	0	0	0	0	0
1,8-dimethylnaphthalene	6.25	28270	H05	20230814	0	0	0	0	0	0	0	0	0	0	0	0	0
1,8-dimethylnaphthalene	6.25	28270	A06	20230814	0	0	0	0	0	0	0	0	0	0	0	0	0
1,8-dimethylnaphthalene	6.25	28270	B06	20230814	0	0	0	0	0	0	0	0	0	0	0	0	0
1,8-dimethylnaphthalene	6.25	28270	C06	20230814	0	0	0	0	0	0	0	0	0	0	0	0	0
1,8-dimethylnaphthalene	6.25	28270	D06	20230814	0	0	0	0	0	0	0	0	0	0	0	0	0
1,8-dimethylnaphthalene	6.25	28270	E06	20230814	0	0	0	0	0	0	0	0	0	0	0	0	0
1,8-dimethylnaphthalene	6.25	28270	F06	20230814	NA	NA	NA	NA	NA	NA	NA	NA	NA	NA	NA	NA	1
1,8-dimethylnaphthalene	6.25	28270	G06	20230814	NA	NA	NA	NA	NA	NA	NA	NA	NA	NA	NA	NA	1
1,8-dimethylnaphthalene	6.25	28270	H06	20230814	NA	NA	NA	NA	NA	NA	NA	NA	NA	NA	NA	NA	1
1,8-dimethylnaphthalene	6.25	28271	A05	20230814	0	0	0	0	0	0	0	0	0	0	0	0	0
1,8-dimethylnaphthalene	6.25	28271	B05	20230814	0	0	0	0	0	0	0	0	0	0	0	0	0
1,8-dimethylnaphthalene	6.25	28271	C05	20230814	0	0	0	0	0	0	0	0	0	0	0	0	0
1,8-dimethylnaphthalene	6.25	28271	D05	20230814	0	0	0	0	0	0	0	0	0	0	0	0	0
1,8-dimethylnaphthalene	6.25	28271	E05	20230814	0	0	0	0	0	0	0	0	0	0	0	0	0
1,8-dimethylnaphthalene	6.25	28271	F05	20230814	0	0	0	0	0	0	0	0	0	0	0	0	0
1,8-dimethylnaphthalene	6.25	28271	G05	20230814	0	0	0	0	0	0	0	0	0	0	0	0	0
1,8-dimethylnaphthalene	6.25	28271	H05	20230814	0	0	0	0	0	0	0	0	0	0	0	0	0
1,8-dimethylnaphthalene	6.25	28271	A06	20230814	0	0	0	0	0	0	0	0	0	0	0	0	0
1,8-dimethylnaphthalene	6.25	28271	B06	20230814	0	0	0	0	0	0	0	0	0	0	0	0	0
1,8-dimethylnaphthalene	6.25	28271	C06	20230814	0	0	0	0	0	0	0	0	0	0	0	0	0
1,8-dimethylnaphthalene	6.25	28271	D06	20230814	0	0	0	0	0	0	0	0	0	0	0	0	0
1,8-dimethylnaphthalene	6.25	28271	E06	20230814	0	0	0	0	0	0	0	0	0	0	0	0	0
1,8-dimethylnaphthalene	6.25	28271	F06	20230814	0	0	0	0	0	0	0	0	0	0	0	0	0
1,8-dimethylnaphthalene	6.25	28271	G06	20230814	0	0	1	NA	NA	NA	NA	NA	NA	NA	NA	NA	0
1,8-dimethylnaphthalene	6.25	28271	H06	20230814	0	0	0	0	0	0	0	0	0	0	0	0	0
1,8-dimethylnaphthalene	12.5	28270	A07	20230814	0	0	0	0	0	0	0	0	0	0	0	0	0
1,8-dimethylnaphthalene	12.5	28270	B07	20230814	0	0	0	0	0	0	0	0	0	0	0	0	0
1,8-dimethylnaphthalene	12.5	28270	C07	20230814	0	0	0	0	0	0	0	0	0	0	0	0	0
1,8-dimethylnaphthalene	12.5	28270	D07	20230814	0	0	0	0	0	0	0	0	0	0	0	0	0
1,8-dimethylnaphthalene	12.5	28270	E07	20230814	0	0	0	1	0	0	0	0	0	0	0	0	0
1,8-dimethylnaphthalene	12.5	28270	F07	20230814	0	0	0	0	0	0	0	0	0	0	0	0	0
1,8-dimethylnaphthalene	12.5	28270	G07	20230814	0	0	0	0	0	0	0	0	0	0	0	0	0
1,8-dimethylnaphthalene	12.5	28270	H07	20230814	NA	NA	NA	NA	NA	NA	NA	NA	NA	NA	NA	NA	1
1,8-dimethylnaphthalene	12.5	28270	A08	20230814	0	0	0	0	0	0	0	0	0	0	0	0	0
1,8-dimethylnaphthalene	12.5	28270	B08	20230814	0	0	0	0	0	0	0	0	0	0	0	0	0
1,8-dimethylnaphthalene	12.5	28270	C08	20230814	0	0	0	0	0	0	0	0	0	0	0	0	0
1,8-dimethylnaphthalene	12.5	28270	D08	20230814	0	0	0	0	0	0	0	0	0	0	0	0	0
1,8-dimethylnaphthalene	12.5	28270	E08	20230814	0	0	0	1	1	1	0	0	1	0	0	0	0
1,8-dimethylnaphthalene	12.5	28270	F08	20230814	0	0	0	0	0	0	0	0	0	0	0	0	0
1,8-dimethylnaphthalene	12.5	28270	G08	20230814	0	0	0	0	0	0	0	0	0	0	0	0	0
1,8-dimethylnaphthalene	12.5	28270	H08	20230814	0	0	0	0	0	0	0	0	0	0	0	0	0
1,8-dimethylnaphthalene	12.5	28271	A07	20230814	0	0	0	0	0	0	0	0	0	0	0	0	0
1,8-dimethylnaphthalene	12.5	28271	B07	20230814	0	0	0	0	0	0	0	0	0	0	0	0	0
1,8-dimethylnaphthalene	12.5	28271	C07	20230814	0	0	0	0	0	0	0	0	0	0	0	0	0
1,8-dimethylnaphthalene	12.5	28271	D07	20230814	0	0	0	0	0	0	0	0	0	0	0	0	0
1,8-dimethylnaphthalene	12.5	28271	E07	20230814	0	0	0	0	0	0	0	0	0	0	0	0	0
1,8-dimethylnaphthalene	12.5	28271	F07	20230814	0	0	0	1	0	1	0	0	0	0	0	0	0
1,8-dimethylnaphthalene	12.5	28271	G07	20230814	0	0	0	0	0	0	0	0	0	0	0	0	0
1,8-dimethylnaphthalene	12.5	28271	H07	20230814	0	0	0	0	0	0	0	0	0	0	0	0	0
1,8-dimethylnaphthalene	12.5	28271	A08	20230814	0	0	0	0	0	0	0	0	0	0	0	0	0
1,8-dimethylnaphthalene	12.5	28271	B08	20230814	0	0	0	0	0	0	0	0	0	0	0	0	0
1,8-dimethylnaphthalene	12.5	28271	C08	20230814	0	0	0	0	0	0	0	0	0	0	0	0	0
1,8-dimethylnaphthalene	12.5	28271	D08	20230814	0	0	0	0	0	0	0	0	0	0	0	0	0
1,8-dimethylnaphthalene	12.5	28271	E08	20230814	0	0	0	0	0	0	0	0	0	0	0	0	0
1,8-dimethylnaphthalene	12.5	28271	F08	20230814	0	0	0	0	0	0	0	0	0	0	0	0	0
1,8-dimethylnaphthalene	12.5	28271	G08	20230814	0	0	0	0	0	0	0	0	0	0	0	0	0
1,8-dimethylnaphthalene	12.5	28271	H08	20230814	0	0	0	0	0	0	0	0	0	0	0	0	0
1,8-dimethylnaphthalene	25	28270	A09	20230814	0	0	0	0	0	0	0	0	0	0	0	0	0
1,8-dimethylnaphthalene	25	28270	B09	20230814	0	0	0	0	0	0	0	0	0	0	0	0	0
1,8-dimethylnaphthalene	25	28270	C09	20230814	0	0	0	0	0	0	0	0	0	0	0	0	0
1,8-dimethylnaphthalene	25	28270	D09	20230814	0	0	1	NA	NA	NA	NA	NA	NA	NA	NA	NA	0
1,8-dimethylnaphthalene	25	28270	E09	20230814	0	0	0	0	0	0	0	0	0	0	0	0	0
1,8-dimethylnaphthalene	25	28270	F09	20230814	0	0	0	0	0	0	0	0	0	0	0	0	0
1,8-dimethylnaphthalene	25	28270	G09	20230814	0	0	0	0	0	0	0	0	0	0	0	0	0
1,8-dimethylnaphthalene	25	28270	H09	20230814	0	0	0	0	1	0	0	1	0	0	0	0	0
1,8-dimethylnaphthalene	25	28270	A10	20230814	0	0	0	0	0	0	0	0	0	0	0	0	0
1,8-dimethylnaphthalene	25	28270	B10	20230814	0	0	0	0	0	0	0	0	0	0	0	0	0
1,8-dimethylnaphthalene	25	28270	C10	20230814	0	0	0	1	1	1	1	1	0	0	0	0	0
1,8-dimethylnaphthalene	25	28270	D10	20230814	0	0	0	1	1	1	1	1	0	0	0	0	0
1,8-dimethylnaphthalene	25	28270	E10	20230814	0	0	0	0	0	0	0	0	0	0	0	0	0
1,8-dimethylnaphthalene	25	28270	F10	20230814	0	0	0	0	0	0	0	0	0	0	0	0	0
1,8-dimethylnaphthalene	25	28270	G10	20230814	0	0	0	0	0	0	0	0	0	0	0	0	0
1,8-dimethylnaphthalene	25	28270	H10	20230814	0	0	0	0	0	0	0	0	0	0	0	0	0
1,8-dimethylnaphthalene	25	28271	A09	20230814	0	0	0	0	0	0	0	0	0	0	0	0	0
1,8-dimethylnaphthalene	25	28271	B09	20230814	0	0	0	1	1	1	0	1	0	0	0	0	0
1,8-dimethylnaphthalene	25	28271	C09	20230814	0	0	0	0	0	0	0	0	0	0	0	0	0
1,8-dimethylnaphthalene	25	28271	D09	20230814	0	0	0	0	0	0	0	0	0	0	0	0	0
1,8-dimethylnaphthalene	25	28271	E09	20230814	0	0	1	NA	NA	NA	NA	NA	NA	NA	NA	NA	0
1,8-dimethylnaphthalene	25	28271	F09	20230814	0	0	0	0	0	0	0	0	0	0	0	0	0
1,8-dimethylnaphthalene	25	28271	G09	20230814	0	0	0	0	0	0	0	0	0	0	0	0	0
1,8-dimethylnaphthalene	25	28271	H09	20230814	0	0	0	0	0	0	0	0	0	0	0	0	0
1,8-dimethylnaphthalene	25	28271	A10	20230814	0	0	0	1	1	1	0	0	0	0	0	0	0
1,8-dimethylnaphthalene	25	28271	B10	20230814	0	0	0	1	1	1	0	0	0	0	0	0	0
1,8-dimethylnaphthalene	25	28271	C10	20230814	0	0	0	0	0	0	0	0	0	0	0	0	0
1,8-dimethylnaphthalene	25	28271	D10	20230814	0	0	0	0	0	0	0	0	0	0	0	0	0
1,8-dimethylnaphthalene	25	28271	E10	20230814	0	0	0	0	0	0	0	0	0	0	0	0	0
1,8-dimethylnaphthalene	25	28271	F10	20230814	0	0	0	0	0	0	0	0	0	0	0	0	0
1,8-dimethylnaphthalene	25	28271	G10	20230814	1	NA	NA	NA	NA	NA	NA	NA	NA	NA	NA	NA	0
1,8-dimethylnaphthalene	25	28271	H10	20230814	0	0	0	0	0	0	0	0	0	0	0	0	0
1,8-dimethylnaphthalene	50	28270	A11	20230814	1	NA	NA	NA	NA	NA	NA	NA	NA	NA	NA	NA	0
1,8-dimethylnaphthalene	50	28270	B11	20230814	1	NA	NA	NA	NA	NA	NA	NA	NA	NA	NA	NA	0
1,8-dimethylnaphthalene	50	28270	C11	20230814	1	NA	NA	NA	NA	NA	NA	NA	NA	NA	NA	NA	0
1,8-dimethylnaphthalene	50	28270	D11	20230814	1	NA	NA	NA	NA	NA	NA	NA	NA	NA	NA	NA	0
1,8-dimethylnaphthalene	50	28270	E11	20230814	1	NA	NA	NA	NA	NA	NA	NA	NA	NA	NA	NA	0
1,8-dimethylnaphthalene	50	28270	F11	20230814	1	NA	NA	NA	NA	NA	NA	NA	NA	NA	NA	NA	0
1,8-dimethylnaphthalene	50	28270	G11	20230814	1	NA	NA	NA	NA	NA	NA	NA	NA	NA	NA	NA	0
1,8-dimethylnaphthalene	50	28270	H11	20230814	1	NA	NA	NA	NA	NA	NA	NA	NA	NA	NA	NA	0
1,8-dimethylnaphthalene	50	28270	A12	20230814	1	NA	NA	NA	NA	NA	NA	NA	NA	NA	NA	NA	0
1,8-dimethylnaphthalene	50	28270	B12	20230814	1	NA	NA	NA	NA	NA	NA	NA	NA	NA	NA	NA	0
1,8-dimethylnaphthalene	50	28270	C12	20230814	1	NA	NA	NA	NA	NA	NA	NA	NA	NA	NA	NA	0
1,8-dimethylnaphthalene	50	28270	D12	20230814	1	NA	NA	NA	NA	NA	NA	NA	NA	NA	NA	NA	0
1,8-dimethylnaphthalene	50	28270	E12	20230814	1	NA	NA	NA	NA	NA	NA	NA	NA	NA	NA	NA	0
1,8-dimethylnaphthalene	50	28270	F12	20230814	1	NA	NA	NA	NA	NA	NA	NA	NA	NA	NA	NA	0
1,8-dimethylnaphthalene	50	28270	G12	20230814	1	NA	NA	NA	NA	NA	NA	NA	NA	NA	NA	NA	0
1,8-dimethylnaphthalene	50	28270	H12	20230814	1	NA	NA	NA	NA	NA	NA	NA	NA	NA	NA	NA	0
1,8-dimethylnaphthalene	50	28271	A11	20230814	1	NA	NA	NA	NA	NA	NA	NA	NA	NA	NA	NA	0
1,8-dimethylnaphthalene	50	28271	B11	20230814	1	NA	NA	NA	NA	NA	NA	NA	NA	NA	NA	NA	0
1,8-dimethylnaphthalene	50	28271	C11	20230814	1	NA	NA	NA	NA	NA	NA	NA	NA	NA	NA	NA	0
1,8-dimethylnaphthalene	50	28271	D11	20230814	0	0	1	NA	NA	NA	NA	NA	NA	NA	NA	NA	0
1,8-dimethylnaphthalene	50	28271	E11	20230814	0	0	0	1	1	1	0	1	0	0	0	0	0
1,8-dimethylnaphthalene	50	28271	F11	20230814	1	NA	NA	NA	NA	NA	NA	NA	NA	NA	NA	NA	0
1,8-dimethylnaphthalene	50	28271	G11	20230814	1	NA	NA	NA	NA	NA	NA	NA	NA	NA	NA	NA	0
1,8-dimethylnaphthalene	50	28271	H11	20230814	1	NA	NA	NA	NA	NA	NA	NA	NA	NA	NA	NA	0
1,8-dimethylnaphthalene	50	28271	A12	20230814	1	NA	NA	NA	NA	NA	NA	NA	NA	NA	NA	NA	0
1,8-dimethylnaphthalene	50	28271	B12	20230814	1	NA	NA	NA	NA	NA	NA	NA	NA	NA	NA	NA	0
1,8-dimethylnaphthalene	50	28271	C12	20230814	1	NA	NA	NA	NA	NA	NA	NA	NA	NA	NA	NA	0
1,8-dimethylnaphthalene	50	28271	D12	20230814	1	NA	NA	NA	NA	NA	NA	NA	NA	NA	NA	NA	0
1,8-dimethylnaphthalene	50	28271	E12	20230814	1	NA	NA	NA	NA	NA	NA	NA	NA	NA	NA	NA	0
1,8-dimethylnaphthalene	50	28271	F12	20230814	1	NA	NA	NA	NA	NA	NA	NA	NA	NA	NA	NA	0
1,8-dimethylnaphthalene	50	28271	G12	20230814	1	NA	NA	NA	NA	NA	NA	NA	NA	NA	NA	NA	0
1,8-dimethylnaphthalene	50	28271	H12	20230814	1	NA	NA	NA	NA	NA	NA	NA	NA	NA	NA	NA	0
1-methylnaphthalene	0	28356	A01	20230829	0	0	0	0	0	0	0	0	0	0	0	0	0
1-methylnaphthalene	0	28356	B01	20230829	0	0	0	0	0	0	0	0	0	0	0	0	0
1-methylnaphthalene	0	28356	C01	20230829	0	0	0	0	0	0	0	0	0	0	0	0	0
1-methylnaphthalene	0	28356	D01	20230829	0	0	0	0	0	0	0	0	0	0	0	0	0
1-methylnaphthalene	0	28356	E01	20230829	0	0	0	0	0	0	0	0	0	0	0	0	0
1-methylnaphthalene	0	28356	F01	20230829	0	0	0	0	0	0	0	0	0	0	0	0	0
1-methylnaphthalene	0	28356	G01	20230829	0	0	0	0	0	0	0	0	0	0	0	0	0
1-methylnaphthalene	0	28356	H01	20230829	NA	NA	NA	NA	NA	NA	NA	NA	NA	NA	NA	NA	1
1-methylnaphthalene	0	28356	A02	20230829	0	0	0	0	0	0	0	0	0	0	0	0	0
1-methylnaphthalene	0	28356	B02	20230829	0	0	0	0	0	0	0	0	0	0	0	0	0
1-methylnaphthalene	0	28356	C02	20230829	0	0	0	0	0	0	0	0	0	0	0	0	0
1-methylnaphthalene	0	28356	D02	20230829	0	0	0	0	0	0	0	0	0	0	0	0	0
1-methylnaphthalene	0	28356	E02	20230829	0	0	0	0	0	0	0	0	0	0	0	0	0
1-methylnaphthalene	0	28356	F02	20230829	0	0	0	0	0	0	0	0	0	0	0	0	0
1-methylnaphthalene	0	28356	G02	20230829	0	0	0	0	0	0	0	0	0	0	0	0	0
1-methylnaphthalene	0	28356	H02	20230829	0	0	0	0	0	0	0	0	0	0	0	0	0
1-methylnaphthalene	0	28359	A01	20230829	0	0	0	0	0	0	0	0	0	0	0	0	0
1-methylnaphthalene	0	28359	B01	20230829	0	0	0	0	0	0	0	0	0	0	0	0	0
1-methylnaphthalene	0	28359	C01	20230829	0	0	0	0	0	0	0	0	0	0	0	0	0
1-methylnaphthalene	0	28359	D01	20230829	0	0	0	0	0	0	0	0	0	0	0	0	0
1-methylnaphthalene	0	28359	E01	20230829	0	0	0	0	0	0	0	0	0	0	0	0	0
1-methylnaphthalene	0	28359	F01	20230829	0	0	0	0	0	0	0	0	0	0	0	0	0
1-methylnaphthalene	0	28359	G01	20230829	0	0	0	0	0	0	0	0	0	0	0	0	0
1-methylnaphthalene	0	28359	H01	20230829	0	0	0	0	0	0	0	0	0	0	0	0	0
1-methylnaphthalene	0	28359	A02	20230829	0	0	0	0	0	0	0	0	0	0	0	0	0
1-methylnaphthalene	0	28359	B02	20230829	0	0	0	0	0	0	0	0	0	0	0	0	0
1-methylnaphthalene	0	28359	C02	20230829	0	0	0	0	0	0	0	0	0	0	0	0	0
1-methylnaphthalene	0	28359	D02	20230829	0	0	0	0	0	0	0	0	0	0	0	0	0
1-methylnaphthalene	0	28359	E02	20230829	0	0	0	0	0	0	0	0	0	0	0	0	0
1-methylnaphthalene	0	28359	F02	20230829	0	0	0	0	0	0	0	0	0	0	0	0	0
1-methylnaphthalene	0	28359	G02	20230829	0	0	0	0	0	0	0	0	0	0	0	0	0
1-methylnaphthalene	0	28359	H02	20230829	0	0	0	0	0	0	0	0	0	0	0	0	0
1-methylnaphthalene	3.125	28356	A03	20230829	0	0	0	0	0	0	0	0	0	0	0	0	0
1-methylnaphthalene	3.125	28356	B03	20230829	0	0	0	0	0	0	0	0	0	0	0	0	0
1-methylnaphthalene	3.125	28356	C03	20230829	0	0	0	0	0	0	0	0	0	0	0	0	0
1-methylnaphthalene	3.125	28356	D03	20230829	0	0	0	0	0	0	0	0	0	0	0	0	0
1-methylnaphthalene	3.125	28356	E03	20230829	0	0	0	0	1	0	0	0	0	0	0	0	0
1-methylnaphthalene	3.125	28356	F03	20230829	0	0	0	0	0	0	0	0	0	0	0	0	0
1-methylnaphthalene	3.125	28356	G03	20230829	0	0	0	0	0	0	0	0	0	0	0	0	0
1-methylnaphthalene	3.125	28356	H03	20230829	0	0	0	0	0	0	0	0	0	0	0	0	0
1-methylnaphthalene	3.125	28356	A04	20230829	0	0	0	0	0	0	0	0	0	0	0	0	0
1-methylnaphthalene	3.125	28356	B04	20230829	0	0	0	0	0	0	0	0	0	0	0	0	0
1-methylnaphthalene	3.125	28356	C04	20230829	0	0	0	0	1	0	0	0	0	0	0	0	0
1-methylnaphthalene	3.125	28356	D04	20230829	0	0	0	0	0	0	0	0	0	0	0	0	0
1-methylnaphthalene	3.125	28356	E04	20230829	0	0	0	0	0	0	0	0	0	0	0	0	0
1-methylnaphthalene	3.125	28356	F04	20230829	0	0	0	0	0	0	0	0	0	0	0	0	0
1-methylnaphthalene	3.125	28356	G04	20230829	0	0	0	0	0	0	0	0	0	0	0	0	0
1-methylnaphthalene	3.125	28356	H04	20230829	0	0	0	1	1	1	0	1	0	0	0	0	0
1-methylnaphthalene	3.125	28359	A03	20230829	0	0	0	0	0	0	0	0	0	0	0	0	0
1-methylnaphthalene	3.125	28359	B03	20230829	0	0	0	0	0	0	0	0	0	0	0	0	0
1-methylnaphthalene	3.125	28359	C03	20230829	0	0	0	0	0	0	0	0	0	0	0	0	0
1-methylnaphthalene	3.125	28359	D03	20230829	0	0	0	0	0	0	0	0	0	0	0	0	0
1-methylnaphthalene	3.125	28359	E03	20230829	0	0	0	0	0	0	0	0	0	0	0	0	0
1-methylnaphthalene	3.125	28359	F03	20230829	0	0	0	0	0	0	0	0	0	0	0	0	0
1-methylnaphthalene	3.125	28359	G03	20230829	0	0	0	0	0	0	0	0	0	0	0	0	0
1-methylnaphthalene	3.125	28359	H03	20230829	0	0	0	0	0	0	0	0	0	0	0	0	0
1-methylnaphthalene	3.125	28359	A04	20230829	0	0	0	0	0	0	0	0	0	0	0	0	0
1-methylnaphthalene	3.125	28359	B04	20230829	0	0	0	0	0	0	0	0	0	0	0	0	0
1-methylnaphthalene	3.125	28359	C04	20230829	0	0	0	0	0	0	0	0	0	0	0	0	0
1-methylnaphthalene	3.125	28359	D04	20230829	0	0	0	0	0	0	0	0	0	0	0	0	0
1-methylnaphthalene	3.125	28359	E04	20230829	0	0	0	0	0	0	0	0	0	0	0	0	0
1-methylnaphthalene	3.125	28359	F04	20230829	0	0	0	0	0	0	0	0	0	0	0	0	0
1-methylnaphthalene	3.125	28359	G04	20230829	0	0	0	0	0	0	0	0	0	0	0	0	0
1-methylnaphthalene	3.125	28359	H04	20230829	0	0	0	0	0	0	0	0	0	0	0	0	0
1-methylnaphthalene	6.25	28356	A05	20230829	0	0	0	0	0	0	0	0	0	0	0	0	0
1-methylnaphthalene	6.25	28356	B05	20230829	0	0	0	0	0	0	0	0	0	0	0	0	0
1-methylnaphthalene	6.25	28356	C05	20230829	0	0	0	0	0	0	0	0	0	0	0	0	0
1-methylnaphthalene	6.25	28356	D05	20230829	0	0	0	0	0	0	0	0	0	0	0	0	0
1-methylnaphthalene	6.25	28356	E05	20230829	0	0	0	0	0	0	0	0	0	0	0	0	0
1-methylnaphthalene	6.25	28356	F05	20230829	0	0	0	0	0	0	0	0	0	0	0	0	0
1-methylnaphthalene	6.25	28356	G05	20230829	0	0	0	0	0	0	0	0	0	0	0	0	0
1-methylnaphthalene	6.25	28356	H05	20230829	0	0	0	0	0	0	0	0	0	0	0	0	0
1-methylnaphthalene	6.25	28356	A06	20230829	0	0	0	0	0	0	0	0	0	0	0	0	0
1-methylnaphthalene	6.25	28356	B06	20230829	0	0	0	0	0	0	0	0	0	0	0	0	0
1-methylnaphthalene	6.25	28356	C06	20230829	0	0	0	0	0	0	0	0	0	0	0	0	0
1-methylnaphthalene	6.25	28356	D06	20230829	0	0	0	0	0	0	0	0	0	0	0	0	0
1-methylnaphthalene	6.25	28356	E06	20230829	0	0	0	0	0	0	0	0	0	0	0	0	0
1-methylnaphthalene	6.25	28356	F06	20230829	0	0	0	0	0	0	0	0	0	0	0	0	0
1-methylnaphthalene	6.25	28356	G06	20230829	0	0	0	0	0	0	0	0	0	0	0	0	0
1-methylnaphthalene	6.25	28356	H06	20230829	0	0	0	0	0	0	0	0	0	0	0	0	0
1-methylnaphthalene	6.25	28359	A05	20230829	0	0	0	0	0	0	0	0	0	0	0	0	0
1-methylnaphthalene	6.25	28359	B05	20230829	0	0	0	1	1	1	0	0	0	0	0	0	0
1-methylnaphthalene	6.25	28359	C05	20230829	0	0	0	0	0	0	0	0	0	0	0	0	0
1-methylnaphthalene	6.25	28359	D05	20230829	0	0	0	0	0	0	0	0	0	0	0	0	0
1-methylnaphthalene	6.25	28359	E05	20230829	0	0	0	0	0	0	0	0	0	0	0	0	0
1-methylnaphthalene	6.25	28359	F05	20230829	0	0	0	0	0	0	0	0	0	0	0	0	0
1-methylnaphthalene	6.25	28359	G05	20230829	0	0	0	0	0	0	0	0	0	0	0	0	0
1-methylnaphthalene	6.25	28359	H05	20230829	0	0	0	0	0	0	0	0	0	0	0	0	0
1-methylnaphthalene	6.25	28359	A06	20230829	0	0	0	0	0	0	0	0	0	0	0	0	0
1-methylnaphthalene	6.25	28359	B06	20230829	0	0	0	0	0	0	0	0	0	0	0	0	0
1-methylnaphthalene	6.25	28359	C06	20230829	0	0	0	0	0	0	0	0	0	0	0	0	0
1-methylnaphthalene	6.25	28359	D06	20230829	0	0	0	0	0	0	0	0	0	0	0	0	0
1-methylnaphthalene	6.25	28359	E06	20230829	0	0	0	0	0	0	0	0	0	0	0	0	0
1-methylnaphthalene	6.25	28359	F06	20230829	0	0	0	0	0	0	0	0	0	0	0	0	0
1-methylnaphthalene	6.25	28359	G06	20230829	0	0	0	0	0	0	0	0	0	0	0	0	0
1-methylnaphthalene	6.25	28359	H06	20230829	0	0	0	1	0	0	0	0	0	0	0	0	0
1-methylnaphthalene	12.5	28356	A07	20230829	0	0	0	0	0	0	0	0	0	0	0	0	0
1-methylnaphthalene	12.5	28356	B07	20230829	0	0	0	0	0	0	0	0	0	0	0	0	0
1-methylnaphthalene	12.5	28356	C07	20230829	0	0	0	0	0	0	0	0	0	0	0	0	0
1-methylnaphthalene	12.5	28356	D07	20230829	0	0	0	0	0	0	0	0	0	0	0	0	0
1-methylnaphthalene	12.5	28356	E07	20230829	0	0	0	0	0	0	0	0	0	0	0	0	0
1-methylnaphthalene	12.5	28356	F07	20230829	0	0	0	0	0	0	0	0	0	0	0	0	0
1-methylnaphthalene	12.5	28356	G07	20230829	0	0	0	0	0	0	0	0	0	0	0	0	0
1-methylnaphthalene	12.5	28356	H07	20230829	0	0	0	0	0	0	0	0	0	0	0	0	0
1-methylnaphthalene	12.5	28356	A08	20230829	0	0	0	0	0	0	0	0	0	0	0	0	0
1-methylnaphthalene	12.5	28356	B08	20230829	0	0	0	0	0	0	0	0	0	0	0	0	0
1-methylnaphthalene	12.5	28356	C08	20230829	0	0	0	0	0	0	0	0	0	0	0	0	0
1-methylnaphthalene	12.5	28356	D08	20230829	0	0	0	0	0	0	0	0	0	0	0	0	0
1-methylnaphthalene	12.5	28356	E08	20230829	0	0	0	0	1	1	0	0	0	0	0	0	0
1-methylnaphthalene	12.5	28356	F08	20230829	0	0	0	0	0	0	0	0	0	0	0	0	0
1-methylnaphthalene	12.5	28356	G08	20230829	0	0	0	0	1	1	0	0	0	0	0	0	0
1-methylnaphthalene	12.5	28356	H08	20230829	0	0	0	0	0	0	0	0	0	0	0	0	0
1-methylnaphthalene	12.5	28359	A07	20230829	0	0	0	0	0	0	0	0	0	0	0	0	0
1-methylnaphthalene	12.5	28359	B07	20230829	0	0	0	0	0	0	0	0	0	0	0	0	0
1-methylnaphthalene	12.5	28359	C07	20230829	0	0	0	0	0	0	0	0	0	0	0	0	0
1-methylnaphthalene	12.5	28359	D07	20230829	0	0	0	0	0	1	0	0	0	0	0	0	0
1-methylnaphthalene	12.5	28359	E07	20230829	0	0	0	0	0	0	0	0	0	0	0	0	0
1-methylnaphthalene	12.5	28359	F07	20230829	0	0	0	0	0	0	0	0	0	0	0	0	0
1-methylnaphthalene	12.5	28359	G07	20230829	0	0	0	0	0	0	0	0	0	0	0	0	0
1-methylnaphthalene	12.5	28359	H07	20230829	0	0	0	0	0	0	0	0	0	0	0	0	0
1-methylnaphthalene	12.5	28359	A08	20230829	0	0	0	0	0	0	0	0	0	0	0	0	0
1-methylnaphthalene	12.5	28359	B08	20230829	0	0	0	0	0	0	0	0	0	0	0	0	0
1-methylnaphthalene	12.5	28359	C08	20230829	0	0	0	0	0	0	0	0	0	0	0	0	0
1-methylnaphthalene	12.5	28359	D08	20230829	0	0	0	0	0	0	0	0	0	0	0	0	0
1-methylnaphthalene	12.5	28359	E08	20230829	0	0	0	0	0	0	0	0	0	0	0	0	0
1-methylnaphthalene	12.5	28359	F08	20230829	0	0	0	0	0	0	0	0	0	0	0	0	0
1-methylnaphthalene	12.5	28359	G08	20230829	0	0	0	0	0	0	0	0	0	0	0	0	0
1-methylnaphthalene	12.5	28359	H08	20230829	0	0	0	0	0	1	0	0	0	0	0	0	0
1-methylnaphthalene	25	28356	A09	20230829	0	0	0	0	0	0	0	0	0	0	0	0	0
1-methylnaphthalene	25	28356	B09	20230829	0	0	0	0	0	0	0	0	0	0	0	0	0
1-methylnaphthalene	25	28356	C09	20230829	0	0	0	0	0	0	0	0	0	0	0	0	0
1-methylnaphthalene	25	28356	D09	20230829	0	0	0	1	1	1	0	0	0	0	0	0	0
1-methylnaphthalene	25	28356	E09	20230829	0	0	0	0	0	0	0	0	0	0	0	0	0
1-methylnaphthalene	25	28356	F09	20230829	0	0	0	0	0	0	0	0	0	0	0	0	0
1-methylnaphthalene	25	28356	G09	20230829	0	0	0	0	0	0	0	0	0	0	0	0	0
1-methylnaphthalene	25	28356	H09	20230829	0	0	0	0	0	0	0	0	0	0	0	0	0
1-methylnaphthalene	25	28356	A10	20230829	0	0	0	0	0	0	0	0	0	0	0	0	0
1-methylnaphthalene	25	28356	B10	20230829	0	0	0	1	1	1	0	0	0	0	0	0	0
1-methylnaphthalene	25	28356	C10	20230829	0	0	0	0	0	0	0	0	0	0	0	0	0
1-methylnaphthalene	25	28356	D10	20230829	0	0	0	0	0	0	0	0	0	0	0	0	0
1-methylnaphthalene	25	28356	E10	20230829	0	0	0	0	0	0	0	0	0	0	0	0	0
1-methylnaphthalene	25	28356	F10	20230829	0	0	0	0	0	0	0	0	0	0	0	0	0
1-methylnaphthalene	25	28356	G10	20230829	0	0	0	0	0	0	0	0	0	0	0	0	0
1-methylnaphthalene	25	28356	H10	20230829	0	0	0	0	0	1	0	0	0	0	0	0	0
1-methylnaphthalene	25	28359	A09	20230829	0	0	0	0	0	0	0	0	0	0	0	0	0
1-methylnaphthalene	25	28359	B09	20230829	0	0	0	0	0	0	0	0	0	0	0	0	0
1-methylnaphthalene	25	28359	C09	20230829	0	0	0	0	0	0	0	0	0	0	0	0	0
1-methylnaphthalene	25	28359	D09	20230829	0	0	0	0	0	0	0	0	0	0	0	0	0
1-methylnaphthalene	25	28359	E09	20230829	0	0	0	0	0	0	0	0	0	0	0	0	0
1-methylnaphthalene	25	28359	F09	20230829	0	0	0	1	1	1	0	0	0	0	0	0	0
1-methylnaphthalene	25	28359	G09	20230829	0	0	0	0	0	0	0	0	0	0	0	0	0
1-methylnaphthalene	25	28359	H09	20230829	0	0	0	0	0	0	0	0	0	0	0	0	0
1-methylnaphthalene	25	28359	A10	20230829	0	0	0	0	0	0	0	0	0	0	0	0	0
1-methylnaphthalene	25	28359	B10	20230829	0	0	0	0	0	0	0	0	0	0	0	0	0
1-methylnaphthalene	25	28359	C10	20230829	0	0	0	0	0	0	0	0	0	0	0	0	0
1-methylnaphthalene	25	28359	D10	20230829	0	0	0	0	0	0	0	0	0	0	0	0	0
1-methylnaphthalene	25	28359	E10	20230829	0	0	0	0	0	0	0	0	0	0	0	0	0
1-methylnaphthalene	25	28359	F10	20230829	0	0	0	0	0	0	0	0	0	0	0	0	0
1-methylnaphthalene	25	28359	G10	20230829	0	0	0	0	0	0	0	0	0	0	0	0	0
1-methylnaphthalene	25	28359	H10	20230829	0	0	0	0	0	0	0	0	0	0	0	0	0
1-methylnaphthalene	50	28356	A11	20230829	0	0	0	0	0	0	0	0	0	0	0	0	0
1-methylnaphthalene	50	28356	B11	20230829	0	0	0	0	0	0	0	0	0	0	0	0	0
1-methylnaphthalene	50	28356	C11	20230829	0	0	0	1	1	1	0	0	0	0	0	0	0
1-methylnaphthalene	50	28356	D11	20230829	0	0	0	0	1	0	0	0	0	0	0	0	0
1-methylnaphthalene	50	28356	E11	20230829	1	NA	NA	NA	NA	NA	NA	NA	NA	NA	NA	NA	0
1-methylnaphthalene	50	28356	F11	20230829	0	0	0	0	0	0	0	0	0	0	0	0	0
1-methylnaphthalene	50	28356	G11	20230829	0	0	0	0	0	0	0	0	0	0	0	0	0
1-methylnaphthalene	50	28356	H11	20230829	0	0	0	1	1	1	0	0	0	0	0	0	0
1-methylnaphthalene	50	28356	A12	20230829	0	0	0	0	0	0	0	0	0	0	0	0	0
1-methylnaphthalene	50	28356	B12	20230829	0	0	0	0	0	0	0	0	0	0	0	0	0
1-methylnaphthalene	50	28356	C12	20230829	0	0	0	0	0	0	0	0	0	0	0	0	0
1-methylnaphthalene	50	28356	D12	20230829	0	0	0	1	0	1	0	0	0	0	0	0	0
1-methylnaphthalene	50	28356	E12	20230829	0	0	0	0	0	1	0	0	0	0	0	0	0
1-methylnaphthalene	50	28356	F12	20230829	0	0	0	0	0	0	0	0	0	0	0	0	0
1-methylnaphthalene	50	28356	G12	20230829	0	0	1	NA	NA	NA	NA	NA	NA	NA	NA	NA	0
1-methylnaphthalene	50	28356	H12	20230829	0	0	0	0	0	0	0	0	0	0	0	0	0
1-methylnaphthalene	50	28359	A11	20230829	0	0	0	0	0	0	0	0	0	0	0	0	0
1-methylnaphthalene	50	28359	B11	20230829	0	0	0	0	0	0	0	0	0	0	0	0	0
1-methylnaphthalene	50	28359	C11	20230829	0	0	0	0	0	1	0	0	0	0	0	0	0
1-methylnaphthalene	50	28359	D11	20230829	0	0	0	0	0	0	0	0	0	0	0	0	0
1-methylnaphthalene	50	28359	E11	20230829	0	0	0	0	1	1	0	0	0	0	0	0	0
1-methylnaphthalene	50	28359	F11	20230829	0	0	0	0	0	0	0	0	0	0	0	0	0
1-methylnaphthalene	50	28359	G11	20230829	0	0	0	1	1	1	0	0	0	0	0	0	0
1-methylnaphthalene	50	28359	H11	20230829	0	0	0	0	0	0	0	0	0	0	0	0	0
1-methylnaphthalene	50	28359	A12	20230829	0	0	0	0	0	0	0	0	0	0	0	0	0
1-methylnaphthalene	50	28359	B12	20230829	0	0	0	0	0	0	0	0	0	0	0	0	0
1-methylnaphthalene	50	28359	C12	20230829	0	0	0	0	0	0	0	0	0	0	0	0	0
1-methylnaphthalene	50	28359	D12	20230829	0	0	0	0	1	0	0	0	0	0	0	0	0
1-methylnaphthalene	50	28359	E12	20230829	0	0	0	0	0	0	1	0	0	0	0	0	0
1-methylnaphthalene	50	28359	F12	20230829	0	0	0	1	1	1	0	0	0	0	0	0	0
1-methylnaphthalene	50	28359	G12	20230829	0	0	0	0	0	0	0	0	0	0	0	0	0
1-methylnaphthalene	50	28359	H12	20230829	0	0	0	1	1	1	0	0	0	0	0	0	0
2,6-dimethylnaphthalene	0	28328	A01	20230822	0	0	0	0	0	0	0	0	0	0	0	0	0
2,6-dimethylnaphthalene	0	28328	B01	20230822	0	0	0	0	0	0	0	0	0	0	0	0	0
2,6-dimethylnaphthalene	0	28328	C01	20230822	0	0	0	0	0	0	0	0	0	0	0	0	0
2,6-dimethylnaphthalene	0	28328	D01	20230822	0	0	0	0	0	0	0	0	0	0	0	0	0
2,6-dimethylnaphthalene	0	28328	E01	20230822	0	0	0	0	0	0	0	0	0	0	0	0	0
2,6-dimethylnaphthalene	0	28328	F01	20230822	0	0	0	0	0	0	0	0	0	0	0	0	0
2,6-dimethylnaphthalene	0	28328	G01	20230822	0	0	0	0	0	0	0	0	0	0	0	0	0
2,6-dimethylnaphthalene	0	28328	H01	20230822	0	0	0	0	0	0	0	0	0	0	0	0	0
2,6-dimethylnaphthalene	0	28328	A02	20230822	0	0	0	0	0	0	0	0	0	0	0	0	0
2,6-dimethylnaphthalene	0	28328	B02	20230822	0	0	0	0	0	0	0	0	0	0	0	0	0
2,6-dimethylnaphthalene	0	28328	C02	20230822	0	0	0	0	0	0	0	0	0	0	0	0	0
2,6-dimethylnaphthalene	0	28328	D02	20230822	0	0	0	0	0	0	0	0	0	0	0	0	0
2,6-dimethylnaphthalene	0	28328	E02	20230822	0	0	0	0	0	0	0	0	0	0	0	0	0
2,6-dimethylnaphthalene	0	28328	F02	20230822	NA	NA	NA	NA	NA	NA	NA	NA	NA	NA	NA	NA	1
2,6-dimethylnaphthalene	0	28328	G02	20230822	NA	NA	NA	NA	NA	NA	NA	NA	NA	NA	NA	NA	1
2,6-dimethylnaphthalene	0	28328	H02	20230822	NA	NA	NA	NA	NA	NA	NA	NA	NA	NA	NA	NA	1
2,6-dimethylnaphthalene	0	28329	A01	20230822	0	0	0	0	0	0	0	0	0	0	0	0	0
2,6-dimethylnaphthalene	0	28329	B01	20230822	0	0	0	0	0	0	0	0	0	0	0	0	0
2,6-dimethylnaphthalene	0	28329	C01	20230822	0	0	0	0	0	0	0	0	0	0	0	0	0
2,6-dimethylnaphthalene	0	28329	D01	20230822	0	0	0	0	0	0	0	0	0	0	0	0	0
2,6-dimethylnaphthalene	0	28329	E01	20230822	0	0	0	0	0	0	0	0	0	0	0	0	0
2,6-dimethylnaphthalene	0	28329	F01	20230822	0	0	0	0	0	0	0	0	0	0	0	0	0
2,6-dimethylnaphthalene	0	28329	G01	20230822	0	0	0	0	0	0	0	0	0	0	0	0	0
2,6-dimethylnaphthalene	0	28329	H01	20230822	0	0	0	0	0	0	0	0	0	0	0	0	0
2,6-dimethylnaphthalene	0	28329	A02	20230822	0	0	0	0	0	0	0	0	0	0	0	0	0
2,6-dimethylnaphthalene	0	28329	B02	20230822	0	0	0	0	0	0	0	0	0	0	0	0	0
2,6-dimethylnaphthalene	0	28329	C02	20230822	0	0	0	0	0	0	0	0	0	0	0	0	0
2,6-dimethylnaphthalene	0	28329	D02	20230822	0	0	0	0	0	0	0	0	0	0	0	0	0
2,6-dimethylnaphthalene	0	28329	E02	20230822	0	0	0	0	0	0	0	0	0	0	0	0	0
2,6-dimethylnaphthalene	0	28329	F02	20230822	0	0	0	0	0	0	0	0	0	0	0	0	0
2,6-dimethylnaphthalene	0	28329	G02	20230822	0	0	0	0	0	0	0	0	0	0	0	0	0
2,6-dimethylnaphthalene	0	28329	H02	20230822	0	0	0	0	0	0	0	0	0	0	0	0	0
2,6-dimethylnaphthalene	3.125	28328	A03	20230822	0	0	0	0	0	0	0	0	0	0	0	0	0
2,6-dimethylnaphthalene	3.125	28328	B03	20230822	0	0	0	0	0	0	0	0	0	0	0	0	0
2,6-dimethylnaphthalene	3.125	28328	C03	20230822	0	0	0	0	0	0	0	0	0	0	0	0	0
2,6-dimethylnaphthalene	3.125	28328	D03	20230822	0	0	0	0	0	0	0	0	0	0	0	0	0
2,6-dimethylnaphthalene	3.125	28328	E03	20230822	0	0	0	0	0	0	0	0	0	0	0	0	0
2,6-dimethylnaphthalene	3.125	28328	F03	20230822	0	0	0	0	0	0	0	0	0	0	0	0	0
2,6-dimethylnaphthalene	3.125	28328	G03	20230822	0	0	0	0	0	0	0	0	0	0	0	0	0
2,6-dimethylnaphthalene	3.125	28328	H03	20230822	0	0	0	0	0	0	0	0	0	0	0	0	0
2,6-dimethylnaphthalene	3.125	28328	A04	20230822	0	0	0	0	0	0	0	0	0	0	0	0	0
2,6-dimethylnaphthalene	3.125	28328	B04	20230822	0	0	0	0	0	0	0	0	0	0	0	0	0
2,6-dimethylnaphthalene	3.125	28328	C04	20230822	0	0	0	0	0	0	0	0	0	0	0	0	0
2,6-dimethylnaphthalene	3.125	28328	D04	20230822	0	0	0	0	0	0	0	0	0	0	0	0	0
2,6-dimethylnaphthalene	3.125	28328	E04	20230822	0	0	0	0	0	0	0	0	0	0	0	0	0
2,6-dimethylnaphthalene	3.125	28328	F04	20230822	0	0	0	0	0	0	0	0	0	0	0	0	0
2,6-dimethylnaphthalene	3.125	28328	G04	20230822	0	0	0	0	0	0	0	0	0	0	0	0	0
2,6-dimethylnaphthalene	3.125	28328	H04	20230822	0	0	0	0	0	0	0	0	0	0	0	0	0
2,6-dimethylnaphthalene	3.125	28329	A03	20230822	0	0	0	0	0	0	0	0	0	0	0	0	0
2,6-dimethylnaphthalene	3.125	28329	B03	20230822	0	0	0	0	0	0	0	0	0	0	0	0	0
2,6-dimethylnaphthalene	3.125	28329	C03	20230822	0	0	0	0	0	0	0	0	0	0	0	0	0
2,6-dimethylnaphthalene	3.125	28329	D03	20230822	0	0	0	1	1	1	0	1	0	0	0	0	0
2,6-dimethylnaphthalene	3.125	28329	E03	20230822	0	0	0	0	0	0	0	0	0	0	0	0	0
2,6-dimethylnaphthalene	3.125	28329	F03	20230822	0	0	0	0	0	0	0	0	0	0	0	0	0
2,6-dimethylnaphthalene	3.125	28329	G03	20230822	0	0	0	0	0	0	0	0	0	0	0	0	0
2,6-dimethylnaphthalene	3.125	28329	H03	20230822	0	0	0	0	0	0	0	0	0	0	0	0	0
2,6-dimethylnaphthalene	3.125	28329	A04	20230822	0	0	0	0	0	0	0	0	0	0	0	0	0
2,6-dimethylnaphthalene	3.125	28329	B04	20230822	0	0	0	0	0	0	0	0	0	0	0	0	0
2,6-dimethylnaphthalene	3.125	28329	C04	20230822	0	0	0	0	0	0	0	0	0	0	0	0	0
2,6-dimethylnaphthalene	3.125	28329	D04	20230822	0	0	0	0	0	0	0	0	0	0	0	0	0
2,6-dimethylnaphthalene	3.125	28329	E04	20230822	0	0	0	0	0	0	0	0	0	0	0	0	0
2,6-dimethylnaphthalene	3.125	28329	F04	20230822	0	0	0	0	0	0	0	0	0	0	0	0	0
2,6-dimethylnaphthalene	3.125	28329	G04	20230822	0	0	0	0	0	0	0	0	0	0	0	0	0
2,6-dimethylnaphthalene	3.125	28329	H04	20230822	0	0	0	0	0	0	0	0	0	0	0	0	0
2,6-dimethylnaphthalene	6.25	28328	A05	20230822	0	0	0	0	0	0	0	0	0	0	0	0	0
2,6-dimethylnaphthalene	6.25	28328	B05	20230822	0	0	0	0	0	0	0	0	0	0	0	0	0
2,6-dimethylnaphthalene	6.25	28328	C05	20230822	0	0	0	0	0	0	0	0	0	0	0	0	0
2,6-dimethylnaphthalene	6.25	28328	D05	20230822	0	0	0	0	0	0	0	0	0	0	0	0	0
2,6-dimethylnaphthalene	6.25	28328	E05	20230822	0	0	0	0	0	0	0	0	0	0	0	0	0
2,6-dimethylnaphthalene	6.25	28328	F05	20230822	1	NA	1	NA	NA	NA	NA	NA	NA	NA	NA	NA	0
2,6-dimethylnaphthalene	6.25	28328	G05	20230822	0	0	0	0	0	0	0	0	0	0	0	0	0
2,6-dimethylnaphthalene	6.25	28328	H05	20230822	0	0	0	0	0	0	0	0	0	0	0	0	0
2,6-dimethylnaphthalene	6.25	28328	A06	20230822	0	0	0	0	0	0	0	0	0	0	0	0	0
2,6-dimethylnaphthalene	6.25	28328	B06	20230822	0	0	0	0	0	0	0	0	0	0	0	0	0
2,6-dimethylnaphthalene	6.25	28328	C06	20230822	0	0	0	0	0	0	0	0	0	0	0	0	0
2,6-dimethylnaphthalene	6.25	28328	D06	20230822	0	0	0	0	0	0	0	0	0	0	0	0	0
2,6-dimethylnaphthalene	6.25	28328	E06	20230822	0	0	0	0	0	0	0	0	0	0	0	0	0
2,6-dimethylnaphthalene	6.25	28328	F06	20230822	0	0	0	0	0	0	0	0	0	0	0	0	0
2,6-dimethylnaphthalene	6.25	28328	G06	20230822	0	0	0	0	0	0	0	0	0	0	0	0	0
2,6-dimethylnaphthalene	6.25	28328	H06	20230822	0	0	0	0	0	0	0	0	0	0	0	0	0
2,6-dimethylnaphthalene	6.25	28329	A05	20230822	0	0	0	0	0	0	0	0	0	0	0	0	0
2,6-dimethylnaphthalene	6.25	28329	B05	20230822	0	0	0	0	0	0	0	0	0	0	0	0	0
2,6-dimethylnaphthalene	6.25	28329	C05	20230822	0	0	0	0	0	0	0	0	0	0	0	0	0
2,6-dimethylnaphthalene	6.25	28329	D05	20230822	0	0	0	0	0	0	0	0	0	0	0	0	0
2,6-dimethylnaphthalene	6.25	28329	E05	20230822	0	0	0	0	0	0	0	0	0	0	0	0	0
2,6-dimethylnaphthalene	6.25	28329	F05	20230822	0	0	0	0	0	0	0	0	0	0	0	0	0
2,6-dimethylnaphthalene	6.25	28329	G05	20230822	0	0	0	0	0	0	0	0	0	0	0	0	0
2,6-dimethylnaphthalene	6.25	28329	H05	20230822	NA	NA	NA	NA	NA	NA	NA	NA	NA	NA	NA	NA	1
2,6-dimethylnaphthalene	6.25	28329	A06	20230822	0	0	0	0	0	0	0	0	0	0	0	0	0
2,6-dimethylnaphthalene	6.25	28329	B06	20230822	0	0	0	0	0	0	0	0	0	0	0	0	0
2,6-dimethylnaphthalene	6.25	28329	C06	20230822	0	0	0	0	0	0	0	0	0	0	0	0	0
2,6-dimethylnaphthalene	6.25	28329	D06	20230822	0	0	0	0	0	0	0	0	0	0	0	0	0
2,6-dimethylnaphthalene	6.25	28329	E06	20230822	0	0	0	0	0	0	0	0	0	0	0	0	0
2,6-dimethylnaphthalene	6.25	28329	F06	20230822	0	0	0	0	0	0	0	0	0	0	0	0	0
2,6-dimethylnaphthalene	6.25	28329	G06	20230822	0	0	0	0	0	0	0	0	0	0	0	0	0
2,6-dimethylnaphthalene	6.25	28329	H06	20230822	0	0	0	0	0	0	0	0	0	0	0	0	0
2,6-dimethylnaphthalene	12.5	28328	A07	20230822	0	0	0	1	0	1	0	0	0	0	0	0	0
2,6-dimethylnaphthalene	12.5	28328	B07	20230822	0	0	0	0	0	0	0	0	0	0	0	0	0
2,6-dimethylnaphthalene	12.5	28328	C07	20230822	0	0	0	0	0	0	0	0	0	0	0	0	0
2,6-dimethylnaphthalene	12.5	28328	D07	20230822	0	0	0	0	0	0	0	0	0	0	0	0	0
2,6-dimethylnaphthalene	12.5	28328	E07	20230822	0	0	0	0	0	0	0	0	0	0	0	0	0
2,6-dimethylnaphthalene	12.5	28328	F07	20230822	0	0	0	0	0	0	0	0	0	0	0	0	0
2,6-dimethylnaphthalene	12.5	28328	G07	20230822	0	0	0	0	0	0	0	0	0	0	0	0	0
2,6-dimethylnaphthalene	12.5	28328	H07	20230822	0	0	0	0	0	0	0	0	0	0	0	0	0
2,6-dimethylnaphthalene	12.5	28328	A08	20230822	0	0	0	0	0	0	0	0	0	0	0	0	0
2,6-dimethylnaphthalene	12.5	28328	B08	20230822	0	0	0	0	0	0	0	0	0	0	0	0	0
2,6-dimethylnaphthalene	12.5	28328	C08	20230822	0	0	0	1	1	0	0	0	0	0	0	0	0
2,6-dimethylnaphthalene	12.5	28328	D08	20230822	0	0	0	0	0	0	0	0	0	0	0	0	0
2,6-dimethylnaphthalene	12.5	28328	E08	20230822	0	0	0	0	0	0	0	0	0	0	0	0	0
2,6-dimethylnaphthalene	12.5	28328	F08	20230822	0	0	0	0	0	0	0	0	0	0	0	0	0
2,6-dimethylnaphthalene	12.5	28328	G08	20230822	0	0	0	0	0	0	0	0	0	0	0	0	0
2,6-dimethylnaphthalene	12.5	28328	H08	20230822	0	0	0	0	0	0	0	0	0	0	0	0	0
2,6-dimethylnaphthalene	12.5	28329	A07	20230822	0	0	0	0	0	0	0	0	0	0	0	0	0
2,6-dimethylnaphthalene	12.5	28329	B07	20230822	0	0	0	0	0	0	0	0	0	0	0	0	0
2,6-dimethylnaphthalene	12.5	28329	C07	20230822	0	0	0	0	0	0	0	0	0	0	0	0	0
2,6-dimethylnaphthalene	12.5	28329	D07	20230822	0	0	0	0	0	0	0	0	0	0	0	0	0
2,6-dimethylnaphthalene	12.5	28329	E07	20230822	0	0	0	0	0	0	0	0	0	0	0	0	0
2,6-dimethylnaphthalene	12.5	28329	F07	20230822	0	0	0	0	0	0	0	0	0	0	0	0	0
2,6-dimethylnaphthalene	12.5	28329	G07	20230822	0	0	0	0	0	0	0	0	0	0	0	0	0
2,6-dimethylnaphthalene	12.5	28329	H07	20230822	0	0	0	0	0	0	0	0	0	0	0	0	0
2,6-dimethylnaphthalene	12.5	28329	A08	20230822	0	0	0	0	0	0	0	0	0	0	0	0	0
2,6-dimethylnaphthalene	12.5	28329	B08	20230822	0	0	0	0	0	1	0	0	0	0	0	0	0
2,6-dimethylnaphthalene	12.5	28329	C08	20230822	0	0	0	0	0	0	0	0	0	0	0	0	0
2,6-dimethylnaphthalene	12.5	28329	D08	20230822	0	0	0	1	1	0	0	0	0	0	0	0	0
2,6-dimethylnaphthalene	12.5	28329	E08	20230822	0	0	0	0	0	0	0	0	0	0	0	0	0
2,6-dimethylnaphthalene	12.5	28329	F08	20230822	0	0	0	0	0	0	0	0	0	0	0	0	0
2,6-dimethylnaphthalene	12.5	28329	G08	20230822	0	0	0	0	0	0	0	0	0	0	0	0	0
2,6-dimethylnaphthalene	12.5	28329	H08	20230822	0	0	0	0	0	0	0	0	0	0	0	0	0
2,6-dimethylnaphthalene	25	28328	A09	20230822	1	NA	NA	NA	NA	NA	NA	NA	NA	NA	NA	NA	0
2,6-dimethylnaphthalene	25	28328	B09	20230822	0	0	0	0	0	0	0	0	0	0	0	0	0
2,6-dimethylnaphthalene	25	28328	C09	20230822	0	0	0	0	1	0	0	1	0	0	0	0	0
2,6-dimethylnaphthalene	25	28328	D09	20230822	0	0	0	0	0	0	0	0	0	0	0	0	0
2,6-dimethylnaphthalene	25	28328	E09	20230822	0	0	0	0	0	0	0	0	0	0	0	0	0
2,6-dimethylnaphthalene	25	28328	F09	20230822	0	0	0	0	0	0	0	0	0	0	0	0	0
2,6-dimethylnaphthalene	25	28328	G09	20230822	0	0	0	0	0	0	0	0	0	0	0	0	0
2,6-dimethylnaphthalene	25	28328	H09	20230822	0	0	0	0	0	0	0	0	0	0	0	0	0
2,6-dimethylnaphthalene	25	28328	A10	20230822	0	0	0	0	0	0	0	0	0	0	0	0	0
2,6-dimethylnaphthalene	25	28328	B10	20230822	0	0	0	1	1	0	0	1	0	0	0	0	0
2,6-dimethylnaphthalene	25	28328	C10	20230822	0	0	0	0	0	0	0	0	0	0	0	0	0
2,6-dimethylnaphthalene	25	28328	D10	20230822	0	0	0	0	0	0	0	0	0	0	0	0	0
2,6-dimethylnaphthalene	25	28328	E10	20230822	0	0	0	0	0	0	0	0	0	0	0	0	0
2,6-dimethylnaphthalene	25	28328	F10	20230822	0	0	0	0	0	0	0	0	0	0	0	0	0
2,6-dimethylnaphthalene	25	28328	G10	20230822	0	0	0	0	0	0	0	0	0	0	0	0	0
2,6-dimethylnaphthalene	25	28328	H10	20230822	NA	NA	NA	NA	NA	NA	NA	NA	NA	NA	NA	NA	1
2,6-dimethylnaphthalene	25	28329	A09	20230822	0	0	0	0	0	0	0	0	0	0	0	0	0
2,6-dimethylnaphthalene	25	28329	B09	20230822	0	0	0	1	1	0	0	1	0	0	0	0	0
2,6-dimethylnaphthalene	25	28329	C09	20230822	0	0	0	0	0	0	0	1	0	0	0	0	0
2,6-dimethylnaphthalene	25	28329	D09	20230822	0	0	0	0	0	0	0	0	0	0	0	0	0
2,6-dimethylnaphthalene	25	28329	E09	20230822	0	0	0	0	0	0	0	1	0	0	0	0	0
2,6-dimethylnaphthalene	25	28329	F09	20230822	0	0	0	0	0	0	0	0	0	0	0	0	0
2,6-dimethylnaphthalene	25	28329	G09	20230822	0	0	0	0	0	0	0	0	0	0	0	0	0
2,6-dimethylnaphthalene	25	28329	H09	20230822	0	0	0	0	0	0	0	0	0	0	0	0	0
2,6-dimethylnaphthalene	25	28329	A10	20230822	0	0	0	0	0	0	0	0	0	0	0	0	0
2,6-dimethylnaphthalene	25	28329	B10	20230822	0	0	0	1	1	0	0	0	0	0	0	0	0
2,6-dimethylnaphthalene	25	28329	C10	20230822	0	0	0	0	0	0	0	0	0	0	0	0	0
2,6-dimethylnaphthalene	25	28329	D10	20230822	0	0	0	0	0	0	0	0	0	0	0	0	0
2,6-dimethylnaphthalene	25	28329	E10	20230822	0	0	0	0	0	0	0	0	0	0	0	0	0
2,6-dimethylnaphthalene	25	28329	F10	20230822	0	0	0	0	0	0	0	0	0	0	0	0	0
2,6-dimethylnaphthalene	25	28329	G10	20230822	0	0	0	0	0	0	0	0	0	0	0	0	0
2,6-dimethylnaphthalene	25	28329	H10	20230822	0	0	0	0	0	0	0	0	0	0	0	0	0
2,6-dimethylnaphthalene	50	28328	A11	20230822	0	0	0	0	0	0	0	0	0	0	0	0	0
2,6-dimethylnaphthalene	50	28328	B11	20230822	0	0	0	0	0	0	0	0	0	0	0	0	0
2,6-dimethylnaphthalene	50	28328	C11	20230822	0	0	0	0	0	0	0	0	0	0	0	0	0
2,6-dimethylnaphthalene	50	28328	D11	20230822	0	0	0	0	1	0	0	1	0	0	0	0	0
2,6-dimethylnaphthalene	50	28328	E11	20230822	0	0	1	NA	NA	NA	NA	NA	NA	NA	NA	NA	0
2,6-dimethylnaphthalene	50	28328	F11	20230822	0	0	0	0	0	0	0	0	0	0	0	0	0
2,6-dimethylnaphthalene	50	28328	G11	20230822	0	0	0	0	1	0	0	0	0	0	0	0	0
2,6-dimethylnaphthalene	50	28328	H11	20230822	0	0	0	0	0	0	0	0	0	0	0	0	0
2,6-dimethylnaphthalene	50	28328	A12	20230822	0	0	0	0	0	0	0	0	0	0	0	0	0
2,6-dimethylnaphthalene	50	28328	B12	20230822	0	0	0	0	0	0	0	0	0	0	0	0	0
2,6-dimethylnaphthalene	50	28328	C12	20230822	0	0	0	0	0	0	0	0	0	0	0	0	0
2,6-dimethylnaphthalene	50	28328	D12	20230822	0	0	0	0	0	0	0	0	0	0	0	0	0
2,6-dimethylnaphthalene	50	28328	E12	20230822	0	0	0	0	0	0	0	0	0	0	0	0	0
2,6-dimethylnaphthalene	50	28328	F12	20230822	0	0	0	0	0	0	0	0	0	0	0	0	0
2,6-dimethylnaphthalene	50	28328	G12	20230822	0	0	0	0	0	0	0	0	0	0	0	0	0
2,6-dimethylnaphthalene	50	28328	H12	20230822	0	0	0	0	0	1	0	0	0	0	0	0	0
2,6-dimethylnaphthalene	50	28329	A11	20230822	0	0	0	0	0	0	0	0	0	0	0	0	0
2,6-dimethylnaphthalene	50	28329	B11	20230822	0	0	0	0	0	0	0	0	0	0	0	0	0
2,6-dimethylnaphthalene	50	28329	C11	20230822	0	0	0	0	0	0	0	0	0	0	0	0	0
2,6-dimethylnaphthalene	50	28329	D11	20230822	0	0	0	0	0	0	0	0	0	0	0	0	0
2,6-dimethylnaphthalene	50	28329	E11	20230822	0	0	0	0	0	0	0	0	0	0	0	0	0
2,6-dimethylnaphthalene	50	28329	F11	20230822	NA	NA	NA	NA	NA	NA	NA	NA	NA	NA	NA	NA	1
2,6-dimethylnaphthalene	50	28329	G11	20230822	0	0	0	0	0	0	0	0	0	0	0	0	0
2,6-dimethylnaphthalene	50	28329	H11	20230822	0	0	0	0	0	0	0	0	0	0	0	0	0
2,6-dimethylnaphthalene	50	28329	A12	20230822	0	0	0	0	0	0	0	0	0	0	0	0	0
2,6-dimethylnaphthalene	50	28329	B12	20230822	0	0	0	0	0	0	0	0	0	0	0	0	0
2,6-dimethylnaphthalene	50	28329	C12	20230822	0	0	0	0	0	0	0	0	0	0	0	0	0
2,6-dimethylnaphthalene	50	28329	D12	20230822	0	0	0	0	0	0	0	0	0	0	0	0	0
2,6-dimethylnaphthalene	50	28329	E12	20230822	0	0	0	0	0	0	0	0	0	0	0	0	0
2,6-dimethylnaphthalene	50	28329	F12	20230822	0	0	0	0	1	0	0	0	0	0	0	0	0
2,6-dimethylnaphthalene	50	28329	G12	20230822	0	0	0	0	0	0	0	0	0	0	0	0	0
2,6-dimethylnaphthalene	50	28329	H12	20230822	NA	NA	NA	NA	NA	NA	NA	NA	NA	NA	NA	NA	1
2-methylnaphthalene	0	28350	A01	20230828	0	0	0	0	0	0	0	0	0	0	0	0	0
2-methylnaphthalene	0	28350	B01	20230828	0	0	0	0	0	0	0	0	0	0	0	0	0
2-methylnaphthalene	0	28350	C01	20230828	0	0	0	1	0	1	0	1	0	0	0	0	0
2-methylnaphthalene	0	28350	D01	20230828	0	0	0	0	0	0	0	0	0	0	0	0	0
2-methylnaphthalene	0	28350	E01	20230828	0	0	0	0	0	0	0	0	0	0	0	0	0
2-methylnaphthalene	0	28350	F01	20230828	0	0	0	0	0	0	0	0	0	0	0	0	0
2-methylnaphthalene	0	28350	G01	20230828	0	0	0	0	0	0	0	0	0	0	0	0	0
2-methylnaphthalene	0	28350	H01	20230828	0	0	0	0	0	0	0	0	0	0	0	0	0
2-methylnaphthalene	0	28350	A02	20230828	0	0	0	0	0	0	0	0	0	0	0	0	0
2-methylnaphthalene	0	28350	B02	20230828	0	0	0	0	0	0	0	0	0	0	0	0	0
2-methylnaphthalene	0	28350	C02	20230828	1	NA	1	NA	NA	NA	NA	NA	NA	NA	NA	NA	0
2-methylnaphthalene	0	28350	D02	20230828	0	0	0	0	0	0	0	0	0	0	0	0	0
2-methylnaphthalene	0	28350	E02	20230828	0	0	0	0	0	0	0	0	0	0	0	0	0
2-methylnaphthalene	0	28350	F02	20230828	0	0	0	0	0	0	0	0	0	0	0	0	0
2-methylnaphthalene	0	28350	G02	20230828	0	0	0	0	0	0	0	0	0	0	0	0	0
2-methylnaphthalene	0	28350	H02	20230828	0	0	0	0	0	0	0	0	0	0	0	0	0
2-methylnaphthalene	0	28351	A01	20230828	0	0	0	0	0	0	0	0	0	0	0	0	0
2-methylnaphthalene	0	28351	B01	20230828	0	0	0	0	0	0	0	0	0	0	0	0	0
2-methylnaphthalene	0	28351	C01	20230828	0	0	0	0	0	0	0	0	0	0	0	0	0
2-methylnaphthalene	0	28351	D01	20230828	0	0	0	0	0	0	0	0	0	0	0	0	0
2-methylnaphthalene	0	28351	E01	20230828	0	0	0	0	0	0	0	0	0	0	0	0	0
2-methylnaphthalene	0	28351	F01	20230828	0	0	0	0	0	0	0	0	0	0	0	0	0
2-methylnaphthalene	0	28351	G01	20230828	1	NA	NA	NA	NA	NA	NA	NA	NA	NA	NA	NA	0
2-methylnaphthalene	0	28351	H01	20230828	0	0	0	0	0	0	0	0	0	0	0	0	0
2-methylnaphthalene	0	28351	A02	20230828	0	0	0	0	0	0	0	0	0	0	0	0	0
2-methylnaphthalene	0	28351	B02	20230828	0	0	0	0	0	0	0	0	0	0	0	0	0
2-methylnaphthalene	0	28351	C02	20230828	0	0	0	0	0	0	0	0	0	0	0	0	0
2-methylnaphthalene	0	28351	D02	20230828	0	0	0	0	0	0	0	0	0	0	0	0	0
2-methylnaphthalene	0	28351	E02	20230828	0	0	0	0	0	0	0	0	0	0	0	0	0
2-methylnaphthalene	0	28351	F02	20230828	0	0	0	0	0	0	0	0	0	0	0	0	0
2-methylnaphthalene	0	28351	G02	20230828	0	0	0	0	0	0	0	0	0	0	0	0	0
2-methylnaphthalene	0	28351	H02	20230828	0	0	0	0	0	0	0	0	0	0	0	0	0
2-methylnaphthalene	3.125	28350	A03	20230828	0	0	0	0	0	0	0	0	0	0	0	0	0
2-methylnaphthalene	3.125	28350	B03	20230828	0	0	0	0	0	0	0	0	0	0	0	0	0
2-methylnaphthalene	3.125	28350	C03	20230828	0	0	0	0	0	0	0	0	0	0	0	0	0
2-methylnaphthalene	3.125	28350	D03	20230828	0	0	0	0	0	0	0	0	0	0	0	0	0
2-methylnaphthalene	3.125	28350	E03	20230828	0	0	0	0	0	0	0	0	0	0	0	0	0
2-methylnaphthalene	3.125	28350	F03	20230828	0	0	0	0	0	0	0	0	0	0	0	0	0
2-methylnaphthalene	3.125	28350	G03	20230828	0	0	0	0	0	0	0	0	0	0	0	0	0
2-methylnaphthalene	3.125	28350	H03	20230828	0	0	0	0	0	0	0	0	0	0	0	0	0
2-methylnaphthalene	3.125	28350	A04	20230828	0	0	0	0	0	0	0	0	0	0	0	0	0
2-methylnaphthalene	3.125	28350	B04	20230828	0	0	0	0	0	0	0	0	0	0	0	0	0
2-methylnaphthalene	3.125	28350	C04	20230828	0	0	0	0	0	0	0	0	0	0	0	0	0
2-methylnaphthalene	3.125	28350	D04	20230828	0	0	0	0	0	0	0	0	0	0	0	0	0
2-methylnaphthalene	3.125	28350	E04	20230828	0	0	0	0	0	0	0	0	0	0	0	0	0
2-methylnaphthalene	3.125	28350	F04	20230828	0	0	0	0	0	0	0	0	0	0	0	0	0
2-methylnaphthalene	3.125	28350	G04	20230828	0	0	0	0	0	0	0	0	0	0	0	0	0
2-methylnaphthalene	3.125	28350	H04	20230828	0	0	0	0	0	0	0	0	0	0	0	0	0
2-methylnaphthalene	3.125	28351	A03	20230828	0	0	0	0	0	0	0	0	0	0	0	0	0
2-methylnaphthalene	3.125	28351	B03	20230828	0	0	0	0	0	0	0	0	0	0	0	0	0
2-methylnaphthalene	3.125	28351	C03	20230828	0	0	0	0	0	0	0	0	0	0	0	0	0
2-methylnaphthalene	3.125	28351	D03	20230828	0	0	0	0	0	0	0	0	0	0	0	0	0
2-methylnaphthalene	3.125	28351	E03	20230828	0	0	0	0	0	0	0	0	0	0	0	0	0
2-methylnaphthalene	3.125	28351	F03	20230828	1	NA	NA	NA	NA	NA	NA	NA	NA	NA	NA	NA	0
2-methylnaphthalene	3.125	28351	G03	20230828	0	0	0	0	0	0	0	0	0	0	0	0	0
2-methylnaphthalene	3.125	28351	H03	20230828	0	0	0	0	0	0	0	0	0	0	0	0	0
2-methylnaphthalene	3.125	28351	A04	20230828	0	0	0	0	0	0	0	0	0	0	0	0	0
2-methylnaphthalene	3.125	28351	B04	20230828	0	0	0	0	0	0	0	0	0	0	0	0	0
2-methylnaphthalene	3.125	28351	C04	20230828	0	0	0	0	0	0	0	0	0	0	0	0	0
2-methylnaphthalene	3.125	28351	D04	20230828	0	0	0	0	0	0	0	0	0	0	0	0	0
2-methylnaphthalene	3.125	28351	E04	20230828	0	0	0	0	0	0	0	0	0	0	0	0	0
2-methylnaphthalene	3.125	28351	F04	20230828	0	0	0	0	0	0	0	0	0	0	0	0	0
2-methylnaphthalene	3.125	28351	G04	20230828	0	0	0	0	0	0	0	0	0	0	0	0	0
2-methylnaphthalene	3.125	28351	H04	20230828	0	0	0	0	0	0	0	0	0	0	0	0	0
2-methylnaphthalene	6.25	28350	A05	20230828	0	0	0	0	0	0	0	0	0	0	0	0	0
2-methylnaphthalene	6.25	28350	B05	20230828	0	0	0	0	0	0	0	0	0	0	0	0	0
2-methylnaphthalene	6.25	28350	C05	20230828	0	0	0	0	0	0	0	0	0	0	0	0	0
2-methylnaphthalene	6.25	28350	D05	20230828	0	0	0	0	0	0	0	0	0	0	0	0	0
2-methylnaphthalene	6.25	28350	E05	20230828	0	0	0	0	0	0	0	0	0	0	0	0	0
2-methylnaphthalene	6.25	28350	F05	20230828	0	0	0	0	0	0	0	0	0	0	0	0	0
2-methylnaphthalene	6.25	28350	G05	20230828	0	0	0	0	0	0	0	0	0	0	0	0	0
2-methylnaphthalene	6.25	28350	H05	20230828	0	0	0	1	1	1	0	0	1	0	0	0	0
2-methylnaphthalene	6.25	28350	A06	20230828	0	0	0	0	0	0	0	0	0	0	0	0	0
2-methylnaphthalene	6.25	28350	B06	20230828	0	0	0	1	0	1	0	1	0	0	0	0	0
2-methylnaphthalene	6.25	28350	C06	20230828	0	0	0	0	0	0	0	0	0	0	0	0	0
2-methylnaphthalene	6.25	28350	D06	20230828	0	0	0	0	0	0	0	0	0	0	0	0	0
2-methylnaphthalene	6.25	28350	E06	20230828	1	NA	NA	NA	NA	NA	NA	NA	NA	NA	NA	NA	0
2-methylnaphthalene	6.25	28350	F06	20230828	0	0	0	0	0	0	0	0	0	0	0	0	0
2-methylnaphthalene	6.25	28350	G06	20230828	0	0	0	0	0	0	0	0	0	0	0	0	0
2-methylnaphthalene	6.25	28350	H06	20230828	0	0	0	0	0	0	0	0	0	0	0	0	0
2-methylnaphthalene	6.25	28351	A05	20230828	0	0	1	NA	NA	NA	NA	NA	NA	NA	NA	NA	0
2-methylnaphthalene	6.25	28351	B05	20230828	0	0	0	0	0	0	0	0	0	0	0	0	0
2-methylnaphthalene	6.25	28351	C05	20230828	0	0	1	NA	NA	NA	NA	NA	NA	NA	NA	NA	0
2-methylnaphthalene	6.25	28351	D05	20230828	1	NA	1	NA	NA	NA	NA	NA	NA	NA	NA	NA	0
2-methylnaphthalene	6.25	28351	E05	20230828	0	0	0	0	0	0	0	0	0	0	0	0	0
2-methylnaphthalene	6.25	28351	F05	20230828	0	0	0	0	0	0	0	0	0	0	0	0	0
2-methylnaphthalene	6.25	28351	G05	20230828	0	0	0	0	0	0	0	0	0	0	0	0	0
2-methylnaphthalene	6.25	28351	H05	20230828	0	0	0	0	0	0	0	0	0	0	0	0	0
2-methylnaphthalene	6.25	28351	A06	20230828	0	0	0	0	0	0	0	0	0	0	0	0	0
2-methylnaphthalene	6.25	28351	B06	20230828	0	0	0	0	0	0	0	0	0	0	0	0	0
2-methylnaphthalene	6.25	28351	C06	20230828	0	0	0	0	0	0	0	0	0	0	0	0	0
2-methylnaphthalene	6.25	28351	D06	20230828	0	0	0	0	0	0	0	0	0	0	0	0	0
2-methylnaphthalene	6.25	28351	E06	20230828	0	0	0	0	0	0	0	0	0	0	0	0	0
2-methylnaphthalene	6.25	28351	F06	20230828	0	0	0	0	0	0	0	0	0	0	0	0	0
2-methylnaphthalene	6.25	28351	G06	20230828	0	0	0	0	0	0	0	0	0	0	0	0	0
2-methylnaphthalene	6.25	28351	H06	20230828	0	0	0	1	0	1	0	0	0	0	0	0	0
2-methylnaphthalene	12.5	28350	A07	20230828	0	0	0	0	0	0	0	0	0	0	0	0	0
2-methylnaphthalene	12.5	28350	B07	20230828	0	0	0	0	0	0	0	0	0	0	0	0	0
2-methylnaphthalene	12.5	28350	C07	20230828	0	0	0	0	0	0	0	0	0	0	0	0	0
2-methylnaphthalene	12.5	28350	D07	20230828	0	0	0	0	0	0	0	0	0	0	0	0	0
2-methylnaphthalene	12.5	28350	E07	20230828	0	0	0	0	0	0	0	0	0	0	0	0	0
2-methylnaphthalene	12.5	28350	F07	20230828	0	0	0	0	0	0	0	0	0	0	0	0	0
2-methylnaphthalene	12.5	28350	G07	20230828	0	0	0	0	0	0	0	0	0	0	0	0	0
2-methylnaphthalene	12.5	28350	H07	20230828	0	0	0	0	0	0	0	0	0	0	0	0	0
2-methylnaphthalene	12.5	28350	A08	20230828	0	0	0	0	0	0	0	0	0	0	0	0	0
2-methylnaphthalene	12.5	28350	B08	20230828	0	0	0	0	0	0	0	0	0	0	0	0	0
2-methylnaphthalene	12.5	28350	C08	20230828	0	0	0	0	0	0	0	0	0	0	0	0	0
2-methylnaphthalene	12.5	28350	D08	20230828	0	0	0	0	0	0	0	0	0	0	0	0	0
2-methylnaphthalene	12.5	28350	E08	20230828	0	0	0	0	0	0	0	0	0	0	0	0	0
2-methylnaphthalene	12.5	28350	F08	20230828	0	0	0	0	0	0	0	0	0	0	0	0	0
2-methylnaphthalene	12.5	28350	G08	20230828	0	0	0	0	0	0	0	0	0	0	0	0	0
2-methylnaphthalene	12.5	28350	H08	20230828	0	0	0	0	0	0	0	0	0	0	0	0	0
2-methylnaphthalene	12.5	28351	A07	20230828	0	0	0	0	0	0	0	0	0	0	0	0	0
2-methylnaphthalene	12.5	28351	B07	20230828	0	0	1	NA	NA	NA	NA	NA	NA	NA	NA	NA	0
2-methylnaphthalene	12.5	28351	C07	20230828	0	0	0	0	0	0	0	0	0	0	0	0	0
2-methylnaphthalene	12.5	28351	D07	20230828	0	0	0	0	0	0	0	0	0	0	0	0	0
2-methylnaphthalene	12.5	28351	E07	20230828	0	0	0	0	0	0	0	0	0	0	0	0	0
2-methylnaphthalene	12.5	28351	F07	20230828	0	0	0	0	0	0	0	0	0	0	0	0	0
2-methylnaphthalene	12.5	28351	G07	20230828	0	0	0	0	0	0	0	0	0	0	0	0	0
2-methylnaphthalene	12.5	28351	H07	20230828	0	0	0	0	0	0	0	0	0	0	0	0	0
2-methylnaphthalene	12.5	28351	A08	20230828	0	0	0	0	0	0	0	0	0	0	0	0	0
2-methylnaphthalene	12.5	28351	B08	20230828	0	0	0	1	0	1	0	1	0	0	0	0	0
2-methylnaphthalene	12.5	28351	C08	20230828	0	0	0	0	0	0	0	0	0	0	0	0	0
2-methylnaphthalene	12.5	28351	D08	20230828	0	0	0	0	0	0	0	0	0	0	0	0	0
2-methylnaphthalene	12.5	28351	E08	20230828	0	0	0	0	0	0	0	0	0	0	0	0	0
2-methylnaphthalene	12.5	28351	F08	20230828	0	0	0	0	0	0	0	0	0	0	0	0	0
2-methylnaphthalene	12.5	28351	G08	20230828	0	0	0	0	0	0	0	0	0	0	0	0	0
2-methylnaphthalene	12.5	28351	H08	20230828	0	0	0	0	0	0	0	0	0	0	0	0	0
2-methylnaphthalene	25	28350	A09	20230828	0	0	0	0	0	0	0	0	0	0	0	0	0
2-methylnaphthalene	25	28350	B09	20230828	0	0	0	0	0	0	0	0	0	0	0	0	0
2-methylnaphthalene	25	28350	C09	20230828	0	0	0	0	0	0	0	0	0	0	0	0	0
2-methylnaphthalene	25	28350	D09	20230828	0	0	0	0	0	0	0	0	0	0	0	0	0
2-methylnaphthalene	25	28350	E09	20230828	0	0	0	0	0	0	0	0	0	0	0	0	0
2-methylnaphthalene	25	28350	F09	20230828	0	0	0	0	0	0	0	0	0	0	0	0	0
2-methylnaphthalene	25	28350	G09	20230828	0	0	1	NA	NA	NA	NA	NA	NA	NA	NA	NA	0
2-methylnaphthalene	25	28350	H09	20230828	0	0	0	0	0	0	0	0	0	0	0	0	0
2-methylnaphthalene	25	28350	A10	20230828	0	0	0	1	0	1	0	1	0	0	0	0	0
2-methylnaphthalene	25	28350	B10	20230828	0	0	0	0	0	0	0	0	0	0	0	0	0
2-methylnaphthalene	25	28350	C10	20230828	0	0	0	0	0	0	0	0	0	0	0	0	0
2-methylnaphthalene	25	28350	D10	20230828	0	0	0	0	0	0	0	0	0	0	0	0	0
2-methylnaphthalene	25	28350	E10	20230828	0	0	0	0	0	0	0	0	0	0	0	0	0
2-methylnaphthalene	25	28350	F10	20230828	0	0	0	0	0	0	0	0	0	0	0	0	0
2-methylnaphthalene	25	28350	G10	20230828	0	0	0	0	0	0	0	0	0	0	0	0	0
2-methylnaphthalene	25	28350	H10	20230828	0	0	0	0	0	0	0	0	0	0	0	0	0
2-methylnaphthalene	25	28351	A09	20230828	0	0	0	0	0	0	0	0	0	0	0	0	0
2-methylnaphthalene	25	28351	B09	20230828	0	0	0	0	0	0	0	0	0	0	0	0	0
2-methylnaphthalene	25	28351	C09	20230828	0	0	0	0	0	0	0	0	0	0	0	0	0
2-methylnaphthalene	25	28351	D09	20230828	0	0	0	0	0	0	0	0	0	0	0	0	0
2-methylnaphthalene	25	28351	E09	20230828	0	0	0	0	0	0	0	0	0	0	0	0	0
2-methylnaphthalene	25	28351	F09	20230828	0	0	0	0	0	0	0	0	0	0	0	0	0
2-methylnaphthalene	25	28351	G09	20230828	0	0	0	0	0	0	0	0	0	0	0	0	0
2-methylnaphthalene	25	28351	H09	20230828	0	0	0	0	0	0	0	0	0	0	0	0	0
2-methylnaphthalene	25	28351	A10	20230828	0	0	0	0	0	0	0	0	0	0	0	0	0
2-methylnaphthalene	25	28351	B10	20230828	0	0	0	0	0	0	0	0	0	0	0	0	0
2-methylnaphthalene	25	28351	C10	20230828	0	0	0	0	0	0	0	0	0	0	0	0	0
2-methylnaphthalene	25	28351	D10	20230828	0	0	0	0	0	0	0	0	0	0	0	0	0
2-methylnaphthalene	25	28351	E10	20230828	0	0	0	0	0	0	0	0	0	0	0	0	0
2-methylnaphthalene	25	28351	F10	20230828	0	0	0	0	0	0	0	0	0	0	0	0	0
2-methylnaphthalene	25	28351	G10	20230828	0	0	0	0	0	0	0	0	0	0	0	0	0
2-methylnaphthalene	25	28351	H10	20230828	0	0	0	0	0	0	0	0	0	0	0	0	0
2-methylnaphthalene	50	28350	A11	20230828	0	0	0	0	0	0	0	0	0	0	0	0	0
2-methylnaphthalene	50	28350	B11	20230828	0	0	0	0	0	0	0	0	0	0	0	0	0
2-methylnaphthalene	50	28350	C11	20230828	0	0	0	1	0	1	0	0	0	0	0	0	0
2-methylnaphthalene	50	28350	D11	20230828	0	0	0	0	0	0	0	0	0	0	0	0	0
2-methylnaphthalene	50	28350	E11	20230828	0	0	0	0	0	0	0	0	0	0	0	0	0
2-methylnaphthalene	50	28350	F11	20230828	1	NA	1	NA	NA	NA	NA	NA	NA	NA	NA	NA	0
2-methylnaphthalene	50	28350	G11	20230828	0	0	0	0	0	0	0	0	0	0	0	0	0
2-methylnaphthalene	50	28350	H11	20230828	0	0	0	0	0	0	0	0	0	0	0	0	0
2-methylnaphthalene	50	28350	A12	20230828	0	0	0	1	1	1	1	1	0	0	0	0	0
2-methylnaphthalene	50	28350	B12	20230828	0	0	0	1	1	1	0	0	1	0	0	0	0
2-methylnaphthalene	50	28350	C12	20230828	0	0	0	1	1	1	0	0	1	0	0	0	0
2-methylnaphthalene	50	28350	D12	20230828	0	0	0	0	0	0	0	0	0	0	0	0	0
2-methylnaphthalene	50	28350	E12	20230828	0	0	0	0	0	0	0	0	0	0	0	0	0
2-methylnaphthalene	50	28350	F12	20230828	1	NA	NA	NA	NA	NA	NA	NA	NA	NA	NA	NA	0
2-methylnaphthalene	50	28350	G12	20230828	0	0	0	0	0	0	0	0	0	0	0	0	0
2-methylnaphthalene	50	28350	H12	20230828	0	0	0	0	0	1	0	1	0	0	0	0	0
2-methylnaphthalene	50	28351	A11	20230828	0	0	0	0	0	0	0	0	0	0	0	0	0
2-methylnaphthalene	50	28351	B11	20230828	0	0	0	1	1	1	0	0	1	0	0	0	0
2-methylnaphthalene	50	28351	C11	20230828	0	0	0	0	0	0	0	0	0	0	0	0	0
2-methylnaphthalene	50	28351	D11	20230828	0	0	0	0	0	0	0	0	0	0	0	0	0
2-methylnaphthalene	50	28351	E11	20230828	0	0	0	0	0	0	0	0	0	0	0	0	0
2-methylnaphthalene	50	28351	F11	20230828	0	0	0	0	0	0	0	0	0	0	0	0	0
2-methylnaphthalene	50	28351	G11	20230828	0	0	0	0	0	0	0	0	0	0	0	0	0
2-methylnaphthalene	50	28351	H11	20230828	0	0	1	NA	NA	NA	NA	NA	NA	NA	NA	NA	0
2-methylnaphthalene	50	28351	A12	20230828	0	0	0	0	0	0	1	1	0	0	0	0	0
2-methylnaphthalene	50	28351	B12	20230828	0	0	0	0	0	0	0	0	0	0	0	0	0
2-methylnaphthalene	50	28351	C12	20230828	0	0	1	NA	NA	NA	NA	NA	NA	NA	NA	NA	0
2-methylnaphthalene	50	28351	D12	20230828	0	0	0	0	0	0	0	0	0	0	0	0	0
2-methylnaphthalene	50	28351	E12	20230828	1	NA	NA	NA	NA	NA	NA	NA	NA	NA	NA	NA	0
2-methylnaphthalene	50	28351	F12	20230828	0	0	0	0	0	0	0	0	0	0	0	0	0
2-methylnaphthalene	50	28351	G12	20230828	1	NA	NA	NA	NA	NA	NA	NA	NA	NA	NA	NA	0
2-methylnaphthalene	50	28351	H12	20230828	0	0	0	0	0	0	0	0	0	0	0	0	0
naphthalene	0	28372	A01	20230905	0	0	0	0	0	0	0	0	0	0	0	0	0
naphthalene	0	28372	B01	20230905	0	0	0	0	0	0	0	0	0	0	0	0	0
naphthalene	0	28372	C01	20230905	0	0	0	0	0	0	0	0	0	0	0	0	0
naphthalene	0	28372	D01	20230905	0	0	0	0	0	0	0	0	0	0	0	0	0
naphthalene	0	28372	E01	20230905	0	0	0	0	0	0	0	0	0	0	0	0	0
naphthalene	0	28372	F01	20230905	0	0	0	0	0	0	0	0	0	0	0	0	0
naphthalene	0	28372	G01	20230905	0	0	0	0	0	0	0	0	0	0	0	0	0
naphthalene	0	28372	H01	20230905	0	0	0	0	0	0	0	0	0	0	0	0	0
naphthalene	0	28372	A02	20230905	0	0	0	0	0	0	0	0	0	0	0	0	0
naphthalene	0	28372	B02	20230905	0	0	0	0	0	0	0	0	0	0	0	0	0
naphthalene	0	28372	C02	20230905	0	0	1	NA	NA	NA	NA	NA	NA	NA	NA	NA	0
naphthalene	0	28372	D02	20230905	0	0	0	0	0	0	0	0	0	0	0	0	0
naphthalene	0	28372	E02	20230905	0	0	0	0	0	0	0	0	0	0	0	0	0
naphthalene	0	28372	F02	20230905	0	0	0	0	0	0	0	0	0	0	0	0	0
naphthalene	0	28372	G02	20230905	0	0	0	0	0	0	0	0	0	0	0	0	0
naphthalene	0	28372	H02	20230905	0	0	0	0	0	0	0	0	0	0	0	0	0
naphthalene	0	28373	A01	20230905	0	0	0	1	1	1	0	0	0	0	0	0	0
naphthalene	0	28373	B01	20230905	0	0	0	0	0	0	0	0	0	0	0	0	0
naphthalene	0	28373	C01	20230905	0	0	0	0	0	0	0	0	0	0	0	0	0
naphthalene	0	28373	D01	20230905	0	0	0	0	0	0	0	0	0	0	0	0	0
naphthalene	0	28373	E01	20230905	0	0	0	0	0	0	0	0	0	0	0	0	0
naphthalene	0	28373	F01	20230905	0	0	0	0	0	0	0	0	0	0	0	0	0
naphthalene	0	28373	G01	20230905	0	0	0	0	0	0	0	0	0	0	0	0	0
naphthalene	0	28373	H01	20230905	0	0	0	0	0	0	0	0	0	0	0	0	0
naphthalene	0	28373	A02	20230905	0	0	0	0	0	0	0	0	0	0	0	0	0
naphthalene	0	28373	B02	20230905	0	0	0	0	0	0	0	0	0	0	0	0	0
naphthalene	0	28373	C02	20230905	0	0	0	0	0	0	0	0	0	0	0	0	0
naphthalene	0	28373	D02	20230905	0	0	0	0	0	0	0	0	0	0	0	0	0
naphthalene	0	28373	E02	20230905	0	0	0	0	1	1	0	0	0	0	0	0	0
naphthalene	0	28373	F02	20230905	0	0	0	0	0	0	0	0	0	0	0	0	0
naphthalene	0	28373	G02	20230905	0	0	0	0	0	0	0	0	0	0	0	0	0
naphthalene	0	28373	H02	20230905	0	0	0	0	0	0	0	0	0	0	0	0	0
naphthalene	3.125	28372	A03	20230905	0	0	0	0	0	0	0	0	0	0	0	0	0
naphthalene	3.125	28372	B03	20230905	0	0	0	0	0	0	0	0	0	0	0	0	0
naphthalene	3.125	28372	C03	20230905	0	0	0	0	0	0	0	0	0	0	0	0	0
naphthalene	3.125	28372	D03	20230905	0	0	0	0	0	0	0	0	0	0	0	0	0
naphthalene	3.125	28372	E03	20230905	0	0	0	0	0	0	0	0	0	0	0	0	0
naphthalene	3.125	28372	F03	20230905	0	0	0	0	0	0	0	0	0	0	0	0	0
naphthalene	3.125	28372	G03	20230905	0	0	0	0	0	0	0	0	0	0	0	0	0
naphthalene	3.125	28372	H03	20230905	0	0	0	0	0	0	0	0	0	0	0	0	0
naphthalene	3.125	28372	A04	20230905	0	0	0	0	0	0	0	0	0	0	0	0	0
naphthalene	3.125	28372	B04	20230905	0	0	0	0	0	0	0	0	0	0	0	0	0
naphthalene	3.125	28372	C04	20230905	0	0	0	0	0	0	0	0	0	0	0	0	0
naphthalene	3.125	28372	D04	20230905	0	0	0	0	0	0	0	0	0	0	0	0	0
naphthalene	3.125	28372	E04	20230905	0	0	0	0	1	1	0	0	0	0	0	0	0
naphthalene	3.125	28372	F04	20230905	0	0	0	0	0	0	0	0	0	0	0	0	0
naphthalene	3.125	28372	G04	20230905	0	0	0	0	0	0	0	0	0	0	0	0	0
naphthalene	3.125	28372	H04	20230905	0	0	1	NA	NA	NA	NA	NA	NA	NA	NA	NA	0
naphthalene	3.125	28373	A03	20230905	0	0	0	0	0	0	0	0	0	0	0	0	0
naphthalene	3.125	28373	B03	20230905	0	0	0	0	0	0	0	0	0	0	0	0	0
naphthalene	3.125	28373	C03	20230905	0	0	0	0	0	0	0	0	0	0	0	0	0
naphthalene	3.125	28373	D03	20230905	0	0	0	0	0	0	0	0	0	0	0	0	0
naphthalene	3.125	28373	E03	20230905	0	0	0	0	0	0	0	0	0	0	0	0	0
naphthalene	3.125	28373	F03	20230905	0	0	0	0	0	0	0	0	0	0	0	0	0
naphthalene	3.125	28373	G03	20230905	0	0	0	0	0	0	0	0	0	0	0	0	0
naphthalene	3.125	28373	H03	20230905	0	0	0	0	0	1	0	0	0	0	0	0	0
naphthalene	3.125	28373	A04	20230905	0	0	0	0	0	0	0	0	0	0	0	0	0
naphthalene	3.125	28373	B04	20230905	0	0	0	0	0	0	0	0	0	0	0	0	0
naphthalene	3.125	28373	C04	20230905	0	0	0	0	0	0	0	0	0	0	0	0	0
naphthalene	3.125	28373	D04	20230905	0	0	0	0	0	0	0	0	0	0	0	0	0
naphthalene	3.125	28373	E04	20230905	0	0	0	0	0	0	0	0	0	0	0	0	0
naphthalene	3.125	28373	F04	20230905	0	0	0	0	0	0	0	0	0	0	0	0	0
naphthalene	3.125	28373	G04	20230905	0	0	0	0	0	0	0	0	0	0	0	0	0
naphthalene	3.125	28373	H04	20230905	0	0	0	0	0	0	0	0	0	0	0	0	0
naphthalene	6.25	28372	A05	20230905	0	0	0	0	0	0	0	0	0	0	0	0	0
naphthalene	6.25	28372	B05	20230905	0	0	0	0	0	0	0	0	0	0	0	0	0
naphthalene	6.25	28372	C05	20230905	0	0	0	0	0	0	0	0	0	0	0	0	0
naphthalene	6.25	28372	D05	20230905	0	0	0	0	0	0	0	0	0	0	0	0	0
naphthalene	6.25	28372	E05	20230905	0	0	0	0	0	0	0	0	0	0	0	0	0
naphthalene	6.25	28372	F05	20230905	0	0	0	0	0	0	0	0	0	0	0	0	0
naphthalene	6.25	28372	G05	20230905	0	0	0	0	0	0	0	0	0	0	0	0	0
naphthalene	6.25	28372	H05	20230905	0	0	0	0	0	0	0	0	0	0	0	0	0
naphthalene	6.25	28372	A06	20230905	0	0	0	0	0	0	0	0	0	0	0	0	0
naphthalene	6.25	28372	B06	20230905	0	0	0	0	0	0	0	0	0	0	0	0	0
naphthalene	6.25	28372	C06	20230905	0	0	0	0	0	0	0	0	0	0	0	0	0
naphthalene	6.25	28372	D06	20230905	1	NA	1	NA	NA	NA	NA	NA	NA	NA	NA	NA	0
naphthalene	6.25	28372	E06	20230905	0	0	0	0	0	0	0	0	0	0	0	0	0
naphthalene	6.25	28372	F06	20230905	0	0	0	0	0	0	0	0	0	0	0	0	0
naphthalene	6.25	28372	G06	20230905	0	0	0	0	0	0	0	0	0	0	0	0	0
naphthalene	6.25	28372	H06	20230905	0	0	0	0	0	0	0	0	0	0	0	0	0
naphthalene	6.25	28373	A05	20230905	0	0	0	0	0	0	0	0	0	0	0	0	0
naphthalene	6.25	28373	B05	20230905	0	0	0	0	0	0	0	0	0	0	0	0	0
naphthalene	6.25	28373	C05	20230905	0	0	0	0	0	0	0	0	0	0	0	0	0
naphthalene	6.25	28373	D05	20230905	0	0	0	0	0	0	0	0	0	0	0	0	0
naphthalene	6.25	28373	E05	20230905	0	0	0	0	0	0	0	0	0	0	0	0	0
naphthalene	6.25	28373	F05	20230905	0	0	0	0	0	0	0	0	0	0	0	0	0
naphthalene	6.25	28373	G05	20230905	0	0	0	0	0	0	0	0	0	0	0	0	0
naphthalene	6.25	28373	H05	20230905	0	0	0	0	0	0	0	0	0	0	0	0	0
naphthalene	6.25	28373	A06	20230905	0	0	0	0	0	0	0	0	0	0	0	0	0
naphthalene	6.25	28373	B06	20230905	0	0	0	0	0	0	0	0	0	0	0	0	0
naphthalene	6.25	28373	C06	20230905	0	0	0	0	0	0	0	0	0	0	0	0	0
naphthalene	6.25	28373	D06	20230905	0	0	0	0	0	0	0	0	0	0	0	0	0
naphthalene	6.25	28373	E06	20230905	0	0	0	0	0	0	0	0	0	0	0	0	0
naphthalene	6.25	28373	F06	20230905	0	0	0	0	0	0	0	0	0	0	0	0	0
naphthalene	6.25	28373	G06	20230905	0	0	0	0	0	0	0	0	0	0	0	0	0
naphthalene	6.25	28373	H06	20230905	0	0	0	0	0	0	0	0	0	0	0	0	0
naphthalene	12.5	28372	A07	20230905	0	0	0	0	0	0	0	0	0	0	0	0	0
naphthalene	12.5	28372	B07	20230905	0	0	0	0	0	0	0	0	0	0	0	0	0
naphthalene	12.5	28372	C07	20230905	0	0	0	0	0	0	0	0	0	0	0	0	0
naphthalene	12.5	28372	D07	20230905	0	0	0	0	0	0	0	0	0	0	0	0	0
naphthalene	12.5	28372	E07	20230905	0	0	0	0	0	1	0	0	0	0	0	0	0
naphthalene	12.5	28372	F07	20230905	0	0	0	0	0	0	0	0	0	0	0	0	0
naphthalene	12.5	28372	G07	20230905	0	0	0	0	0	0	0	0	0	0	0	0	0
naphthalene	12.5	28372	H07	20230905	0	0	0	0	0	0	0	0	0	0	0	0	0
naphthalene	12.5	28372	A08	20230905	0	0	0	0	0	0	0	0	0	0	0	0	0
naphthalene	12.5	28372	B08	20230905	0	0	0	0	0	0	0	0	0	0	0	0	0
naphthalene	12.5	28372	C08	20230905	0	0	0	0	0	0	0	0	0	0	0	0	0
naphthalene	12.5	28372	D08	20230905	0	0	0	0	0	0	0	0	0	0	0	0	0
naphthalene	12.5	28372	E08	20230905	0	0	0	0	0	0	0	0	0	0	0	0	0
naphthalene	12.5	28372	F08	20230905	0	0	0	0	0	0	0	0	0	0	0	0	0
naphthalene	12.5	28372	G08	20230905	0	0	0	0	0	0	0	0	0	0	0	0	0
naphthalene	12.5	28372	H08	20230905	0	0	0	0	0	0	0	0	0	0	0	0	0
naphthalene	12.5	28373	A07	20230905	0	0	0	0	0	0	0	0	0	0	0	0	0
naphthalene	12.5	28373	B07	20230905	0	0	0	0	0	0	0	0	0	0	0	0	0
naphthalene	12.5	28373	C07	20230905	0	0	0	0	0	0	1	0	0	0	0	0	0
naphthalene	12.5	28373	D07	20230905	0	0	0	0	0	0	0	0	0	0	0	0	0
naphthalene	12.5	28373	E07	20230905	0	0	0	0	0	0	0	0	0	0	0	0	0
naphthalene	12.5	28373	F07	20230905	0	0	0	0	0	0	0	0	0	0	0	0	0
naphthalene	12.5	28373	G07	20230905	0	0	0	0	0	0	0	0	0	0	0	0	0
naphthalene	12.5	28373	H07	20230905	0	0	0	0	0	0	0	0	0	0	0	0	0
naphthalene	12.5	28373	A08	20230905	0	0	0	0	0	0	0	0	0	0	0	0	0
naphthalene	12.5	28373	B08	20230905	0	0	0	0	0	0	0	0	0	0	0	0	0
naphthalene	12.5	28373	C08	20230905	0	0	0	0	0	0	0	0	0	0	0	0	0
naphthalene	12.5	28373	D08	20230905	0	0	0	0	0	0	0	0	0	0	0	0	0
naphthalene	12.5	28373	E08	20230905	0	0	0	0	0	0	0	0	0	0	0	0	0
naphthalene	12.5	28373	F08	20230905	0	0	0	0	0	0	0	0	0	0	0	0	0
naphthalene	12.5	28373	G08	20230905	0	0	0	0	0	0	0	0	0	0	0	0	0
naphthalene	12.5	28373	H08	20230905	0	0	0	0	0	0	0	0	0	0	0	0	0
naphthalene	25	28372	A09	20230905	0	0	0	0	0	0	0	0	0	0	0	0	0
naphthalene	25	28372	B09	20230905	0	0	0	0	0	0	0	0	0	0	0	0	0
naphthalene	25	28372	C09	20230905	0	0	0	0	0	0	0	0	0	0	0	0	0
naphthalene	25	28372	D09	20230905	0	0	0	0	0	0	0	0	0	0	0	0	0
naphthalene	25	28372	E09	20230905	0	0	1	NA	NA	NA	NA	NA	NA	NA	NA	NA	0
naphthalene	25	28372	F09	20230905	0	0	0	0	0	0	0	0	0	0	0	0	0
naphthalene	25	28372	G09	20230905	0	0	0	0	0	0	0	0	0	0	0	0	0
naphthalene	25	28372	H09	20230905	0	0	0	0	0	0	0	0	0	0	0	0	0
naphthalene	25	28372	A10	20230905	0	0	0	0	0	0	0	0	0	0	0	0	0
naphthalene	25	28372	B10	20230905	0	0	0	0	0	0	0	0	0	0	0	0	0
naphthalene	25	28372	C10	20230905	0	0	0	0	0	0	0	0	0	0	0	0	0
naphthalene	25	28372	D10	20230905	0	0	0	0	0	0	0	0	0	0	0	0	0
naphthalene	25	28372	E10	20230905	0	0	0	0	0	0	0	0	0	0	0	0	0
naphthalene	25	28372	F10	20230905	0	0	0	0	0	0	0	0	0	0	0	0	0
naphthalene	25	28372	G10	20230905	0	0	0	0	0	0	0	0	0	0	0	0	0
naphthalene	25	28372	H10	20230905	0	0	0	0	0	0	0	0	0	0	0	0	0
naphthalene	25	28373	A09	20230905	0	0	0	0	0	0	0	0	0	0	0	0	0
naphthalene	25	28373	B09	20230905	0	0	0	0	0	0	0	0	0	0	0	0	0
naphthalene	25	28373	C09	20230905	0	0	0	0	0	0	0	0	0	0	0	0	0
naphthalene	25	28373	D09	20230905	0	0	0	0	0	0	0	0	0	0	0	0	0
naphthalene	25	28373	E09	20230905	0	0	0	0	0	0	0	0	0	0	0	0	0
naphthalene	25	28373	F09	20230905	0	0	0	0	0	0	0	0	0	0	0	0	0
naphthalene	25	28373	G09	20230905	0	0	0	0	0	0	0	0	0	0	0	0	0
naphthalene	25	28373	H09	20230905	0	0	0	0	0	0	0	0	0	0	0	0	0
naphthalene	25	28373	A10	20230905	0	0	0	0	0	0	0	0	0	0	0	0	0
naphthalene	25	28373	B10	20230905	0	0	0	0	0	0	0	0	0	0	0	0	0
naphthalene	25	28373	C10	20230905	0	0	0	0	0	0	0	0	0	0	0	0	0
naphthalene	25	28373	D10	20230905	0	0	0	0	0	0	0	0	0	0	0	0	0
naphthalene	25	28373	E10	20230905	0	0	0	0	0	0	0	0	0	0	0	0	0
naphthalene	25	28373	F10	20230905	0	0	0	0	0	0	0	0	0	0	0	0	0
naphthalene	25	28373	G10	20230905	0	0	0	0	0	0	0	0	0	0	0	0	0
naphthalene	25	28373	H10	20230905	0	0	0	0	0	0	0	0	0	0	0	0	0
naphthalene	50	28372	A11	20230905	0	0	0	0	0	0	0	0	0	0	0	0	0
naphthalene	50	28372	B11	20230905	0	0	0	0	0	1	0	0	0	0	0	0	0
naphthalene	50	28372	C11	20230905	0	0	0	0	0	0	0	0	0	0	0	0	0
naphthalene	50	28372	D11	20230905	0	0	0	0	0	0	0	0	0	0	0	0	0
naphthalene	50	28372	E11	20230905	0	0	0	0	0	0	0	0	0	0	0	0	0
naphthalene	50	28372	F11	20230905	0	0	0	0	0	0	0	0	0	0	0	0	0
naphthalene	50	28372	G11	20230905	0	0	0	0	0	0	0	0	0	0	0	0	0
naphthalene	50	28372	H11	20230905	0	0	0	0	0	0	0	0	0	0	0	0	0
naphthalene	50	28372	A12	20230905	0	0	0	0	0	0	0	0	0	0	0	0	0
naphthalene	50	28372	B12	20230905	0	0	0	0	0	0	0	0	0	0	0	0	0
naphthalene	50	28372	C12	20230905	0	0	0	0	0	0	0	0	0	0	0	0	0
naphthalene	50	28372	D12	20230905	0	0	0	0	0	0	0	0	0	0	0	0	0
naphthalene	50	28372	E12	20230905	0	0	0	0	0	0	0	0	0	0	0	0	0
naphthalene	50	28372	F12	20230905	0	0	0	0	0	0	0	0	0	0	0	0	0
naphthalene	50	28372	G12	20230905	0	0	1	NA	NA	NA	NA	NA	NA	NA	NA	NA	0
naphthalene	50	28372	H12	20230905	0	0	0	0	0	0	0	0	0	0	0	0	0
naphthalene	50	28373	A11	20230905	0	0	0	0	0	0	0	0	0	0	0	0	0
naphthalene	50	28373	B11	20230905	0	0	0	0	0	0	0	0	0	0	0	0	0
naphthalene	50	28373	C11	20230905	0	0	0	0	0	0	0	0	0	0	0	0	0
naphthalene	50	28373	D11	20230905	0	0	0	0	0	0	0	0	0	0	0	0	0
naphthalene	50	28373	E11	20230905	0	0	0	0	0	0	0	0	0	0	0	0	0
naphthalene	50	28373	F11	20230905	0	0	0	0	0	0	0	0	0	0	0	0	0
naphthalene	50	28373	G11	20230905	0	0	0	0	0	0	0	0	0	0	0	0	0
naphthalene	50	28373	H11	20230905	0	0	0	0	0	0	0	0	0	0	0	0	0
naphthalene	50	28373	A12	20230905	0	0	0	0	0	0	0	0	0	0	0	0	0
naphthalene	50	28373	B12	20230905	0	0	0	0	0	0	0	0	0	0	0	0	0
naphthalene	50	28373	C12	20230905	0	0	0	0	0	0	0	0	0	0	0	0	0
naphthalene	50	28373	D12	20230905	0	0	0	0	0	0	0	0	0	0	0	0	0
naphthalene	50	28373	E12	20230905	0	0	0	0	0	0	0	0	0	0	0	0	0
naphthalene	50	28373	F12	20230905	0	0	0	0	0	0	0	0	0	0	0	0	0
naphthalene	50	28373	G12	20230905	0	0	0	0	0	0	0	0	0	0	0	0	0
naphthalene	50	28373	H12	20230905	0	0	1	NA	NA	NA	NA	NA	NA	NA	NA	NA	0
2-ethylnaphthalene	0	28322	A01	20230822	0	0	0	0	0	0	0	0	0	0	0	0	0
2-ethylnaphthalene	0	28322	B01	20230822	0	0	0	0	0	0	0	0	0	0	0	0	0
2-ethylnaphthalene	0	28322	C01	20230822	0	0	0	0	0	0	0	0	0	0	0	0	0
2-ethylnaphthalene	0	28322	D01	20230822	0	0	0	0	0	0	0	0	0	0	0	0	0
2-ethylnaphthalene	0	28322	E01	20230822	0	0	0	0	0	0	0	0	0	0	0	0	0
2-ethylnaphthalene	0	28322	F01	20230822	0	0	0	0	0	0	0	0	0	0	0	0	0
2-ethylnaphthalene	0	28322	G01	20230822	0	0	0	0	0	0	0	0	0	0	0	0	0
2-ethylnaphthalene	0	28322	H01	20230822	0	0	0	0	0	0	0	0	0	0	0	0	0
2-ethylnaphthalene	0	28322	A02	20230822	0	0	0	0	0	0	0	0	0	0	0	0	0
2-ethylnaphthalene	0	28322	B02	20230822	0	0	0	0	0	0	0	0	0	0	0	0	0
2-ethylnaphthalene	0	28322	C02	20230822	0	0	0	0	0	0	0	0	0	0	0	0	0
2-ethylnaphthalene	0	28322	D02	20230822	0	0	0	0	0	0	0	0	0	0	0	0	0
2-ethylnaphthalene	0	28322	E02	20230822	0	0	0	0	0	0	0	0	0	0	0	0	0
2-ethylnaphthalene	0	28322	F02	20230822	0	0	0	0	0	0	0	0	0	0	0	0	0
2-ethylnaphthalene	0	28322	G02	20230822	0	0	0	0	0	0	0	0	0	0	0	0	0
2-ethylnaphthalene	0	28322	H02	20230822	0	0	0	0	0	0	0	0	0	0	0	0	0
2-ethylnaphthalene	0	28323	A01	20230822	0	0	0	0	0	0	0	0	0	0	0	0	0
2-ethylnaphthalene	0	28323	B01	20230822	0	0	0	0	0	0	0	0	0	0	0	0	0
2-ethylnaphthalene	0	28323	C01	20230822	0	0	0	0	0	0	0	0	0	0	0	0	0
2-ethylnaphthalene	0	28323	D01	20230822	0	0	0	0	0	0	0	0	0	0	0	0	0
2-ethylnaphthalene	0	28323	E01	20230822	0	0	0	0	0	0	0	0	0	0	0	0	0
2-ethylnaphthalene	0	28323	F01	20230822	0	0	0	0	0	0	0	0	0	0	0	0	0
2-ethylnaphthalene	0	28323	G01	20230822	0	0	0	0	0	0	0	0	0	0	0	0	0
2-ethylnaphthalene	0	28323	H01	20230822	0	0	0	0	0	0	0	0	0	0	0	0	0
2-ethylnaphthalene	0	28323	A02	20230822	0	0	0	0	0	0	0	0	0	0	0	0	0
2-ethylnaphthalene	0	28323	B02	20230822	0	0	0	0	0	0	0	0	0	0	0	0	0
2-ethylnaphthalene	0	28323	C02	20230822	0	0	0	0	0	0	0	0	0	0	0	0	0
2-ethylnaphthalene	0	28323	D02	20230822	0	0	0	0	0	0	0	0	0	0	0	0	0
2-ethylnaphthalene	0	28323	E02	20230822	0	0	0	0	0	0	0	0	0	0	0	0	0
2-ethylnaphthalene	0	28323	F02	20230822	0	0	0	0	0	0	0	0	0	0	0	0	0
2-ethylnaphthalene	0	28323	G02	20230822	0	0	0	0	0	0	0	0	0	0	0	0	0
2-ethylnaphthalene	0	28323	H02	20230822	0	0	0	0	0	0	0	0	0	0	0	0	0
2-ethylnaphthalene	3.125	28322	A03	20230822	0	0	0	0	0	0	0	0	0	0	0	0	0
2-ethylnaphthalene	3.125	28322	B03	20230822	0	0	0	0	0	0	0	0	0	0	0	0	0
2-ethylnaphthalene	3.125	28322	C03	20230822	0	0	0	0	0	0	0	0	0	0	0	0	0
2-ethylnaphthalene	3.125	28322	D03	20230822	0	0	0	0	0	0	0	0	0	0	0	0	0
2-ethylnaphthalene	3.125	28322	E03	20230822	0	0	0	0	0	0	0	0	0	0	0	0	0
2-ethylnaphthalene	3.125	28322	F03	20230822	0	0	0	0	0	0	0	0	0	0	0	0	0
2-ethylnaphthalene	3.125	28322	G03	20230822	0	0	0	0	0	0	0	0	0	0	0	0	0
2-ethylnaphthalene	3.125	28322	H03	20230822	0	0	0	0	0	0	0	0	0	0	0	0	0
2-ethylnaphthalene	3.125	28322	A04	20230822	0	0	0	0	0	0	0	0	0	0	0	0	0
2-ethylnaphthalene	3.125	28322	B04	20230822	0	0	0	0	1	0	0	0	0	0	0	0	0
2-ethylnaphthalene	3.125	28322	C04	20230822	0	0	0	0	0	0	0	0	0	0	0	0	0
2-ethylnaphthalene	3.125	28322	D04	20230822	0	0	0	1	0	1	0	0	0	0	0	0	0
2-ethylnaphthalene	3.125	28322	E04	20230822	0	0	0	0	0	0	0	0	0	0	0	0	0
2-ethylnaphthalene	3.125	28322	F04	20230822	0	0	0	0	0	0	0	0	0	0	0	0	0
2-ethylnaphthalene	3.125	28322	G04	20230822	0	0	0	0	0	0	0	0	0	0	0	0	0
2-ethylnaphthalene	3.125	28322	H04	20230822	0	0	0	0	0	0	0	0	0	0	0	0	0
2-ethylnaphthalene	3.125	28323	A03	20230822	0	0	0	0	0	0	0	0	0	0	0	0	0
2-ethylnaphthalene	3.125	28323	B03	20230822	0	0	0	0	0	0	0	0	0	0	0	0	0
2-ethylnaphthalene	3.125	28323	C03	20230822	0	0	0	0	0	0	0	0	0	0	0	0	0
2-ethylnaphthalene	3.125	28323	D03	20230822	0	0	0	0	0	0	0	0	0	0	0	0	0
2-ethylnaphthalene	3.125	28323	E03	20230822	0	0	0	0	0	0	0	0	0	0	0	0	0
2-ethylnaphthalene	3.125	28323	F03	20230822	0	0	0	0	0	0	0	0	0	0	0	0	0
2-ethylnaphthalene	3.125	28323	G03	20230822	0	0	0	0	0	0	0	0	0	0	0	0	0
2-ethylnaphthalene	3.125	28323	H03	20230822	0	0	0	0	0	0	0	0	0	0	0	0	0
2-ethylnaphthalene	3.125	28323	A04	20230822	0	0	0	0	0	0	0	0	0	0	0	0	0
2-ethylnaphthalene	3.125	28323	B04	20230822	0	0	0	0	0	0	0	0	0	0	0	0	0
2-ethylnaphthalene	3.125	28323	C04	20230822	0	0	0	0	0	0	0	0	0	0	0	0	0
2-ethylnaphthalene	3.125	28323	D04	20230822	0	0	0	0	0	0	0	0	0	0	0	0	0
2-ethylnaphthalene	3.125	28323	E04	20230822	0	0	0	0	0	0	0	0	0	0	0	0	0
2-ethylnaphthalene	3.125	28323	F04	20230822	0	0	0	0	0	0	0	0	0	0	0	0	0
2-ethylnaphthalene	3.125	28323	G04	20230822	0	0	0	0	0	0	0	0	0	0	0	0	0
2-ethylnaphthalene	3.125	28323	H04	20230822	0	0	0	0	0	0	0	0	0	0	0	0	0
2-ethylnaphthalene	6.25	28322	A05	20230822	0	0	0	0	0	0	0	0	0	0	0	0	0
2-ethylnaphthalene	6.25	28322	B05	20230822	0	0	0	0	0	0	0	0	0	0	0	0	0
2-ethylnaphthalene	6.25	28322	C05	20230822	0	0	0	0	0	0	0	0	0	0	0	0	0
2-ethylnaphthalene	6.25	28322	D05	20230822	0	0	0	0	0	0	0	0	0	0	0	0	0
2-ethylnaphthalene	6.25	28322	E05	20230822	0	0	0	0	0	0	0	0	0	0	0	0	0
2-ethylnaphthalene	6.25	28322	F05	20230822	0	0	0	0	0	0	0	0	0	0	0	0	0
2-ethylnaphthalene	6.25	28322	G05	20230822	0	0	0	0	0	0	0	0	0	0	0	0	0
2-ethylnaphthalene	6.25	28322	H05	20230822	0	0	0	0	0	0	0	0	0	0	0	0	0
2-ethylnaphthalene	6.25	28322	A06	20230822	0	0	0	0	0	0	0	0	0	0	0	0	0
2-ethylnaphthalene	6.25	28322	B06	20230822	0	0	0	0	0	0	0	0	0	0	0	0	0
2-ethylnaphthalene	6.25	28322	C06	20230822	0	0	0	0	0	0	0	0	0	0	0	0	0
2-ethylnaphthalene	6.25	28322	D06	20230822	0	0	0	0	0	0	0	0	0	0	0	0	0
2-ethylnaphthalene	6.25	28322	E06	20230822	0	0	0	0	0	0	0	0	0	0	0	0	0
2-ethylnaphthalene	6.25	28322	F06	20230822	0	0	0	0	0	0	0	0	0	0	0	0	0
2-ethylnaphthalene	6.25	28322	G06	20230822	0	0	0	0	0	0	0	0	0	0	0	0	0
2-ethylnaphthalene	6.25	28322	H06	20230822	0	0	0	0	0	0	0	0	0	0	0	0	0
2-ethylnaphthalene	6.25	28323	A05	20230822	0	0	0	0	0	0	0	0	0	0	0	0	0
2-ethylnaphthalene	6.25	28323	B05	20230822	0	0	0	0	0	0	0	0	0	0	0	0	0
2-ethylnaphthalene	6.25	28323	C05	20230822	0	0	0	0	0	0	0	0	0	0	0	0	0
2-ethylnaphthalene	6.25	28323	D05	20230822	0	0	0	0	0	0	0	0	0	0	0	0	0
2-ethylnaphthalene	6.25	28323	E05	20230822	0	0	0	0	0	0	0	0	0	0	0	0	0
2-ethylnaphthalene	6.25	28323	F05	20230822	0	0	0	0	0	0	0	0	0	0	0	0	0
2-ethylnaphthalene	6.25	28323	G05	20230822	0	0	0	0	0	0	0	0	0	0	0	0	0
2-ethylnaphthalene	6.25	28323	H05	20230822	0	0	0	0	0	0	0	0	0	0	0	0	0
2-ethylnaphthalene	6.25	28323	A06	20230822	0	0	0	0	0	0	0	0	0	0	0	0	0
2-ethylnaphthalene	6.25	28323	B06	20230822	0	0	0	0	0	0	0	0	0	0	0	0	0
2-ethylnaphthalene	6.25	28323	C06	20230822	0	0	0	0	0	0	0	0	0	0	0	0	0
2-ethylnaphthalene	6.25	28323	D06	20230822	0	0	0	0	0	0	0	0	0	0	0	0	0
2-ethylnaphthalene	6.25	28323	E06	20230822	0	0	0	0	0	0	0	0	0	0	0	0	0
2-ethylnaphthalene	6.25	28323	F06	20230822	0	0	0	0	0	0	0	0	0	0	0	0	0
2-ethylnaphthalene	6.25	28323	G06	20230822	0	0	0	0	0	0	0	0	0	0	0	0	0
2-ethylnaphthalene	6.25	28323	H06	20230822	0	0	0	0	0	0	0	0	0	0	0	0	0
2-ethylnaphthalene	12.5	28322	A07	20230822	0	0	0	0	0	0	0	0	0	0	0	0	0
2-ethylnaphthalene	12.5	28322	B07	20230822	0	0	0	0	0	0	0	0	0	0	0	0	0
2-ethylnaphthalene	12.5	28322	C07	20230822	0	0	0	0	0	0	0	0	0	0	0	0	0
2-ethylnaphthalene	12.5	28322	D07	20230822	0	0	0	1	0	0	0	0	0	0	0	0	0
2-ethylnaphthalene	12.5	28322	E07	20230822	0	0	0	0	0	0	0	0	0	0	0	0	0
2-ethylnaphthalene	12.5	28322	F07	20230822	0	0	0	0	0	0	0	0	0	0	0	0	0
2-ethylnaphthalene	12.5	28322	G07	20230822	0	0	0	0	0	0	0	0	0	0	0	0	0
2-ethylnaphthalene	12.5	28322	H07	20230822	0	0	1	NA	NA	NA	NA	NA	NA	NA	NA	NA	0
2-ethylnaphthalene	12.5	28322	A08	20230822	0	0	0	0	0	0	0	0	0	0	0	0	0
2-ethylnaphthalene	12.5	28322	B08	20230822	0	0	0	0	0	0	0	0	0	0	0	0	0
2-ethylnaphthalene	12.5	28322	C08	20230822	0	0	0	0	0	0	0	0	0	0	0	0	0
2-ethylnaphthalene	12.5	28322	D08	20230822	0	0	0	0	0	0	0	0	0	0	0	0	0
2-ethylnaphthalene	12.5	28322	E08	20230822	0	0	0	0	0	0	0	0	0	0	0	0	0
2-ethylnaphthalene	12.5	28322	F08	20230822	0	0	0	0	0	0	0	0	0	0	0	0	0
2-ethylnaphthalene	12.5	28322	G08	20230822	0	0	0	0	0	0	0	0	0	0	0	0	0
2-ethylnaphthalene	12.5	28322	H08	20230822	0	0	0	1	1	1	0	1	0	0	0	0	0
2-ethylnaphthalene	12.5	28323	A07	20230822	0	0	0	0	0	0	0	0	0	0	0	0	0
2-ethylnaphthalene	12.5	28323	B07	20230822	0	0	0	0	0	0	0	0	0	0	0	0	0
2-ethylnaphthalene	12.5	28323	C07	20230822	0	0	0	0	0	0	0	0	0	0	0	0	0
2-ethylnaphthalene	12.5	28323	D07	20230822	0	0	0	0	0	0	0	0	0	0	0	0	0
2-ethylnaphthalene	12.5	28323	E07	20230822	0	0	0	1	1	1	0	1	0	0	0	0	0
2-ethylnaphthalene	12.5	28323	F07	20230822	0	0	0	0	0	0	0	0	0	0	0	0	0
2-ethylnaphthalene	12.5	28323	G07	20230822	0	0	0	0	0	0	0	0	0	0	0	0	0
2-ethylnaphthalene	12.5	28323	H07	20230822	0	0	0	0	0	0	0	0	0	0	0	0	0
2-ethylnaphthalene	12.5	28323	A08	20230822	0	0	0	0	0	0	0	0	0	0	0	0	0
2-ethylnaphthalene	12.5	28323	B08	20230822	0	0	0	0	0	0	0	0	0	0	0	0	0
2-ethylnaphthalene	12.5	28323	C08	20230822	0	0	0	0	0	0	0	0	0	0	0	0	0
2-ethylnaphthalene	12.5	28323	D08	20230822	0	0	0	0	0	0	0	0	0	0	0	0	0
2-ethylnaphthalene	12.5	28323	E08	20230822	0	0	0	0	0	0	0	0	0	0	0	0	0
2-ethylnaphthalene	12.5	28323	F08	20230822	0	0	0	0	0	0	0	0	0	0	0	0	0
2-ethylnaphthalene	12.5	28323	G08	20230822	0	0	1	NA	NA	NA	NA	NA	NA	NA	NA	NA	0
2-ethylnaphthalene	12.5	28323	H08	20230822	0	0	0	0	0	0	0	0	0	0	0	0	0
2-ethylnaphthalene	25	28322	A09	20230822	0	0	0	0	0	0	0	0	0	0	0	0	0
2-ethylnaphthalene	25	28322	B09	20230822	0	0	0	0	0	0	0	0	0	0	0	0	0
2-ethylnaphthalene	25	28322	C09	20230822	0	0	0	0	0	0	0	0	0	0	0	0	0
2-ethylnaphthalene	25	28322	D09	20230822	0	0	0	0	0	0	0	0	0	0	0	0	0
2-ethylnaphthalene	25	28322	E09	20230822	0	0	0	0	0	0	0	0	0	0	0	0	0
2-ethylnaphthalene	25	28322	F09	20230822	0	0	0	0	0	0	0	0	0	0	0	0	0
2-ethylnaphthalene	25	28322	G09	20230822	0	0	0	0	0	0	0	0	0	0	0	0	0
2-ethylnaphthalene	25	28322	H09	20230822	0	0	0	0	0	0	0	0	0	0	0	0	0
2-ethylnaphthalene	25	28322	A10	20230822	NA	NA	NA	NA	NA	NA	NA	NA	NA	NA	NA	NA	1
2-ethylnaphthalene	25	28322	B10	20230822	0	0	0	0	0	0	0	0	0	0	0	0	0
2-ethylnaphthalene	25	28322	C10	20230822	0	0	0	0	0	0	0	0	0	0	0	0	0
2-ethylnaphthalene	25	28322	D10	20230822	0	0	0	0	0	0	0	0	0	0	0	0	0
2-ethylnaphthalene	25	28322	E10	20230822	0	0	0	0	0	0	0	0	0	0	0	0	0
2-ethylnaphthalene	25	28322	F10	20230822	0	0	0	0	0	0	0	0	0	0	0	0	0
2-ethylnaphthalene	25	28322	G10	20230822	0	0	0	0	0	0	0	0	0	0	0	0	0
2-ethylnaphthalene	25	28322	H10	20230822	NA	NA	NA	NA	NA	NA	NA	NA	NA	NA	NA	NA	1
2-ethylnaphthalene	25	28323	A09	20230822	0	0	0	0	0	0	0	0	0	0	0	0	0
2-ethylnaphthalene	25	28323	B09	20230822	0	0	0	0	0	0	0	0	0	0	0	0	0
2-ethylnaphthalene	25	28323	C09	20230822	0	0	0	0	0	0	0	0	0	0	0	0	0
2-ethylnaphthalene	25	28323	D09	20230822	0	0	0	0	0	0	0	0	0	0	0	0	0
2-ethylnaphthalene	25	28323	E09	20230822	0	0	0	0	0	0	0	0	0	0	0	0	0
2-ethylnaphthalene	25	28323	F09	20230822	0	0	0	0	0	0	0	0	0	0	0	0	0
2-ethylnaphthalene	25	28323	G09	20230822	0	0	0	0	0	0	0	0	0	0	0	0	0
2-ethylnaphthalene	25	28323	H09	20230822	0	0	0	0	0	0	0	0	0	0	0	0	0
2-ethylnaphthalene	25	28323	A10	20230822	0	0	0	0	0	0	0	0	0	0	0	0	0
2-ethylnaphthalene	25	28323	B10	20230822	0	0	0	0	0	0	0	0	0	0	0	0	0
2-ethylnaphthalene	25	28323	C10	20230822	0	0	0	0	0	0	0	0	0	0	0	0	0
2-ethylnaphthalene	25	28323	D10	20230822	0	0	0	0	0	0	0	0	0	0	0	0	0
2-ethylnaphthalene	25	28323	E10	20230822	0	0	0	0	0	0	0	0	0	0	0	0	0
2-ethylnaphthalene	25	28323	F10	20230822	0	0	0	0	0	0	0	0	0	0	0	0	0
2-ethylnaphthalene	25	28323	G10	20230822	0	0	0	0	0	0	0	0	0	0	0	0	0
2-ethylnaphthalene	25	28323	H10	20230822	0	0	0	0	0	0	0	0	0	0	0	0	0
2-ethylnaphthalene	50	28322	A11	20230822	1	NA	1	NA	NA	NA	NA	NA	NA	NA	NA	NA	0
2-ethylnaphthalene	50	28322	B11	20230822	0	0	0	1	1	1	0	0	0	0	0	0	0
2-ethylnaphthalene	50	28322	C11	20230822	0	0	0	1	1	1	0	1	0	0	0	0	0
2-ethylnaphthalene	50	28322	D11	20230822	0	0	0	1	1	1	0	1	0	0	0	0	0
2-ethylnaphthalene	50	28322	E11	20230822	1	NA	1	NA	NA	NA	NA	NA	NA	NA	NA	NA	0
2-ethylnaphthalene	50	28322	F11	20230822	0	0	1	NA	NA	NA	NA	NA	NA	NA	NA	NA	0
2-ethylnaphthalene	50	28322	G11	20230822	1	NA	NA	NA	NA	NA	NA	NA	NA	NA	NA	NA	0
2-ethylnaphthalene	50	28322	H11	20230822	1	NA	1	NA	NA	NA	NA	NA	NA	NA	NA	NA	0
2-ethylnaphthalene	50	28322	A12	20230822	0	0	0	1	1	1	0	0	0	0	0	0	0
2-ethylnaphthalene	50	28322	B12	20230822	1	NA	NA	NA	NA	NA	NA	NA	NA	NA	NA	NA	0
2-ethylnaphthalene	50	28322	C12	20230822	1	NA	1	NA	NA	NA	NA	NA	NA	NA	NA	NA	0
2-ethylnaphthalene	50	28322	D12	20230822	1	NA	1	NA	NA	NA	NA	NA	NA	NA	NA	NA	0
2-ethylnaphthalene	50	28322	E12	20230822	1	NA	1	NA	NA	NA	NA	NA	NA	NA	NA	NA	0
2-ethylnaphthalene	50	28322	F12	20230822	0	0	0	0	0	0	0	0	0	0	0	0	0
2-ethylnaphthalene	50	28322	G12	20230822	0	0	0	0	0	0	0	0	0	0	0	0	0
2-ethylnaphthalene	50	28322	H12	20230822	0	0	0	1	1	1	0	1	0	0	0	0	0
2-ethylnaphthalene	50	28323	A11	20230822	0	0	0	1	1	1	0	1	0	0	0	0	0
2-ethylnaphthalene	50	28323	B11	20230822	1	NA	NA	NA	NA	NA	NA	NA	NA	NA	NA	NA	0
2-ethylnaphthalene	50	28323	C11	20230822	1	NA	NA	NA	NA	NA	NA	NA	NA	NA	NA	NA	0
2-ethylnaphthalene	50	28323	D11	20230822	1	NA	NA	NA	NA	NA	NA	NA	NA	NA	NA	NA	0
2-ethylnaphthalene	50	28323	E11	20230822	1	NA	1	NA	NA	NA	NA	NA	NA	NA	NA	NA	0
2-ethylnaphthalene	50	28323	F11	20230822	1	NA	1	NA	NA	NA	NA	NA	NA	NA	NA	NA	0
2-ethylnaphthalene	50	28323	G11	20230822	1	NA	1	NA	NA	NA	NA	NA	NA	NA	NA	NA	0
2-ethylnaphthalene	50	28323	H11	20230822	0	0	0	1	1	1	0	1	0	0	0	0	0
2-ethylnaphthalene	50	28323	A12	20230822	0	0	0	1	1	1	0	1	0	0	0	0	0
2-ethylnaphthalene	50	28323	B12	20230822	1	NA	NA	NA	NA	NA	NA	NA	NA	NA	NA	NA	0
2-ethylnaphthalene	50	28323	C12	20230822	1	NA	1	NA	NA	NA	NA	NA	NA	NA	NA	NA	0
2-ethylnaphthalene	50	28323	D12	20230822	1	NA	1	NA	NA	NA	NA	NA	NA	NA	NA	NA	0
2-ethylnaphthalene	50	28323	E12	20230822	0	0	0	0	1	0	0	0	0	0	0	0	0
2-ethylnaphthalene	50	28323	F12	20230822	0	0	0	0	0	0	0	0	0	0	0	0	0
2-ethylnaphthalene	50	28323	G12	20230822	1	NA	1	NA	NA	NA	NA	NA	NA	NA	NA	NA	0
2-ethylnaphthalene	50	28323	H12	20230822	0	0	0	0	0	0	0	0	0	0	0	0	0
1,3-dimethylnaphthalene	0	28324	A01	20230822	0	0	0	0	0	0	0	0	0	0	0	0	0
1,3-dimethylnaphthalene	0	28324	B01	20230822	0	0	0	0	0	0	0	0	0	0	0	0	0
1,3-dimethylnaphthalene	0	28324	C01	20230822	0	0	0	0	0	0	0	0	0	0	0	0	0
1,3-dimethylnaphthalene	0	28324	D01	20230822	0	0	0	0	0	0	0	0	0	0	0	0	0
1,3-dimethylnaphthalene	0	28324	E01	20230822	0	0	0	0	0	0	0	0	0	0	0	0	0
1,3-dimethylnaphthalene	0	28324	F01	20230822	0	0	0	0	0	0	0	0	0	0	0	0	0
1,3-dimethylnaphthalene	0	28324	G01	20230822	0	0	0	0	0	0	0	0	0	0	0	0	0
1,3-dimethylnaphthalene	0	28324	H01	20230822	0	0	0	0	0	0	0	0	0	0	0	0	0
1,3-dimethylnaphthalene	0	28324	A02	20230822	0	0	0	0	0	0	0	0	0	0	0	0	0
1,3-dimethylnaphthalene	0	28324	B02	20230822	0	0	0	0	0	0	0	0	0	0	0	0	0
1,3-dimethylnaphthalene	0	28324	C02	20230822	0	0	0	0	0	0	0	0	0	0	0	0	0
1,3-dimethylnaphthalene	0	28324	D02	20230822	0	0	0	0	0	0	0	0	0	0	0	0	0
1,3-dimethylnaphthalene	0	28324	E02	20230822	0	0	0	0	0	0	0	0	0	0	0	0	0
1,3-dimethylnaphthalene	0	28324	F02	20230822	0	0	0	0	0	0	0	0	0	0	0	0	0
1,3-dimethylnaphthalene	0	28324	G02	20230822	0	0	0	0	0	0	0	0	0	0	0	0	0
1,3-dimethylnaphthalene	0	28324	H02	20230822	0	0	0	0	0	0	0	0	0	0	0	0	0
1,3-dimethylnaphthalene	0	28325	A01	20230822	0	0	0	0	0	0	0	0	0	0	0	0	0
1,3-dimethylnaphthalene	0	28325	B01	20230822	0	0	0	0	0	0	0	0	0	0	0	0	0
1,3-dimethylnaphthalene	0	28325	C01	20230822	0	0	0	0	0	0	0	0	0	0	0	0	0
1,3-dimethylnaphthalene	0	28325	D01	20230822	0	0	0	0	0	0	0	0	0	0	0	0	0
1,3-dimethylnaphthalene	0	28325	E01	20230822	0	0	0	0	0	0	0	0	0	0	0	0	0
1,3-dimethylnaphthalene	0	28325	F01	20230822	0	0	0	0	0	0	0	0	0	0	0	0	0
1,3-dimethylnaphthalene	0	28325	G01	20230822	0	0	0	0	0	0	0	0	0	0	0	0	0
1,3-dimethylnaphthalene	0	28325	H01	20230822	0	0	0	0	0	0	0	0	0	0	0	0	0
1,3-dimethylnaphthalene	0	28325	A02	20230822	0	0	0	0	0	0	0	0	0	0	0	0	0
1,3-dimethylnaphthalene	0	28325	B02	20230822	0	0	0	0	0	0	0	0	0	0	0	0	0
1,3-dimethylnaphthalene	0	28325	C02	20230822	0	0	0	0	0	0	0	0	0	0	0	0	0
1,3-dimethylnaphthalene	0	28325	D02	20230822	0	0	0	0	1	0	0	0	1	0	0	0	0
1,3-dimethylnaphthalene	0	28325	E02	20230822	0	0	0	0	0	0	0	0	0	0	0	0	0
1,3-dimethylnaphthalene	0	28325	F02	20230822	0	0	0	0	0	0	0	0	0	0	0	0	0
1,3-dimethylnaphthalene	0	28325	G02	20230822	0	0	0	0	1	0	0	0	0	0	0	0	0
1,3-dimethylnaphthalene	0	28325	H02	20230822	0	0	0	0	1	0	0	0	0	0	0	0	0
1,3-dimethylnaphthalene	3.125	28324	A03	20230822	0	0	0	0	0	0	0	0	0	0	0	0	0
1,3-dimethylnaphthalene	3.125	28324	B03	20230822	0	0	0	0	0	0	0	0	0	0	0	0	0
1,3-dimethylnaphthalene	3.125	28324	C03	20230822	0	0	0	0	0	0	0	0	0	0	0	0	0
1,3-dimethylnaphthalene	3.125	28324	D03	20230822	0	0	0	0	0	0	0	0	0	0	0	0	0
1,3-dimethylnaphthalene	3.125	28324	E03	20230822	0	0	0	0	0	0	0	0	0	0	0	0	0
1,3-dimethylnaphthalene	3.125	28324	F03	20230822	0	0	0	0	0	0	0	0	0	0	0	0	0
1,3-dimethylnaphthalene	3.125	28324	G03	20230822	0	0	0	0	0	0	0	0	0	0	0	0	0
1,3-dimethylnaphthalene	3.125	28324	H03	20230822	0	0	0	0	0	0	0	0	0	0	0	0	0
1,3-dimethylnaphthalene	3.125	28324	A04	20230822	0	0	0	0	0	0	0	0	0	0	0	0	0
1,3-dimethylnaphthalene	3.125	28324	B04	20230822	0	0	0	0	0	0	0	0	0	0	0	0	0
1,3-dimethylnaphthalene	3.125	28324	C04	20230822	0	0	0	0	0	0	0	0	0	0	0	0	0
1,3-dimethylnaphthalene	3.125	28324	D04	20230822	0	0	0	1	1	1	0	0	1	0	0	0	0
1,3-dimethylnaphthalene	3.125	28324	E04	20230822	0	0	0	0	0	0	0	0	0	0	0	0	0
1,3-dimethylnaphthalene	3.125	28324	F04	20230822	0	0	0	0	0	0	0	0	0	0	0	0	0
1,3-dimethylnaphthalene	3.125	28324	G04	20230822	0	0	0	0	0	0	0	0	0	0	0	0	0
1,3-dimethylnaphthalene	3.125	28324	H04	20230822	0	0	0	0	0	0	0	0	0	0	0	0	0
1,3-dimethylnaphthalene	3.125	28325	A03	20230822	0	0	0	0	0	0	0	0	0	0	0	0	0
1,3-dimethylnaphthalene	3.125	28325	B03	20230822	0	0	0	0	0	0	0	0	0	0	0	0	0
1,3-dimethylnaphthalene	3.125	28325	C03	20230822	0	0	0	0	0	0	0	0	0	0	0	0	0
1,3-dimethylnaphthalene	3.125	28325	D03	20230822	0	0	0	0	1	0	0	0	0	0	0	0	0
1,3-dimethylnaphthalene	3.125	28325	E03	20230822	0	0	0	0	0	0	0	0	0	0	0	0	0
1,3-dimethylnaphthalene	3.125	28325	F03	20230822	0	0	0	0	0	0	0	0	0	0	0	0	0
1,3-dimethylnaphthalene	3.125	28325	G03	20230822	0	0	0	0	0	0	0	0	0	0	0	0	0
1,3-dimethylnaphthalene	3.125	28325	H03	20230822	0	0	0	0	0	0	0	0	0	0	0	0	0
1,3-dimethylnaphthalene	3.125	28325	A04	20230822	0	0	0	0	0	0	0	0	0	0	0	0	0
1,3-dimethylnaphthalene	3.125	28325	B04	20230822	0	0	0	0	0	0	0	0	0	0	0	0	0
1,3-dimethylnaphthalene	3.125	28325	C04	20230822	0	0	0	0	0	0	0	0	0	0	0	0	0
1,3-dimethylnaphthalene	3.125	28325	D04	20230822	0	0	0	0	1	0	0	0	0	0	0	0	0
1,3-dimethylnaphthalene	3.125	28325	E04	20230822	0	0	0	1	0	1	0	0	0	0	0	0	0
1,3-dimethylnaphthalene	3.125	28325	F04	20230822	0	0	0	0	0	0	0	0	0	0	0	0	0
1,3-dimethylnaphthalene	3.125	28325	G04	20230822	0	0	0	1	1	1	0	1	0	1	0	0	0
1,3-dimethylnaphthalene	3.125	28325	H04	20230822	0	0	0	0	0	0	0	0	0	0	0	0	0
1,3-dimethylnaphthalene	6.25	28324	A05	20230822	0	0	0	0	0	0	0	0	0	0	0	0	0
1,3-dimethylnaphthalene	6.25	28324	B05	20230822	0	0	0	0	0	0	0	0	0	0	0	0	0
1,3-dimethylnaphthalene	6.25	28324	C05	20230822	0	0	0	0	0	0	0	0	0	0	0	0	0
1,3-dimethylnaphthalene	6.25	28324	D05	20230822	0	0	0	0	0	0	0	0	0	0	0	0	0
1,3-dimethylnaphthalene	6.25	28324	E05	20230822	0	0	0	0	0	0	0	0	0	0	0	0	0
1,3-dimethylnaphthalene	6.25	28324	F05	20230822	0	0	0	0	0	0	0	0	0	0	0	0	0
1,3-dimethylnaphthalene	6.25	28324	G05	20230822	0	0	0	0	0	0	0	0	0	0	0	0	0
1,3-dimethylnaphthalene	6.25	28324	H05	20230822	0	0	0	0	0	0	0	0	0	0	0	0	0
1,3-dimethylnaphthalene	6.25	28324	A06	20230822	0	0	0	0	0	0	0	0	0	0	0	0	0
1,3-dimethylnaphthalene	6.25	28324	B06	20230822	0	0	0	0	0	0	0	0	0	0	0	0	0
1,3-dimethylnaphthalene	6.25	28324	C06	20230822	0	0	0	0	0	0	0	0	0	0	0	0	0
1,3-dimethylnaphthalene	6.25	28324	D06	20230822	0	0	0	0	0	0	0	0	0	0	0	0	0
1,3-dimethylnaphthalene	6.25	28324	E06	20230822	0	0	0	0	0	0	0	0	0	0	0	0	0
1,3-dimethylnaphthalene	6.25	28324	F06	20230822	0	0	0	0	0	0	0	0	0	0	0	0	0
1,3-dimethylnaphthalene	6.25	28324	G06	20230822	0	0	0	0	0	0	0	0	0	0	0	0	0
1,3-dimethylnaphthalene	6.25	28324	H06	20230822	0	0	0	0	0	0	0	0	0	0	0	0	0
1,3-dimethylnaphthalene	6.25	28325	A05	20230822	0	0	0	0	0	0	0	0	0	0	0	0	0
1,3-dimethylnaphthalene	6.25	28325	B05	20230822	0	0	0	0	0	0	0	0	0	0	0	0	0
1,3-dimethylnaphthalene	6.25	28325	C05	20230822	0	0	0	0	0	0	0	0	0	0	0	0	0
1,3-dimethylnaphthalene	6.25	28325	D05	20230822	0	0	0	0	0	0	0	0	0	0	0	0	0
1,3-dimethylnaphthalene	6.25	28325	E05	20230822	0	0	0	0	0	0	0	0	0	0	0	0	0
1,3-dimethylnaphthalene	6.25	28325	F05	20230822	0	0	0	0	0	0	0	0	0	0	0	0	0
1,3-dimethylnaphthalene	6.25	28325	G05	20230822	0	0	0	0	0	0	0	0	0	0	0	0	0
1,3-dimethylnaphthalene	6.25	28325	H05	20230822	0	0	0	0	0	0	0	0	0	0	0	0	0
1,3-dimethylnaphthalene	6.25	28325	A06	20230822	0	0	0	0	0	0	0	0	0	0	0	0	0
1,3-dimethylnaphthalene	6.25	28325	B06	20230822	0	0	0	0	0	0	0	0	0	0	0	0	0
1,3-dimethylnaphthalene	6.25	28325	C06	20230822	0	0	0	0	0	0	0	0	0	0	0	0	0
1,3-dimethylnaphthalene	6.25	28325	D06	20230822	0	0	0	0	0	0	0	0	0	0	0	0	0
1,3-dimethylnaphthalene	6.25	28325	E06	20230822	0	0	0	0	0	0	0	0	0	0	0	0	0
1,3-dimethylnaphthalene	6.25	28325	F06	20230822	0	0	0	0	0	0	0	0	0	0	0	0	0
1,3-dimethylnaphthalene	6.25	28325	G06	20230822	0	0	0	0	0	0	0	0	0	0	0	0	0
1,3-dimethylnaphthalene	6.25	28325	H06	20230822	0	0	0	0	0	0	0	0	0	0	0	0	0
1,3-dimethylnaphthalene	12.5	28324	A07	20230822	0	0	0	0	0	0	0	0	0	0	0	0	0
1,3-dimethylnaphthalene	12.5	28324	B07	20230822	0	0	0	0	0	0	0	0	0	0	0	0	0
1,3-dimethylnaphthalene	12.5	28324	C07	20230822	0	0	0	0	0	0	0	0	0	0	0	0	0
1,3-dimethylnaphthalene	12.5	28324	D07	20230822	0	0	0	0	0	0	0	0	0	0	0	0	0
1,3-dimethylnaphthalene	12.5	28324	E07	20230822	0	0	0	0	0	0	0	0	0	0	0	0	0
1,3-dimethylnaphthalene	12.5	28324	F07	20230822	0	0	0	0	0	0	0	0	0	0	0	0	0
1,3-dimethylnaphthalene	12.5	28324	G07	20230822	0	0	0	0	0	0	0	0	0	0	0	0	0
1,3-dimethylnaphthalene	12.5	28324	H07	20230822	0	0	0	0	0	0	0	0	0	0	0	0	0
1,3-dimethylnaphthalene	12.5	28324	A08	20230822	0	0	0	0	0	0	0	0	0	0	0	0	0
1,3-dimethylnaphthalene	12.5	28324	B08	20230822	0	0	0	0	0	0	0	0	0	0	0	0	0
1,3-dimethylnaphthalene	12.5	28324	C08	20230822	0	0	0	0	0	0	0	0	0	0	0	0	0
1,3-dimethylnaphthalene	12.5	28324	D08	20230822	0	0	0	0	0	0	0	0	0	0	0	0	0
1,3-dimethylnaphthalene	12.5	28324	E08	20230822	0	0	0	0	0	0	0	0	0	0	0	0	0
1,3-dimethylnaphthalene	12.5	28324	F08	20230822	0	0	0	0	0	0	0	0	0	0	0	0	0
1,3-dimethylnaphthalene	12.5	28324	G08	20230822	0	0	0	0	0	0	0	0	0	0	0	0	0
1,3-dimethylnaphthalene	12.5	28324	H08	20230822	0	0	0	0	0	0	0	0	0	0	0	0	0
1,3-dimethylnaphthalene	12.5	28325	A07	20230822	0	0	0	0	0	0	0	0	0	0	0	0	0
1,3-dimethylnaphthalene	12.5	28325	B07	20230822	0	0	0	0	0	0	0	0	0	0	0	0	0
1,3-dimethylnaphthalene	12.5	28325	C07	20230822	0	0	0	0	0	0	0	0	0	0	0	0	0
1,3-dimethylnaphthalene	12.5	28325	D07	20230822	1	NA	1	NA	NA	NA	NA	NA	NA	NA	NA	NA	0
1,3-dimethylnaphthalene	12.5	28325	E07	20230822	0	0	0	0	0	0	0	0	0	0	0	0	0
1,3-dimethylnaphthalene	12.5	28325	F07	20230822	0	0	0	0	0	0	0	0	0	0	0	0	0
1,3-dimethylnaphthalene	12.5	28325	G07	20230822	0	0	0	0	0	0	0	0	0	0	0	0	0
1,3-dimethylnaphthalene	12.5	28325	H07	20230822	0	0	0	1	1	1	0	1	0	0	0	0	0
1,3-dimethylnaphthalene	12.5	28325	A08	20230822	0	0	0	0	0	0	0	0	0	0	0	0	0
1,3-dimethylnaphthalene	12.5	28325	B08	20230822	0	0	0	0	0	0	0	0	0	0	0	0	0
1,3-dimethylnaphthalene	12.5	28325	C08	20230822	0	0	0	0	0	0	0	0	0	0	0	0	0
1,3-dimethylnaphthalene	12.5	28325	D08	20230822	0	0	0	0	0	0	0	0	0	0	0	0	0
1,3-dimethylnaphthalene	12.5	28325	E08	20230822	0	0	0	1	0	1	0	0	0	0	0	0	0
1,3-dimethylnaphthalene	12.5	28325	F08	20230822	0	0	0	0	0	0	0	0	0	0	0	0	0
1,3-dimethylnaphthalene	12.5	28325	G08	20230822	0	0	0	0	0	0	0	0	0	0	0	0	0
1,3-dimethylnaphthalene	12.5	28325	H08	20230822	0	0	0	0	0	0	0	0	0	0	0	0	0
1,3-dimethylnaphthalene	25	28324	A09	20230822	0	0	0	0	0	0	0	0	0	0	0	0	0
1,3-dimethylnaphthalene	25	28324	B09	20230822	0	0	0	0	0	0	0	0	0	0	0	0	0
1,3-dimethylnaphthalene	25	28324	C09	20230822	0	0	0	0	0	0	0	0	0	0	0	0	0
1,3-dimethylnaphthalene	25	28324	D09	20230822	0	0	0	0	0	0	0	0	0	0	0	0	0
1,3-dimethylnaphthalene	25	28324	E09	20230822	0	0	0	0	0	0	0	0	0	0	0	0	0
1,3-dimethylnaphthalene	25	28324	F09	20230822	0	0	0	0	0	0	0	0	0	0	0	0	0
1,3-dimethylnaphthalene	25	28324	G09	20230822	0	0	0	0	0	0	0	0	0	0	0	0	0
1,3-dimethylnaphthalene	25	28324	H09	20230822	0	0	0	0	0	0	0	0	0	0	0	0	0
1,3-dimethylnaphthalene	25	28324	A10	20230822	0	0	0	0	0	0	0	0	0	0	0	0	0
1,3-dimethylnaphthalene	25	28324	B10	20230822	0	0	0	0	0	0	0	0	0	0	0	0	0
1,3-dimethylnaphthalene	25	28324	C10	20230822	0	0	0	0	0	0	0	0	0	0	0	0	0
1,3-dimethylnaphthalene	25	28324	D10	20230822	0	0	0	0	0	0	0	0	0	0	0	0	0
1,3-dimethylnaphthalene	25	28324	E10	20230822	0	0	0	0	0	0	0	0	0	0	0	0	0
1,3-dimethylnaphthalene	25	28324	F10	20230822	0	0	0	0	0	0	0	0	0	0	0	0	0
1,3-dimethylnaphthalene	25	28324	G10	20230822	0	0	0	0	0	0	0	0	0	0	0	0	0
1,3-dimethylnaphthalene	25	28324	H10	20230822	0	0	0	0	0	0	0	0	0	0	0	0	0
1,3-dimethylnaphthalene	25	28325	A09	20230822	0	0	1	NA	NA	NA	NA	NA	NA	NA	NA	NA	0
1,3-dimethylnaphthalene	25	28325	B09	20230822	0	0	0	0	0	0	0	0	0	0	0	0	0
1,3-dimethylnaphthalene	25	28325	C09	20230822	0	0	0	0	0	0	0	0	0	0	0	0	0
1,3-dimethylnaphthalene	25	28325	D09	20230822	0	0	0	0	0	0	0	0	0	0	0	0	0
1,3-dimethylnaphthalene	25	28325	E09	20230822	0	0	0	0	0	0	0	0	0	0	0	0	0
1,3-dimethylnaphthalene	25	28325	F09	20230822	1	NA	1	NA	NA	NA	NA	NA	NA	NA	NA	NA	0
1,3-dimethylnaphthalene	25	28325	G09	20230822	0	0	0	0	0	0	0	0	0	0	0	0	0
1,3-dimethylnaphthalene	25	28325	H09	20230822	0	0	0	0	0	0	0	0	0	0	0	0	0
1,3-dimethylnaphthalene	25	28325	A10	20230822	0	0	0	0	0	0	0	0	0	0	0	0	0
1,3-dimethylnaphthalene	25	28325	B10	20230822	0	0	0	0	0	0	0	0	0	0	0	0	0
1,3-dimethylnaphthalene	25	28325	C10	20230822	0	0	0	0	0	0	0	0	0	0	0	0	0
1,3-dimethylnaphthalene	25	28325	D10	20230822	0	0	0	1	1	1	0	1	0	0	0	0	0
1,3-dimethylnaphthalene	25	28325	E10	20230822	0	0	0	0	0	0	0	0	0	0	0	0	0
1,3-dimethylnaphthalene	25	28325	F10	20230822	0	0	0	0	0	0	0	0	0	0	0	0	0
1,3-dimethylnaphthalene	25	28325	G10	20230822	0	0	0	0	0	0	0	0	0	0	0	0	0
1,3-dimethylnaphthalene	25	28325	H10	20230822	0	0	0	0	0	0	0	0	0	0	0	0	0
1,3-dimethylnaphthalene	50	28324	A11	20230822	0	0	0	1	1	1	0	1	0	0	0	0	0
1,3-dimethylnaphthalene	50	28324	B11	20230822	1	NA	NA	NA	NA	NA	NA	NA	NA	NA	NA	NA	0
1,3-dimethylnaphthalene	50	28324	C11	20230822	0	0	0	1	1	1	0	1	0	0	0	0	0
1,3-dimethylnaphthalene	50	28324	D11	20230822	0	0	0	1	1	0	0	1	0	0	0	0	0
1,3-dimethylnaphthalene	50	28324	E11	20230822	1	NA	1	NA	NA	NA	NA	NA	NA	NA	NA	NA	0
1,3-dimethylnaphthalene	50	28324	F11	20230822	1	NA	1	NA	NA	NA	NA	NA	NA	NA	NA	NA	0
1,3-dimethylnaphthalene	50	28324	G11	20230822	0	0	1	NA	NA	NA	NA	NA	NA	NA	NA	NA	0
1,3-dimethylnaphthalene	50	28324	H11	20230822	1	NA	NA	NA	NA	NA	NA	NA	NA	NA	NA	NA	0
1,3-dimethylnaphthalene	50	28324	A12	20230822	0	0	0	1	1	1	0	0	0	0	0	0	0
1,3-dimethylnaphthalene	50	28324	B12	20230822	1	NA	1	NA	NA	NA	NA	NA	NA	NA	NA	NA	0
1,3-dimethylnaphthalene	50	28324	C12	20230822	0	0	1	NA	NA	NA	NA	NA	NA	NA	NA	NA	0
1,3-dimethylnaphthalene	50	28324	D12	20230822	0	0	0	0	0	0	0	0	0	0	0	0	0
1,3-dimethylnaphthalene	50	28324	E12	20230822	1	NA	1	NA	NA	NA	NA	NA	NA	NA	NA	NA	0
1,3-dimethylnaphthalene	50	28324	F12	20230822	0	0	0	0	0	0	0	0	0	0	0	0	0
1,3-dimethylnaphthalene	50	28324	G12	20230822	1	NA	NA	NA	NA	NA	NA	NA	NA	NA	NA	NA	0
1,3-dimethylnaphthalene	50	28324	H12	20230822	0	0	0	1	1	1	0	1	0	0	0	0	0
1,3-dimethylnaphthalene	50	28325	A11	20230822	0	0	1	NA	NA	NA	NA	NA	NA	NA	NA	NA	0
1,3-dimethylnaphthalene	50	28325	B11	20230822	0	0	0	1	1	1	0	1	0	0	0	0	0
1,3-dimethylnaphthalene	50	28325	C11	20230822	1	NA	NA	NA	NA	NA	NA	NA	NA	NA	NA	NA	0
1,3-dimethylnaphthalene	50	28325	D11	20230822	1	NA	NA	NA	NA	NA	NA	NA	NA	NA	NA	NA	0
1,3-dimethylnaphthalene	50	28325	E11	20230822	0	0	0	1	1	1	0	1	0	0	0	0	0
1,3-dimethylnaphthalene	50	28325	F11	20230822	1	NA	NA	NA	NA	NA	NA	NA	NA	NA	NA	NA	0
1,3-dimethylnaphthalene	50	28325	G11	20230822	0	0	1	NA	NA	NA	NA	NA	NA	NA	NA	NA	0
1,3-dimethylnaphthalene	50	28325	H11	20230822	0	0	1	NA	NA	NA	NA	NA	NA	NA	NA	NA	0
1,3-dimethylnaphthalene	50	28325	A12	20230822	1	NA	NA	NA	NA	NA	NA	NA	NA	NA	NA	NA	0
1,3-dimethylnaphthalene	50	28325	B12	20230822	1	NA	NA	NA	NA	NA	NA	NA	NA	NA	NA	NA	0
1,3-dimethylnaphthalene	50	28325	C12	20230822	0	0	1	NA	NA	NA	NA	NA	NA	NA	NA	NA	0
1,3-dimethylnaphthalene	50	28325	D12	20230822	1	NA	1	NA	NA	NA	NA	NA	NA	NA	NA	NA	0
1,3-dimethylnaphthalene	50	28325	E12	20230822	1	NA	1	NA	NA	NA	NA	NA	NA	NA	NA	NA	0
1,3-dimethylnaphthalene	50	28325	F12	20230822	1	NA	NA	NA	NA	NA	NA	NA	NA	NA	NA	NA	0
1,3-dimethylnaphthalene	50	28325	G12	20230822	1	NA	1	NA	NA	NA	NA	NA	NA	NA	NA	NA	0
1,3-dimethylnaphthalene	50	28325	H12	20230822	1	NA	1	NA	NA	NA	NA	NA	NA	NA	NA	NA	0
2,6-diethylnaphthalene	0	28268	A01	20230814	0	0	0	0	0	0	0	0	0	0	0	0	0
2,6-diethylnaphthalene	0	28268	B01	20230814	0	0	0	0	0	0	0	0	0	0	0	0	0
2,6-diethylnaphthalene	0	28268	C01	20230814	0	0	0	0	0	0	0	0	0	0	0	0	0
2,6-diethylnaphthalene	0	28268	D01	20230814	0	0	0	0	0	0	0	0	0	0	0	0	0
2,6-diethylnaphthalene	0	28268	E01	20230814	0	0	0	0	0	0	0	0	0	0	0	0	0
2,6-diethylnaphthalene	0	28268	F01	20230814	0	0	0	0	0	0	0	0	0	0	0	0	0
2,6-diethylnaphthalene	0	28268	G01	20230814	0	0	0	0	0	0	0	0	0	0	0	0	0
2,6-diethylnaphthalene	0	28268	H01	20230814	0	0	0	0	0	0	0	0	0	0	0	0	0
2,6-diethylnaphthalene	0	28268	A02	20230814	0	0	0	0	0	0	0	0	0	0	0	0	0
2,6-diethylnaphthalene	0	28268	B02	20230814	0	0	0	0	0	0	0	0	0	0	0	0	0
2,6-diethylnaphthalene	0	28268	C02	20230814	0	0	0	0	0	0	0	0	0	0	0	0	0
2,6-diethylnaphthalene	0	28268	D02	20230814	0	0	0	0	0	0	0	0	0	0	0	0	0
2,6-diethylnaphthalene	0	28268	E02	20230814	0	0	0	0	0	0	0	0	0	0	0	0	0
2,6-diethylnaphthalene	0	28268	F02	20230814	0	0	0	0	0	0	0	0	0	0	0	0	0
2,6-diethylnaphthalene	0	28268	G02	20230814	0	0	0	0	0	0	0	0	0	0	0	0	0
2,6-diethylnaphthalene	0	28268	H02	20230814	0	0	0	0	0	0	0	0	0	0	0	0	0
2,6-diethylnaphthalene	0	28269	A01	20230814	0	0	0	0	0	0	0	0	0	0	0	0	0
2,6-diethylnaphthalene	0	28269	B01	20230814	0	0	1	NA	NA	NA	NA	NA	NA	NA	NA	NA	0
2,6-diethylnaphthalene	0	28269	C01	20230814	0	0	0	0	0	0	0	0	0	0	0	0	0
2,6-diethylnaphthalene	0	28269	D01	20230814	0	0	0	0	0	0	0	0	0	0	0	0	0
2,6-diethylnaphthalene	0	28269	E01	20230814	0	0	0	0	0	0	0	0	0	0	0	0	0
2,6-diethylnaphthalene	0	28269	F01	20230814	0	0	0	0	0	0	0	0	0	0	0	0	0
2,6-diethylnaphthalene	0	28269	G01	20230814	0	0	0	0	0	0	0	0	0	0	0	0	0
2,6-diethylnaphthalene	0	28269	H01	20230814	0	0	0	0	0	0	0	0	0	0	0	0	0
2,6-diethylnaphthalene	0	28269	A02	20230814	0	0	0	0	0	0	0	0	0	0	0	0	0
2,6-diethylnaphthalene	0	28269	B02	20230814	0	0	0	0	0	0	0	0	0	0	0	0	0
2,6-diethylnaphthalene	0	28269	C02	20230814	0	0	0	0	0	0	0	0	0	0	0	0	0
2,6-diethylnaphthalene	0	28269	D02	20230814	0	0	0	0	0	0	0	0	0	0	0	0	0
2,6-diethylnaphthalene	0	28269	E02	20230814	0	0	0	0	0	0	0	0	0	0	0	0	0
2,6-diethylnaphthalene	0	28269	F02	20230814	0	0	0	0	0	0	0	0	0	0	0	0	0
2,6-diethylnaphthalene	0	28269	G02	20230814	0	0	0	0	0	0	0	0	0	0	0	0	0
2,6-diethylnaphthalene	0	28269	H02	20230814	0	0	0	0	0	0	0	0	0	0	0	0	0
2,6-diethylnaphthalene	3.125	28268	A03	20230814	0	0	0	0	0	0	0	0	0	0	0	0	0
2,6-diethylnaphthalene	3.125	28268	B03	20230814	0	0	0	0	0	0	0	0	0	0	0	0	0
2,6-diethylnaphthalene	3.125	28268	C03	20230814	0	0	0	0	0	0	0	0	0	0	0	0	0
2,6-diethylnaphthalene	3.125	28268	D03	20230814	0	0	0	0	0	0	0	0	0	0	0	0	0
2,6-diethylnaphthalene	3.125	28268	E03	20230814	0	0	0	0	0	0	0	0	0	0	0	0	0
2,6-diethylnaphthalene	3.125	28268	F03	20230814	0	0	0	0	0	0	0	0	0	0	0	0	0
2,6-diethylnaphthalene	3.125	28268	G03	20230814	0	0	0	0	0	0	0	0	0	0	0	0	0
2,6-diethylnaphthalene	3.125	28268	H03	20230814	0	0	0	0	0	0	0	0	0	0	0	0	0
2,6-diethylnaphthalene	3.125	28268	A04	20230814	0	0	0	0	0	0	0	0	0	0	0	0	0
2,6-diethylnaphthalene	3.125	28268	B04	20230814	0	0	0	0	0	0	0	0	0	0	0	0	0
2,6-diethylnaphthalene	3.125	28268	C04	20230814	0	0	0	0	0	0	0	0	0	0	0	0	0
2,6-diethylnaphthalene	3.125	28268	D04	20230814	0	0	0	0	0	0	0	0	0	0	0	0	0
2,6-diethylnaphthalene	3.125	28268	E04	20230814	0	0	0	0	0	0	0	0	0	0	0	0	0
2,6-diethylnaphthalene	3.125	28268	F04	20230814	0	0	0	0	0	0	0	0	0	0	0	0	0
2,6-diethylnaphthalene	3.125	28268	G04	20230814	0	0	0	0	0	0	0	0	0	0	0	0	0
2,6-diethylnaphthalene	3.125	28268	H04	20230814	0	0	0	0	0	0	0	0	0	0	0	0	0
2,6-diethylnaphthalene	3.125	28269	A03	20230814	0	0	0	0	0	0	0	0	0	0	0	0	0
2,6-diethylnaphthalene	3.125	28269	B03	20230814	0	0	0	0	0	0	0	0	0	0	0	0	0
2,6-diethylnaphthalene	3.125	28269	C03	20230814	0	0	0	0	0	0	0	0	0	0	0	0	0
2,6-diethylnaphthalene	3.125	28269	D03	20230814	0	0	0	0	0	0	0	0	0	0	0	0	0
2,6-diethylnaphthalene	3.125	28269	E03	20230814	0	0	0	0	0	0	0	0	0	0	0	0	0
2,6-diethylnaphthalene	3.125	28269	F03	20230814	0	0	0	0	0	0	0	0	0	0	0	0	0
2,6-diethylnaphthalene	3.125	28269	G03	20230814	0	0	0	0	0	0	0	0	0	0	0	0	0
2,6-diethylnaphthalene	3.125	28269	H03	20230814	0	0	0	0	0	0	0	0	0	0	0	0	0
2,6-diethylnaphthalene	3.125	28269	A04	20230814	0	0	0	0	0	0	0	0	0	0	0	0	0
2,6-diethylnaphthalene	3.125	28269	B04	20230814	0	0	0	0	0	0	0	0	0	0	0	0	0
2,6-diethylnaphthalene	3.125	28269	C04	20230814	0	0	0	0	0	0	0	0	0	0	0	0	0
2,6-diethylnaphthalene	3.125	28269	D04	20230814	0	0	0	0	0	0	0	0	0	0	0	0	0
2,6-diethylnaphthalene	3.125	28269	E04	20230814	0	0	0	0	0	0	0	0	0	0	0	0	0
2,6-diethylnaphthalene	3.125	28269	F04	20230814	0	0	0	0	0	0	0	0	0	0	0	0	0
2,6-diethylnaphthalene	3.125	28269	G04	20230814	0	0	0	0	1	0	0	0	0	0	0	0	0
2,6-diethylnaphthalene	3.125	28269	H04	20230814	0	0	0	0	0	0	0	0	0	0	0	0	0
2,6-diethylnaphthalene	6.25	28268	A05	20230814	0	0	0	0	0	0	0	0	0	0	0	0	0
2,6-diethylnaphthalene	6.25	28268	B05	20230814	0	0	1	NA	NA	NA	NA	NA	NA	NA	NA	NA	0
2,6-diethylnaphthalene	6.25	28268	C05	20230814	0	0	0	0	0	0	0	0	0	0	0	0	0
2,6-diethylnaphthalene	6.25	28268	D05	20230814	0	0	1	NA	NA	NA	NA	NA	NA	NA	NA	NA	0
2,6-diethylnaphthalene	6.25	28268	E05	20230814	0	0	0	0	0	0	0	0	0	0	0	0	0
2,6-diethylnaphthalene	6.25	28268	F05	20230814	0	0	0	0	0	0	0	0	0	0	0	0	0
2,6-diethylnaphthalene	6.25	28268	G05	20230814	0	0	0	0	0	0	0	0	0	0	0	0	0
2,6-diethylnaphthalene	6.25	28268	H05	20230814	0	0	0	0	0	0	0	0	0	0	0	0	0
2,6-diethylnaphthalene	6.25	28268	A06	20230814	0	0	0	0	0	0	0	0	0	0	0	0	0
2,6-diethylnaphthalene	6.25	28268	B06	20230814	0	0	0	0	0	0	0	0	0	0	0	0	0
2,6-diethylnaphthalene	6.25	28268	C06	20230814	0	0	0	0	0	0	0	0	0	0	0	0	0
2,6-diethylnaphthalene	6.25	28268	D06	20230814	0	0	0	0	0	0	0	0	0	0	0	0	0
2,6-diethylnaphthalene	6.25	28268	E06	20230814	0	0	0	0	0	0	0	0	0	0	0	0	0
2,6-diethylnaphthalene	6.25	28268	F06	20230814	0	0	0	0	0	0	0	0	0	0	0	0	0
2,6-diethylnaphthalene	6.25	28268	G06	20230814	0	0	0	0	0	0	0	0	0	0	0	0	0
[truncated: 5,105 more rows]

## Sheet: T5
Chemical name	predicted logkow	source	any effect BMD50
naphthalene	3.32	comptox	NA
1-methylnaphthalene	3.86	comptox	NA
2-methylnaphthalene	3.86	comptox	NA
1,6-dimethylnaphthalene	4.23	comptox	34.56
1,8-dimethylnaphthalene	4.31	comptox	41.15
2,6-dimethylnaphthalene	4.32	comptox	NA
1,2-dimethylnaphthalene	4.33	comptox	35.6
1,4-dimethylnaphthalene	4.34	comptox	24.93
1,5-dimethylnaphthalene	4.34	comptox	36.95
1,3-dimethylnaphthalene	4.35	comptox	41.38
2,3-dimethylnaphthalene	4.35	comptox	46.56
2-ethylnaphthalene	4.35	comptox	35.16
1,7-Dimethylnaphthalene	4.36	comptox	20.09
1-ethylnaphthalene	4.39	comptox	33.7
1,6,7-trimethylnaphthalene	4.74	comptox	21.39
2-isopropylnaphthalene	4.76	comptox	19.85
1,4,5-trimethylnaphthalene	4.8	comptox	19.74
2,4,5-trimethylnaphthalene	4.81	epi suite	22.04
1,2,5,6-Tetramethylnaphthalene	5.04	comptox	NA
2,6-diethylnaphthalene	5.09	comptox	18.77
1,4,6,7-Tetramethylnaphthalene	5.12	comptox	20.47
2-butylnaphthalene	5.13	comptox	13.76
2,6-Diisopropylnaphthalene	5.96	comptox	NA
2,7-dimethylnaphthalene	5.96	comptox	NA
2,7-Di-Tert-Butylnaphthalene	6.93	comptox	24.66

## Sheet: T6
chemical	period	round	conc	p_values	fold_change	holm_adjusted_p_value
1,2,5,6-tetramethylnaphthalene	dark	1	3.125	0.871664	-0.0313326	0.88664
1,2,5,6-tetramethylnaphthalene	dark	1	6.25	0.082163	-0.418687	0.343472
1,2,5,6-tetramethylnaphthalene	dark	1	12.5	0.0686945	-0.41957	0.343472
1,2,5,6-tetramethylnaphthalene	dark	1	25	0.44332	-0.162767	0.88664
1,2,5,6-tetramethylnaphthalene	dark	1	50	0.0922589	-0.381272	0.343472
1,2,5,6-tetramethylnaphthalene	light	1	3.125	0.599927	0.254904	1
1,2,5,6-tetramethylnaphthalene	light	1	6.25	0.536082	-0.319728	1
1,2,5,6-tetramethylnaphthalene	light	1	12.5	0.104187	0.867246	0.520936
1,2,5,6-tetramethylnaphthalene	light	1	25	0.743467	-0.153087	1
1,2,5,6-tetramethylnaphthalene	light	1	50	0.737938	0.15646	1
1,2-dimethylnaphthalene	dark	1	3.125	0.753612	0.0469357	1
1,2-dimethylnaphthalene	dark	1	6.25	0.858322	0.0257107	1
1,2-dimethylnaphthalene	dark	1	12.5	0.790299	-0.0433057	1
1,2-dimethylnaphthalene	dark	1	25	0.00261967	-0.680591	0.015718
1,2-dimethylnaphthalene	dark	2	30	0.00308743	-1.11681	0.015718
1,2-dimethylnaphthalene	dark	2	37.5	0.312498	-0.375831	1
1,2-dimethylnaphthalene	light	1	3.125	0.62439	0.194838	1
1,2-dimethylnaphthalene	light	1	6.25	0.707358	0.165272	1
1,2-dimethylnaphthalene	light	1	12.5	0.84501	0.11536	1
1,2-dimethylnaphthalene	light	1	25	0.401561	-0.395795	1
1,2-dimethylnaphthalene	light	2	30	0.931379	0.0353344	1
1,2-dimethylnaphthalene	light	2	37.5	0.215732	0.688032	1
1,4,5-trimethylnaphthalene	dark	1	3.125	0.380433	0.163385	1
1,4,5-trimethylnaphthalene	dark	1	6.25	0.656771	0.0874944	1
1,4,5-trimethylnaphthalene	dark	1	12.5	0.226759	-0.234396	1
1,4,5-trimethylnaphthalene	dark	2	12.8	0.925459	0.0366778	1
1,4,5-trimethylnaphthalene	dark	2	16	0.600221	-0.19321	1
1,4,5-trimethylnaphthalene	dark	2	20	0.151018	0.487209	0.906107
1,4,5-trimethylnaphthalene	light	1	3.125	0.944808	-0.0343961	1
1,4,5-trimethylnaphthalene	light	1	6.25	0.927367	0.0448678	1
1,4,5-trimethylnaphthalene	light	1	12.5	0.290868	0.531646	1
1,4,5-trimethylnaphthalene	light	2	12.8	0.42906	0.466351	1
1,4,5-trimethylnaphthalene	light	2	16	0.851827	-0.114077	1
1,4,5-trimethylnaphthalene	light	2	20	0.00451028	1.44302	0.0270617
1,4,6,7-tetramethylnaphthalene	dark	1	3.125	0.0312644	0.404677	0.0937932
1,4,6,7-tetramethylnaphthalene	dark	1	6.25	0.22508	-0.336359	0.304555
1,4,6,7-tetramethylnaphthalene	dark	1	12.5	0.152278	-0.333177	0.304555
1,4,6,7-tetramethylnaphthalene	light	1	3.125	0.454672	-0.404883	1
1,4,6,7-tetramethylnaphthalene	light	1	6.25	0.96895	0.0207156	1
1,4,6,7-tetramethylnaphthalene	light	1	12.5	0.674819	-0.221277	1
1,4-dimethylnaphthalene	dark	1	3.125	0.144986	0.284649	0.579945
1,4-dimethylnaphthalene	dark	1	6.25	0.810397	-0.0584148	1
1,4-dimethylnaphthalene	dark	1	12.5	0.535629	-0.150642	1
1,4-dimethylnaphthalene	dark	1	25	0.453998	-0.206674	1
1,4-dimethylnaphthalene	light	1	3.125	0.582438	0.303018	1
1,4-dimethylnaphthalene	light	1	6.25	0.503123	-0.450942	1
1,4-dimethylnaphthalene	light	1	12.5	0.0722172	1.10033	0.288869
1,4-dimethylnaphthalene	light	1	25	0.398435	0.602282	1
1,5-dimethylnaphthalene	dark	1	3.125	0.0969541	0.238494	0.387817
1,5-dimethylnaphthalene	dark	1	6.25	0.798626	0.0435534	1
1,5-dimethylnaphthalene	dark	1	12.5	0.999452	0.000117481	1
1,5-dimethylnaphthalene	dark	1	25	0.525418	-0.116607	1
1,5-dimethylnaphthalene	dark	2	30	0.0120788	-0.719965	0.0724725
1,5-dimethylnaphthalene	dark	2	37.5	0.0720667	-0.623113	0.360333
1,5-dimethylnaphthalene	light	1	3.125	0.653768	0.220371	1
1,5-dimethylnaphthalene	light	1	6.25	0.764509	0.108658	1
1,5-dimethylnaphthalene	light	1	12.5	0.0778547	0.812173	0.467128
1,5-dimethylnaphthalene	light	1	25	0.100429	0.799003	0.502147
1,5-dimethylnaphthalene	light	2	30	0.463523	0.391849	1
1,5-dimethylnaphthalene	light	2	37.5	0.657473	0.264301	1
1,6,7-trimethylnaphthalene	dark	1	3.125	0.0783153	-0.2752	0.469892
1,6,7-trimethylnaphthalene	dark	1	6.25	0.555763	-0.0705635	1
1,6,7-trimethylnaphthalene	dark	1	12.5	0.542296	-0.093088	1
1,6,7-trimethylnaphthalene	dark	2	12.8	0.482222	-0.166521	1
1,6,7-trimethylnaphthalene	dark	2	16	0.240667	-0.296026	1
1,6,7-trimethylnaphthalene	dark	2	20	0.660926	-0.0900249	1
1,6,7-trimethylnaphthalene	light	1	3.125	0.104366	-0.921047	0.521831
1,6,7-trimethylnaphthalene	light	1	6.25	0.283754	-0.531644	0.567508
1,6,7-trimethylnaphthalene	light	1	12.5	0.699479	-0.210076	0.699479
1,6,7-trimethylnaphthalene	light	2	12.8	0.107402	0.630797	0.521831
1,6,7-trimethylnaphthalene	light	2	16	0.0466079	-0.862525	0.279647
1,6,7-trimethylnaphthalene	light	2	20	0.107592	0.741819	0.521831
1,7-dimethylnaphthalene	dark	1	3.125	0.24987	-0.215344	0.24987
1,7-dimethylnaphthalene	dark	1	6.25	0.0127322	-0.541498	0.0254645
1,7-dimethylnaphthalene	dark	1	12.5	0.0081955	-0.670818	0.0245865
1,7-dimethylnaphthalene	dark	1	25	0.00601853	-0.639064	0.0240741
1,7-dimethylnaphthalene	light	1	3.125	0.266482	-0.563438	1
1,7-dimethylnaphthalene	light	1	6.25	0.746633	-0.156892	1
1,7-dimethylnaphthalene	light	1	12.5	0.923015	-0.0505287	1
1,7-dimethylnaphthalene	light	1	25	0.847597	0.130807	1
1,8-dimethylnaphthalene	dark	1	3.125	0.469376	-0.133307	0.669214
1,8-dimethylnaphthalene	dark	1	6.25	0.00361487	0.38572	0.0253041
1,8-dimethylnaphthalene	dark	1	12.5	0.196476	-0.25223	0.669214
1,8-dimethylnaphthalene	dark	1	25	0.043658	-0.458777	0.261948
1,8-dimethylnaphthalene	dark	2	30	0.325901	-0.415453	0.669214
1,8-dimethylnaphthalene	dark	2	37.5	0.118176	-0.749332	0.590882
1,8-dimethylnaphthalene	dark	2	45	0.167304	-0.684865	0.669214
1,8-dimethylnaphthalene	light	1	3.125	0.344465	0.492175	1
1,8-dimethylnaphthalene	light	1	6.25	0.364393	0.532643	1
1,8-dimethylnaphthalene	light	1	12.5	0.447399	-0.37908	1
1,8-dimethylnaphthalene	light	1	25	0.36429	0.490844	1
1,8-dimethylnaphthalene	light	2	30	0.620758	-0.235031	1
1,8-dimethylnaphthalene	light	2	37.5	0.563674	-0.304252	1
1,8-dimethylnaphthalene	light	2	45	0.148713	1.24789	1
1-ethylnaphthalene	dark	1	3.125	0.799852	0.0552645	1
1-ethylnaphthalene	dark	1	6.25	0.742203	0.0642834	1
1-ethylnaphthalene	dark	1	12.5	0.907514	-0.0255783	1
1-ethylnaphthalene	dark	1	25	0.464763	-0.162886	1
1-ethylnaphthalene	dark	2	30	0.456591	-0.2464	1
1-ethylnaphthalene	dark	2	37.5	0.594167	-0.232615	1
1-ethylnaphthalene	light	1	3.125	0.418687	-0.367443	1
1-ethylnaphthalene	light	1	6.25	0.412366	-0.401031	1
1-ethylnaphthalene	light	1	12.5	0.154905	-0.744007	0.929432
1-ethylnaphthalene	light	1	25	0.345534	0.413624	1
1-ethylnaphthalene	light	2	30	0.52546	0.397067	1
1-ethylnaphthalene	light	2	37.5	0.798089	-0.20599	1
1-methylnaphthalene	dark	1	3.125	0.174411	-0.28379	0.234286
1-methylnaphthalene	dark	1	6.25	0.117143	-0.401773	0.234286
1-methylnaphthalene	dark	1	12.5	0.0507643	-0.530243	0.152293
1-methylnaphthalene	dark	1	25	0.00301343	-0.838249	0.014615
1-methylnaphthalene	dark	1	50	0.00292299	-0.87133	0.014615
1-methylnaphthalene	light	1	3.125	0.215715	0.743278	1
1-methylnaphthalene	light	1	6.25	0.303531	0.645012	1
1-methylnaphthalene	light	1	12.5	0.864759	0.113011	1
1-methylnaphthalene	light	1	25	0.39638	0.469716	1
1-methylnaphthalene	light	1	50	0.328788	0.667035	1
2,3-dimethylnaphthalene	dark	1	3.125	0.647376	-0.0781265	1
2,3-dimethylnaphthalene	dark	1	6.25	0.559413	-0.105083	1
2,3-dimethylnaphthalene	dark	1	12.5	0.526758	-0.110377	1
2,3-dimethylnaphthalene	dark	1	25	6.04946e-05	-0.985197	0.000302473
2,3-dimethylnaphthalene	dark	1	50	0.000354352	-1.36551	0.00141741
2,3-dimethylnaphthalene	light	1	3.125	0.639316	-0.314476	1
2,3-dimethylnaphthalene	light	1	6.25	0.995515	-0.00348505	1
2,3-dimethylnaphthalene	light	1	12.5	0.138243	-1.15953	0.691214
2,3-dimethylnaphthalene	light	1	25	0.408316	-0.682623	1
2,3-dimethylnaphthalene	light	1	50	0.517996	-0.533003	1
2,4,5-trimethylnaphthalene	dark	1	3.125	0.586715	-0.118792	1
2,4,5-trimethylnaphthalene	dark	1	6.25	0.664133	-0.09148	1
2,4,5-trimethylnaphthalene	dark	1	12.5	0.0913945	-0.44072	0.548367
2,4,5-trimethylnaphthalene	dark	2	12.8	0.350549	-0.313058	1
2,4,5-trimethylnaphthalene	dark	2	16	0.747902	-0.104025	1
2,4,5-trimethylnaphthalene	dark	2	20	0.534519	-0.232622	1
2,4,5-trimethylnaphthalene	light	1	3.125	0.808517	-0.143773	1
2,4,5-trimethylnaphthalene	light	1	6.25	0.696773	-0.196397	1
2,4,5-trimethylnaphthalene	light	1	12.5	0.746458	0.215024	1
2,4,5-trimethylnaphthalene	light	2	12.8	0.19303	-0.660874	1
2,4,5-trimethylnaphthalene	light	2	16	0.432529	0.374628	1
2,4,5-trimethylnaphthalene	light	2	20	0.482306	0.325652	1
2,6-diethylnaphthalene	dark	1	3.125	0.252801	0.177974	0.505602
2,6-diethylnaphthalene	dark	1	6.25	0.789639	-0.049091	0.789639
2,6-diethylnaphthalene	dark	1	12.5	0.023549	-0.572351	0.0941959
2,6-diethylnaphthalene	dark	1	25	0.0501108	-0.547314	0.150332
2,6-diethylnaphthalene	light	1	3.125	0.903171	-0.0751859	1
2,6-diethylnaphthalene	light	1	6.25	0.316322	0.587576	1
2,6-diethylnaphthalene	light	1	12.5	0.685051	0.247575	1
2,6-diethylnaphthalene	light	1	25	0.881448	0.122276	1
2,6-diisopropylnaphthalene	dark	1	3.125	0.510028	-0.121432	1
2,6-diisopropylnaphthalene	dark	1	6.25	0.622834	0.0735912	1
2,6-diisopropylnaphthalene	dark	1	12.5	0.99375	-0.00137256	1
2,6-diisopropylnaphthalene	dark	1	25	0.606359	-0.0902489	1
2,6-diisopropylnaphthalene	dark	1	50	0.655783	-0.0794142	1
2,6-diisopropylnaphthalene	light	1	3.125	0.327495	-0.509663	0.982486
2,6-diisopropylnaphthalene	light	1	6.25	0.0725516	-1.07996	0.362758
2,6-diisopropylnaphthalene	light	1	12.5	0.917033	-0.0549412	1
2,6-diisopropylnaphthalene	light	1	25	0.6444	-0.258783	1
2,6-diisopropylnaphthalene	light	1	50	0.185517	-0.812509	0.742069
2,6-dimethylnaphthalene	dark	1	3.125	0.180025	-0.276892	0.540076
2,6-dimethylnaphthalene	dark	1	6.25	0.059915	-0.43869	0.23966
2,6-dimethylnaphthalene	dark	1	12.5	0.646437	-0.103074	0.646437
2,6-dimethylnaphthalene	dark	1	25	0.012628	-0.677075	0.0631398
2,6-dimethylnaphthalene	dark	1	50	0.199804	-0.306081	0.540076
2,6-dimethylnaphthalene	light	1	3.125	0.621256	-0.235903	1
2,6-dimethylnaphthalene	light	1	6.25	0.677342	-0.197176	1
2,6-dimethylnaphthalene	light	1	12.5	0.681338	0.200921	1
2,6-dimethylnaphthalene	light	1	25	0.682907	-0.222249	1
2,6-dimethylnaphthalene	light	1	50	0.692304	-0.249291	1
2,7-di-tert-butylnaphthalene	dark	1	3.125	0.25544	-0.217506	0.25544
2,7-di-tert-butylnaphthalene	dark	1	6.25	0.0280138	-0.454229	0.0560277
2,7-di-tert-butylnaphthalene	dark	1	12.5	0.0138448	-0.580278	0.0415344
2,7-di-tert-butylnaphthalene	dark	1	25	5.42412e-05	-1.44001	0.000216965
2,7-di-tert-butylnaphthalene	light	1	3.125	0.255582	0.752674	0.804678
2,7-di-tert-butylnaphthalene	light	1	6.25	0.353202	0.73015	0.804678
2,7-di-tert-butylnaphthalene	light	1	12.5	0.201169	0.584091	0.804678
2,7-di-tert-butylnaphthalene	light	1	25	0.544184	0.346374	0.804678
2,7-dimethylnaphthalene	dark	1	3.125	0.459853	0.156092	1
2,7-dimethylnaphthalene	dark	1	6.25	0.433005	-0.165004	1
2,7-dimethylnaphthalene	dark	1	12.5	0.570682	-0.130031	1
2,7-dimethylnaphthalene	dark	1	25	0.00674682	-0.73627	0.0269873
2,7-dimethylnaphthalene	dark	1	50	0.00215343	-0.822674	0.0107671
2,7-dimethylnaphthalene	light	1	3.125	0.173784	0.762775	0.695136
2,7-dimethylnaphthalene	light	1	6.25	0.414585	0.457435	0.829169
2,7-dimethylnaphthalene	light	1	12.5	0.0988682	1.06673	0.494341
2,7-dimethylnaphthalene	light	1	25	0.231268	1.00488	0.695136
2,7-dimethylnaphthalene	light	1	50	0.617591	0.218062	0.829169
2-butylnaphthalene	dark	1	3.125	0.0055057	-0.778848	0.0055057
2-butylnaphthalene	dark	1	6.25	1.79383e-05	-1.39527	3.58765e-05
2-butylnaphthalene	dark	1	12.5	7.30825e-08	-2.27928	2.19247e-07
2-butylnaphthalene	light	1	3.125	0.632391	0.26514	0.980958
2-butylnaphthalene	light	1	6.25	0.326986	-0.670727	0.980958
2-butylnaphthalene	light	1	12.5	0.463575	0.432045	0.980958
2-ethylnaphthalene	dark	1	3.125	0.912198	-0.0209015	1
2-ethylnaphthalene	dark	1	6.25	0.874726	-0.0291671	1
2-ethylnaphthalene	dark	1	12.5	0.0573769	-0.413112	0.286885
2-ethylnaphthalene	dark	1	25	0.000233828	-0.917702	0.00140297
2-ethylnaphthalene	dark	2	30	0.85141	-0.0664964	1
2-ethylnaphthalene	dark	2	37.5	0.515772	-0.31157	1
2-ethylnaphthalene	light	1	3.125	0.446513	-0.341745	1
2-ethylnaphthalene	light	1	6.25	0.906386	0.0531736	1
2-ethylnaphthalene	light	1	12.5	0.5418	0.34341	1
2-ethylnaphthalene	light	1	25	0.627262	-0.232063	1
2-ethylnaphthalene	light	2	30	0.417917	0.370824	1
2-ethylnaphthalene	light	2	37.5	0.591126	-0.323238	1
2-isopropylnaphthalene	dark	1	3.125	0.869208	-0.0441319	0.869208
2-isopropylnaphthalene	dark	1	6.25	0.0232889	-0.68494	0.0465778
2-isopropylnaphthalene	dark	1	12.5	3.8213e-05	-1.55376	0.000152852
2-isopropylnaphthalene	dark	2	12.8	0.000637854	-0.93791	0.00191356
2-isopropylnaphthalene	dark	2	16	2.74191e-05	-1.36841	0.000137096
2-isopropylnaphthalene	dark	2	20	5.47881e-07	-1.89912	3.28728e-06
2-isopropylnaphthalene	light	1	3.125	0.613445	0.287202	1
2-isopropylnaphthalene	light	1	6.25	0.599319	0.309861	1
2-isopropylnaphthalene	light	1	12.5	0.10204	1.27676	0.612242
2-isopropylnaphthalene	light	2	12.8	0.727423	-0.132714	1
2-isopropylnaphthalene	light	2	16	0.603697	-0.249306	1
2-isopropylnaphthalene	light	2	20	0.669254	0.191278	1
2-methylnaphthalene	dark	1	3.125	0.843054	0.0389552	1
2-methylnaphthalene	dark	1	6.25	0.77916	-0.0628432	1
2-methylnaphthalene	dark	1	12.5	0.318596	0.20245	1
2-methylnaphthalene	dark	1	25	0.748601	0.0705852	1
2-methylnaphthalene	dark	1	50	0.411412	-0.215589	1
2-methylnaphthalene	light	1	3.125	0.522298	-0.360288	1
2-methylnaphthalene	light	1	6.25	0.931107	-0.051145	1
2-methylnaphthalene	light	1	12.5	0.257518	0.648558	1
2-methylnaphthalene	light	1	25	0.720579	0.205689	1
2-methylnaphthalene	light	1	50	0.72185	0.225327	1
naphthalene	dark	1	3.125	0.588333	0.103768	1
naphthalene	dark	1	6.25	0.88115	0.0284755	1
naphthalene	dark	1	12.5	0.85697	-0.0360926	1
naphthalene	dark	1	25	0.509043	0.121094	1
naphthalene	dark	1	50	0.867624	-0.0351244	1
naphthalene	light	1	3.125	0.910235	-0.0472214	1
naphthalene	light	1	6.25	0.585732	-0.207539	1
naphthalene	light	1	12.5	0.0348325	-0.794529	0.174163
naphthalene	light	1	25	0.898533	0.0495976	1
naphthalene	light	1	50	0.0920631	-0.670935	0.368252

## Sheet: T7
chemical	screen_day	conc	plate.id	well	t0	t1	t2	t3	t4	t5	t6	t7	t8	t9	t10	t11	t12	t13	t14	t15	t16	t17	t18	t19	t20	t21	t22	t23	t24	t25	t26	t27	t28	t29	t30	t31	t32	t33	t34	t35	t36	t37	t38	t39	t40	t41	t42	t43	t44
1,2-dimethylnaphthalene	20230814	0	28266	A01	0	0	0	0	0	0	0	0	0	1.003	2.359	0.549	0	0	0.204	0	0	0	0	0	1.857	0.277	1.142	1.23	0.133	1.505	1.298	0.222	1.392	0.098	4.542	8.869	27.975	7.805	0	0.169	4.477	0	0.841	2.614	2.152	10.631	3.869	8.14	12.024
1,2-dimethylnaphthalene	20230814	0	28266	A02	0	0	0	0.2	0	1.447	1.816	0	0	0	0	0	0	0	0	0	0	0	0	0	0	0.127	0	0	0	0	0.039	0	0	1.403	27.182	28.033	24.721	21.15	23.272	17.669	21.833	16.143	11.522	11.108	8.434	12.739	18.815	14.718	2.246
1,2-dimethylnaphthalene	20230814	0	28266	B01	3.803	4.797	5.808	3.683	4.332	7.166	8.027	3.82	5.031	5.714	8.305	6.186	2.497	2.555	4.943	6.227	0.464	2.306	7.677	5.356	2.566	2.579	0.772	0.511	0.128	0.412	0.053	2.114	1.206	6.547	18.478	7.819	10.467	20.075	14.053	19.42	11.313	12.206	13.738	13.973	13.573	10.821	13.261	5.615	10.234
1,2-dimethylnaphthalene	20230814	0	28266	B02	0	0	0	0	0	0	0	0	0	0	0	0	0	0	0.246	0	0	0	0	0	0	0	1.445	3.505	2.714	0	0	0.69	0.633	0.057	22.985	7.899	9.133	9.377	11.068	6.791	8.159	5.752	3.292	7.196	4.36	6.137	5.294	9.642	7.897
1,2-dimethylnaphthalene	20230814	0	28266	C01	0	0	0	0	0	0	0	0	0	0	0	0	0	0	0	0	0	0	0	0	0	0	0	0	0	0	0	0	0	0	11.913	20.164	17.289	12.466	8.226	12.933	11.339	12.405	12.263	12.422	10.215	7.699	15.152	7.517	7.41
1,2-dimethylnaphthalene	20230814	0	28266	C02	2.083	0	0	0	0	0	0	0	0	0	0	0	0	0	0	0	0	0	0	0.652	0.546	1.088	0.264	0	0	0	0	0	0	0	22.605	22.081	12.811	4.631	3.509	32.57	14.277	19.971	14.239	11.863	10.602	12.063	7.464	16.351	16.383
1,2-dimethylnaphthalene	20230814	0	28266	D01	2.86	0	0	0	6.911	8.888	10.028	11.302	5.56	11.658	4.98	8.276	8.405	10.772	11.557	3.273	11.049	13.287	6.169	10.914	7.187	7.371	1.576	0	0.111	0.196	0	0	2.422	0	6.035	0	10.937	10.292	6.604	11.984	7.253	12.048	15.226	7.891	13.315	13.575	12.147	3.882	7.58
1,2-dimethylnaphthalene	20230814	0	28266	D02	0	0	0	0	0	0	0	0	0	0	0	0	0	0	0	1.068	0.365	0	0	0	0	0	0	0	0	0	0	0	0	0	0	6.43	27.347	16.764	21.969	19.393	16.054	17.104	19.821	20.979	17.069	16.379	16.921	19.165	17.72
1,2-dimethylnaphthalene	20230814	0	28266	E01	0.328	0	0	0	0.066	1.555	0	0.331	0.081	0.771	0	0.371	0	1.266	0.627	0.846	0.241	0	0.087	2.323	1	1.387	1.34	0	0	1.972	8.762	12.554	0.777	0	3.106	18.338	0.245	22.541	13.236	19.152	27.261	24.424	22.845	10.153	18.448	22.076	1.98	1.056	0.85
1,2-dimethylnaphthalene	20230814	0	28266	E02	0	0	0	0	0	0	0	0	0	0	0	0	0	0	0	0	0	0	0	0	0	0	0	0	0	0	0.725	0	0	4.344	11.887	11.864	12.815	12.778	16.643	15.114	14.503	19.243	16.649	20.384	19.008	10.864	17.798	15.933	10.226
1,2-dimethylnaphthalene	20230814	0	28266	F01	0	0	0	0	0	0	0	0	0	0	0	0	0	0	0	0	0	0	0	0	0	0	0	0	0	0	0	0	0	0	27.178	21.539	18.738	19.745	20.454	11.3	8.431	8.344	14.828	3.372	13.421	10.154	16.667	13.9	12.787
1,2-dimethylnaphthalene	20230814	0	28266	F02	3.309	0.039	0	0	0	0	0	0	0.145	0.277	1.943	0	0	0.943	0	0	0	0	0	0.32	1.442	0	2.867	0.869	0.133	0	0	0	0	0	20.633	26.02	13.336	21.609	27.554	18.176	21.519	20.607	14.827	16.447	11.865	16.205	13.942	15.299	21.049
1,2-dimethylnaphthalene	20230814	0	28266	G01	0	0	0	0	0	0	0	0	0	0	0	0	0	0	0	0	0	0	0	0	0	0	0	0	0	0	0	0	0	0	3.606	0	2.334	2.998	1.661	1.477	1.995	2.121	1.377	1.201	0.605	3.111	0.423	3.522	1.267
1,2-dimethylnaphthalene	20230814	0	28266	G02	0	0	0	0	0	0	0	0	0	0	0	0	0	0	0	0	0	0	0	0	0	0	0	0	0	0	0	2.804	0	0.517	3.269	29.748	16.849	3.155	18.668	19.63	20.023	19.748	15.689	22.623	18.213	13.749	9.164	18.891	14.012
1,2-dimethylnaphthalene	20230814	0	28266	H01	0	0	0	0	0.215	0.287	1.156	0.558	1.88	0.502	0.842	0	0	0	0	0	0.781	0.301	0	0	1.398	0	0	18.278	8.832	0	0	0	0	0	15.166	11.993	12.002	11.525	15.27	25.84	20.684	22.222	21.007	21.287	34.398	29.529	17.203	26.526	21.252
1,2-dimethylnaphthalene	20230814	0	28266	H02	0.491	0.2	0.192	0.194	0.901	0	0.796	4.307	0	0.165	0.257	0.515	0.482	0.113	0.084	0	0.491	0.163	0	0.051	0.07	0	0	0	0	0	0	1.173	0	2.857	13.109	15.896	9.601	12.524	8.949	13.653	13.01	12.75	14.835	9.799	12.785	14.704	11.575	12.634	12.224
1,2-dimethylnaphthalene	20230814	0	28267	A01	0	0	0	0	0	0	0.282	0.095	0	0	0	0	0	0.991	0	0.417	0	0	0.562	0	0	0.752	0.323	1.57	0	0	0	0.713	0	0.631	9.02	21.504	17.951	19.359	17.082	23.479	14.792	17.654	20.957	20.183	18.109	24.907	15.416	10.926	12.27
1,2-dimethylnaphthalene	20230814	0	28267	A02	0	0	0	0	0	0	0	0	0	0	0	0	0	0	0	0	0	0	0	0	0	0	0	0	0	0	0	0	0	0	0	0	0	0	0	0	0	0	0	0	0	1.353	1.641	0	2.524
1,2-dimethylnaphthalene	20230814	0	28267	B01	0	0	0	0	0	0	0	0	0	0	0	0	0	0	0	0	0	0	0	0	0	0	0	0	0	0	0	0	0	0	0	0	0	0	0	0	0	0	0	0	0	0	0	0	0
1,2-dimethylnaphthalene	20230814	0	28267	B02	0	0	0	0	0	0	0	0	0	0	0	0	0	0	0	0	0	0	0	0	0	0	0	0	0	0	0	0	0	0	11.118	1.644	0	7.956	26.119	26.089	13.631	16.599	16.289	17.405	14.763	13.198	13.179	17.702	13.791
1,2-dimethylnaphthalene	20230814	0	28267	C01	0	0	0	0	0	0	0	0	0	0	0	0	0	0	0	0	0	0	0	0	0	0	0	0	0	0	0	0	0	0	0.452	3.402	0.32	1.513	13.491	6.926	14.096	12.181	2.967	13.727	7.915	9.933	12.73	10.4	7.865
1,2-dimethylnaphthalene	20230814	0	28267	C02	0	0	0	0	0	0	0	0	0	0	0	0	0	0	0	0	0	0	0	0	0	0	0	0	0	0	0	0	0	0	0	0	0	0	0	0	0	0	0	0	0	0	0	0.408	0
1,2-dimethylnaphthalene	20230814	0	28267	D01	0	0	0	0	0	0	0	0	0	0	0	0	0	0	0	0	0	0	0	0	0	0	0	0	0	0	0	0	0	0	0	0	0	0	0	0	0	0	0	0	15.654	18.473	20.439	25.374	11.204
1,2-dimethylnaphthalene	20230814	0	28267	D02	10.186	3.594	0	0	0	0	0	0	0	0	0	0	0	0	0	0	0	0	0	0	0	0	0	0	0	0	0	0	0	0	19.451	15.49	12.996	12.675	14.657	17.807	14.211	10.553	17.478	17.778	17.295	17.633	13.037	11.033	13.646
1,2-dimethylnaphthalene	20230814	0	28267	E01	0	0	0	0	0	0	0	0	0	0	0	0	0	0	0	0	0	0	0	0	0	0	0	0	0	0	0	0	0	0	0	0	4.077	6.738	1.512	0	0	3.821	0.105	0.466	0	10.615	6.71	7.179	10.611
1,2-dimethylnaphthalene	20230814	0	28267	E02	3.376	0	0	0	0	0	0	0	0	0	0	0	0.686	0	0.362	0	0	0.143	0.361	0	0	0	0	0	0.417	0.624	0.507	0	0.226	3.572	27.736	12.994	10.335	13.706	9.279	7.855	13.455	16.047	11.647	10.883	11.049	14.339	12.313	9.118	14.167
1,2-dimethylnaphthalene	20230814	0	28267	F01	0	0	0	0	0	0	0	0	0	0	0	0	0	0.782	0.641	0	0	0	0	0	0	0	0	0	0	0.835	0	0	0	0	0	0	0	0	0.164	0	0	0	0	0	0	0	0.253	0	0
1,2-dimethylnaphthalene	20230814	0	28267	F02	0	0	0	0	0	0	0	0	0	0	0	0	0	0	0	0	0	0	0	0	0	0	0	0	0	0	0	0	0	0	0	0	0	0	5.92	11.043	14.464	25.199	29.5	21.211	14.488	26.808	27.91	20.079	20.368
1,2-dimethylnaphthalene	20230814	0	28267	G01	1.227	3.214	1.632	0.101	0.447	2.838	0.688	2.847	3.181	0.889	4.949	4.069	5.358	1.548	3.827	4.779	2.075	1.313	7.196	4.393	2.698	3.113	5.941	1.712	4.714	3.585	0	1.665	0.587	3.79	0	1.059	0.101	0.733	0.98	6.561	9.074	11.724	9.889	11.314	13.944	15.329	23.079	22.852	12.49
1,2-dimethylnaphthalene	20230814	0	28267	G02	0	0	0	0	0	0	0	0	0	0	0	0	0	0	0	0	0	0	0	0	0	0	0.286	0.286	0	0	0	0.882	0	0.153	1.244	0.143	10.55	15.927	23.095	10.253	13.652	10.376	8.695	13.176	14.725	17.515	22.558	9.087	16.628
1,2-dimethylnaphthalene	20230814	0	28267	H01	0	0	0	0	0	0	0	0	0	0	0.823	1.323	0	0	0	0	0	0	0	0	0	0	0	0	0	0	0	0	0	0	0	0	0	0	0	0	0	0	0	0	0	0.172	0	0	1.203
1,2-dimethylnaphthalene	20230814	0	28267	H02	0	0	0	0	0	0	0	0	0	0	0	0	0	0	0	0	0	0	0	0	0	0	0	0	0	0	0	0	0	0	0	0	0	0	0	0	0	0	0	0	0	0	0	0	0
1,2-dimethylnaphthalene	20230814	3.125	28266	A03	1.818	0	0	0	0	0	0	0	0	0	0	0	0	0	0	0	0	0	0	0.378	1.842	10.737	10.254	0.808	0	0	0	0	0	0	32.503	30.997	18.204	16.145	12.968	17.156	13.067	9.442	12.888	16.647	18.647	13.286	12.928	17.721	18.267
1,2-dimethylnaphthalene	20230814	3.125	28266	A04	0	0	0	0	0	0	0	0	0	0	0	0	0	0	0	0	0	0	0	0	0	2.733	0.831	0	0.27	0	0	0	0.956	0.072	0.279	0.362	3.908	0.794	1.588	7.75	22.713	0.933	3.102	0	3.738	25.228	12.468	22.543	6.731
1,2-dimethylnaphthalene	20230814	3.125	28266	B03	0	0	0	0	0	0	0	0	0	0.101	0.101	0	0	0	0	0	0	0.122	0	0	0.085	0	0	0	0.724	0	0.048	0	0	0	10.291	13.169	15.685	9.574	12.779	7.907	7.389	5.92	8.928	7.386	5.798	7.727	6.853	4.128	6.269
1,2-dimethylnaphthalene	20230814	3.125	28266	B04	0	0	0	0	0	0	0	0	0	2.774	1.073	0	0	0	0	4.594	6.79	0.227	0	0	0	0.227	1.148	0	0	5.936	10.851	13.342	1.771	0.397	3.537	11.38	5.363	1.864	5.987	23.495	17.991	0	0	0	0.433	0.179	8.855	15.682	1.278
1,2-dimethylnaphthalene	20230814	3.125	28266	C03	0	0	0	0	0	0	0	0	0	0	1.205	0.069	0	0	0	0	0.181	0	0	0.078	0	0.111	0	0.35	0	0	0	0.783	0	2.195	19.06	8.974	9.777	12.511	10.654	13.181	11.17	9.089	11.369	13.585	5.921	12.734	8.96	7.428	9.89
1,2-dimethylnaphthalene	20230814	3.125	28266	C04	0	0	0.671	0	0	0	0	0	0	0	0	0	0	0	0	0	0	0	0	0	0.186	0	0	0	0.105	0	0.353	0.633	2.714	0	3.404	4.373	12.603	18.886	10.471	12.297	25.196	9.516	13.986	0.41	2.841	26.903	25.332	21.284	29.292
1,2-dimethylnaphthalene	20230814	3.125	28266	D03	0	0	0	0	0.227	0	0	0	0	0	0	0	0.106	0.15	0.224	0	0	0	0	0.086	0.388	0	0	0	0	0	0	0	0	0	12.652	24.221	18.473	15.669	23.695	12.81	16.092	18.479	13.59	12.827	15.858	24.95	12.341	13.978	13.786
1,2-dimethylnaphthalene	20230814	3.125	28266	D04	0	0	0	0	0	0	0	0	0.718	0.287	0.431	1.697	0.132	0	0	1.081	0	0	0	0	0	0	0	0	0	0	0	0	0	0	0	0	0.118	0	0	0	0	0	0	0	0	0	0	1.85	0
1,2-dimethylnaphthalene	20230814	3.125	28266	E03	0	1.752	0.77	0	0	0.12	0	0	1.055	0.864	0.475	0.04	0.281	0	0.096	0	0	0	0	0	0	0	0	0	0	0	0	0	0	0	0	1.473	5.558	5.212	2.31	8.693	22.17	10.693	1.901	5.603	3.629	5.437	3.548	9.334	8.005
1,2-dimethylnaphthalene	20230814	3.125	28266	E04	0	0	0	0.34	0.494	1.805	0.239	0	1.928	0.758	0.901	0.661	2.637	0.637	0.514	1.99	1.52	1.594	0.767	0.821	0.417	0.489	0	0	0.974	1.811	0.102	0.101	0.953	0.321	0	0	0	6.344	0	0	4.019	3.965	0	0	1.779	12.874	0.534	12.374	11.512
1,2-dimethylnaphthalene	20230814	3.125	28266	F03	0	0	0.123	0	0	0	0	0	1.663	0	0.285	0.321	0	0.055	0	0	0	0	0.09	0	0	0	0	0	0	0	0	0.067	0	0.429	23.609	27.234	21.963	21.348	19.011	17.752	11.714	16.928	16.298	20.928	20.102	15.499	18.994	19.454	14.094
1,2-dimethylnaphthalene	20230814	3.125	28266	F04	0	0	0	2.304	1.988	0	0	0	0	0	0	0	0	0	0	0	0	0	0	0	0	0.618	0	0	0	0	0	0	0	0	9.828	16.589	19.689	12.68	14.179	15.124	20.113	11.444	19.613	16.176	13.92	12.712	18.046	24.518	17.485
1,2-dimethylnaphthalene	20230814	3.125	28266	G03	0	0	0	0	0	0	0	0	0	0	0	0	0	0	0	0	0	0	0	0	2.245	0	3.826	10.867	10.001	8.601	5.463	10.056	11.787	4.017	22.159	17.213	17.292	17.213	15.804	18.234	14.16	21.455	9.697	14.595	17.815	18.173	15.003	15.099	12.307
1,2-dimethylnaphthalene	20230814	3.125	28266	G04	0	2.542	0.204	0	1.735	0.187	0	0	0	0	0	0	0	0	0	0	0	0.074	0	0	0.124	1.827	1.495	8.758	1.441	0	0	0	0	0	19.254	12.188	13.373	13.523	9.914	12.855	10.105	5.111	8.029	8.746	7.63	5.988	7.378	6.412	5.1
1,2-dimethylnaphthalene	20230814	3.125	28266	H03	0	0	0	0	0	0	0	0	0	0	0	0	0	0	0	0	0	0	0	0	0	0	0	0	0	0	0	0	0	0	0	0	0	0	2.65	19.982	10.756	6.729	20.988	1.725	0	0	0	0.217	0
1,2-dimethylnaphthalene	20230814	3.125	28266	H04	NA	NA	NA	NA	NA	NA	NA	NA	NA	NA	NA	NA	NA	NA	NA	NA	NA	NA	NA	NA	NA	NA	NA	NA	NA	NA	NA	NA	NA	NA	NA	NA	NA	NA	NA	NA	NA	NA	NA	NA	NA	NA	NA	NA	NA
1,2-dimethylnaphthalene	20230814	3.125	28267	A03	0.698	0	0	0.152	0	0	0	0	0	0	0	0	0	0	0	0	0	0	0	0	0	0	0	0	0.973	0.06	0	0	0	0	4.261	0	0	3.78	1.014	0	0	0	2.566	10.052	0	5.907	3.79	12.096	1.686
1,2-dimethylnaphthalene	20230814	3.125	28267	A04	0	0	0	0	0	0	0	0	0	0	0	0	0	0	0	0	0	0	0	0	0	0	0	0	0	0	0	0	0	0	1.439	0	0	0	0	1.623	0	0.724	5.858	4.587	1.676	3.05	9.688	1.099	2.352
1,2-dimethylnaphthalene	20230814	3.125	28267	B03	0	0	0	0	0	0	0	0	0	0	0	0	0	0	0	0	0	0	0	0	0	0	0	0	0	0	0	0	0	0	0	0	8.342	16.227	5.984	7.793	11.953	12.341	10.837	12.647	20.19	15.014	9.637	21.132	9.14
1,2-dimethylnaphthalene	20230814	3.125	28267	B04	0	0	0	0	0	0	0	0	0	0	0	0	0	0	0	0	0	0	0	0	0	0	0	0	0	0	0	0	0	0	0	0	0	0	0	0	0	0	0	0	0	0	0	0	0
1,2-dimethylnaphthalene	20230814	3.125	28267	C03	0	0	0	0	0	0	0	0	0	0	0	0	0	0	0	0	0	0	0	0	0	0	0	0	0	0	0	0	0	0	0	10.051	21.198	17.948	23.71	13.669	13.921	14.196	9.412	9.076	17.057	16.359	7.032	7.301	15.111
1,2-dimethylnaphthalene	20230814	3.125	28267	C04	0	0	0	0	0	0	0	0	0	0	0	0	0	0	0	0	0	0	0	0	0	0	0	0	0	0	0	0	0	0	0	0	0	0	0	0.751	0.497	0.226	0	0	0.624	0	0.745	0.32	0
1,2-dimethylnaphthalene	20230814	3.125	28267	D03	0	0	0	0	0	0	0	0	0	0	0	0	0	0	0	0	0	0	0	0	0	0	0	0	0	0	0	0	0	0	0	0	0	0	0	0	0	0	0	0	0	0	0	0	0
1,2-dimethylnaphthalene	20230814	3.125	28267	D04	0	0	0	0	0	0	0	0	0	0	0	1.026	1.115	0	0	0	0	0	0	0	0	0.59	0	0	0	0	0	0	0.209	0	0	0	0	0	0	0	0	5.63	11.454	10.985	0	0	1.36	21.432	19.772
1,2-dimethylnaphthalene	20230814	3.125	28267	E03	0	0	0	0	0	0	0	0	0	0	0	0	0	0	0	0	0	0	0	0	0	0	0	0	0	0	0	0	0	0	0	0	2.21	0	0	9.986	2.366	0	0	0	11.635	7.846	18.741	6.843	13.633
1,2-dimethylnaphthalene	20230814	3.125	28267	E04	0	0	0	0	0	0	0	0	0	0	0	0	0	0	0	0	0	0	0	0	0	0	0	0	0	0	0	0	0	0	0	0	0	0	0	0	0	0	0	0	0.567	0	0	3.782	1.676
1,2-dimethylnaphthalene	20230814	3.125	28267	F03	0	0	0	0	0	0	0	0	0	0	0	0	0	0	0	0	0	0	0	0	0	0	0	0	0	0	0	0	1.154	0	1.548	0	2.221	0	3.076	0.656	22.153	26.763	29.086	16.83	16.321	17.494	18.016	19.236	16.014
1,2-dimethylnaphthalene	20230814	3.125	28267	F04	0	0	0	0	0	0	0	0	0	0	0.183	0	0	0.351	0.295	0	0.183	0.186	0	0	0	0	0	0	0	0	0	0	0	0	0	0	0	0	0	0	0.16	0	0	0	0	0	0.113	0	0
1,2-dimethylnaphthalene	20230814	3.125	28267	G03	0	0	0	0	0	0	0	0	0	0	0	0	0	0	0	0	0	0	0	0	0	0	0	0	0	0	0	0	0	0	0	0	0	0	0	0	0	0	0	0	0	0	0	3.11	0
1,2-dimethylnaphthalene	20230814	3.125	28267	G04	0	0	0	0	0	0	0	0	0	0	0	0	0	0	0.101	0	0	0	0.506	0.051	0	0	0.365	0	0	0	0	0	0	0	0	0	0	0	0	10.774	2.763	11.011	12.863	17.55	10.371	16.44	11.394	3.226	6.62
1,2-dimethylnaphthalene	20230814	3.125	28267	H03	0	0	0	0	0	0	0	0	0	0	0	0	0.455	0.716	0	0	0	0	0	0	0	0	0	0	0	0	0	0	0	0	0	0	0	1.205	2.964	6.351	5.593	3.699	14.876	8.771	18.958	17.236	17.14	16.552	8.859
1,2-dimethylnaphthalene	20230814	3.125	28267	H04	0.113	2.039	0.522	0.475	1.815	0.611	0.466	0.202	0	0	0	0	0	0	1.73	0.708	0	1.452	0.086	0	0.253	0.158	4.06	0.358	0.533	2.137	0.583	0	0	0	0	0	2.516	1.7	2.069	1.518	3.212	5.216	14.578	15.968	17.467	15.456	10.501	17.652	14.295
1,2-dimethylnaphthalene	20230814	6.25	28266	A05	0	0	0	0	0	0	0	0	0	0	0	0	0	0.867	0	0	0	0	0.205	0	0.115	0	0.683	0	0.251	1.516	1.024	1.148	0.758	0.694	6.996	19.816	24.542	0.252	0	0.214	4.781	15.385	20.401	3.146	3.216	15.386	13.217	14.033	11.482
1,2-dimethylnaphthalene	20230814	6.25	28266	A06	0	0	0	0	0	0	0	5.283	1.583	0	0.341	0	0	0	0	1.609	0	0	1.132	4.632	2.669	8.148	7.447	6.758	11.056	6.759	1.933	9.972	3.124	8.62	0.183	0.103	8.35	9.189	0	2.58	0	0	0	0	0	0	0	0	0
1,2-dimethylnaphthalene	20230814	6.25	28266	B05	0	0	0	0	0	0	0	0	3.145	1.32	2.022	0.476	0.908	0.983	1.289	0.441	0.044	0	1.979	0.172	0	0	0	0.476	0	0.589	0.713	0	0	0	0	0.106	0	0	0	0.497	0.237	2.72	0.569	1.068	0	0	0	0	0
1,2-dimethylnaphthalene	20230814	6.25	28266	B06	0	0	2.039	8.101	4.497	1.955	4.324	1.836	0	0.706	3.449	3.289	5.693	2.383	0	0	0	0	0	0	0	0.967	3.958	0	0	0	0	1.718	0	0	0	3.483	0	0.439	0.102	0	0	0	0	0	8.442	1.779	0.981	0	0
1,2-dimethylnaphthalene	20230814	6.25	28266	C05	0	0	0	0	0	0	0	0.144	0.144	0.502	0	0.718	1.292	2.081	5.023	2.129	1.244	1.005	1.674	0.788	0.192	0.219	1.549	0.153	2.353	0.48	0.928	1.111	2.829	0.557	2.225	0.358	0.482	0	1.316	5.501	5.15	4.563	13.163	9.522	10.782	11.018	18.226	17.141	20.383
1,2-dimethylnaphthalene	20230814	6.25	28266	C06	0	0	0	0	0	0	0	0	0	0	0	0	0	0	0	0	0	0	0	0	0	0	0	0	0	0	0	0	0	0	0	4.967	3.695	0	0	6.146	0	0	0	6.855	0	0.491	3.389	0.117	2.441
1,2-dimethylnaphthalene	20230814	6.25	28266	D05	1.932	0.032	0.136	0.394	0	0.744	0.198	0.679	0.288	0.402	0.529	0.095	1.664	1.106	0.551	0	0.104	0.593	1.623	0	0	0	0	0	0.23	0	0	0	0.972	0.252	32.939	19.712	16.835	20.035	19.353	15.433	20.259	18.406	17.517	20.675	22.976	18.638	22.901	18.56	19.578
1,2-dimethylnaphthalene	20230814	6.25	28266	D06	0	0	0	0	0	0	0	0	0	0	0	0	0	0	0	0	0	0	0	0	0	0	0	0	0	0	0	0	0	0	0	0	4.375	18.053	0	16.39	15.522	10.654	6.565	10.497	5.608	5.207	5.19	0	0
1,2-dimethylnaphthalene	20230814	6.25	28266	E05	0	0	0	0	0	0	0	0	0	0	0	0	0	0	0	0	0	0	0	0	0	0	0	0	0	0	0	0	0	0	7.434	30.136	11.794	7.397	3.387	17.975	13.663	22.069	20.731	17.142	19.447	17.572	13.645	18.013	18.554
1,2-dimethylnaphthalene	20230814	6.25	28266	E06	0	0	0	0	0.938	0	0	0	0	0	0.41	0	1.06	0.517	0	1.586	0.954	0.427	0	0.577	0.429	0.327	0	0.103	0.169	0.457	0	0	0	0	22.914	19.478	10.786	16.623	13.653	14.802	15.908	9.695	11.437	15.3	13.65	18.516	18.945	13.201	16.075
1,2-dimethylnaphthalene	20230814	6.25	28266	F05	3.347	0	0	0.225	0	0.305	0.477	0.097	1.774	1.65	2.287	0	0	0	0	0	0	0	0	0	0	0	0	0	0	0	0	0	0	0	28.085	21.703	16.102	17.889	22.66	18.676	11.649	7.148	9.723	9.527	16.917	23.628	13.3	16.221	17.509
1,2-dimethylnaphthalene	20230814	6.25	28266	F06	0	0	0	0	0	0	0	0	0	0	0	0	0	0	0	0	0	0	0	0	0	1.169	0.848	1.392	0.814	0	0.022	0	0	0	0	20.681	24.785	18.171	19.824	19.678	21.293	15.44	12.348	15.238	9.767	18.365	13.51	13.99	19.8
1,2-dimethylnaphthalene	20230814	6.25	28266	G05	0	0.851	0.266	0	0.518	0	1.328	0	0.05	0	0	0	0	0	0	0	0	0	0	0	0	0	0	0	0	0	0	0	0	0	2.175	11.39	14.177	11.098	8.706	17.08	12.218	16.98	14.015	14.147	9.187	9.14	10.339	6.455	8.635
1,2-dimethylnaphthalene	20230814	6.25	28266	G06	0	0	0	0	0	0	0	0	0	0	0	0	0	0	0	0	0	0	0	0	0	0	0	0	0	0	0	0	0	0	0	0	1.822	0.695	2.615	9.908	3.709	2.079	7.554	7.149	10.818	14.152	13.071	11.687	1.93
1,2-dimethylnaphthalene	20230814	6.25	28266	H05	0	0	0	0	0	0	0	0	0	0	0	0.579	0	0	0	0	0	0	0.309	0.221	0.202	0.126	0.043	2.948	5.193	8.527	0	0	0.062	0	0	1.075	0	0	0.117	0.121	0.775	6.06	3.638	5.859	2.333	3.289	0.22	4.86	2.27
1,2-dimethylnaphthalene	20230814	6.25	28266	H06	0	1.591	0	2.344	0.533	0	0	0.752	0	0	0	0	0	0.698	0	0	0	0	0	0	0	0	0	0	0	0	0	0	0	0	1.782	2.651	8.155	14.689	14.325	22.7	19.245	22.559	19.15	21.904	22.502	17.362	21.972	19.881	19.648
1,2-dimethylnaphthalene	20230814	6.25	28267	A05	1.147	0	0	0	0	0	0.64	0.641	0.195	0	1.331	0.693	1.522	0	3.565	0.184	0.545	0.102	1.261	0.331	6.157	0.808	0	0	0.152	0	0	0.644	0	0	0	0	0	4.142	0.362	4.601	0.727	4.376	1.958	0	0	0	0	1.743	0
1,2-dimethylnaphthalene	20230814	6.25	28267	A06	0	0	0	0	0	0	0	0	0	0	0	0	0	0	0	0	0	0	0	0	0	0	0	0	0	0	0	0	0	0	0	0	0	0	0	0	0	0	0	0	0	0	0	0	0
1,2-dimethylnaphthalene	20230814	6.25	28267	B05	NA	NA	NA	NA	NA	NA	NA	NA	NA	NA	NA	NA	NA	NA	NA	NA	NA	NA	NA	NA	NA	NA	NA	NA	NA	NA	NA	NA	NA	NA	NA	NA	NA	NA	NA	NA	NA	NA	NA	NA	NA	NA	NA	NA	NA
1,2-dimethylnaphthalene	20230814	6.25	28267	B06	0	0	0	0	0	0	0	0.825	0	0	0	0	0	0	0	0	0	0	0	0	0	0	0	0	0	0	0	0	0	0.711	0.183	0	0	3.512	33.857	27.092	17.549	11.814	11.764	15.581	16.838	25.965	18.219	22.123	20.593
1,2-dimethylnaphthalene	20230814	6.25	28267	C05	0	0	0	0	0	0	0	0	0	0	0	0	0	0	0	0	0	0	0	0	0	0	0	1.662	0	0	0	0	0	0	0.734	0	0	0	1.694	0	0	1.476	3.646	1.022	0	1.346	5.194	0	0
1,2-dimethylnaphthalene	20230814	6.25	28267	C06	0	0	0	0	0	0	0	0	0	0	0	0	0	0	0	0	0	0	0	0	0	0	1.648	0.87	3.025	0	2.467	2.625	0	2.673	0.781	0	9.343	10.932	0	0	0	2.154	14.848	0	4.731	13.336	12.877	14.326	9.788
1,2-dimethylnaphthalene	20230814	6.25	28267	D05	0	0	0	0	0	0	0	0	0	0	0	0	0	0	0	0	0	0	0	0	0	0	0	0	0	0	0	0	0	0	0	0	0	0	0	0	0.779	1.805	2.816	14.139	13.561	3.811	8.097	13.327	5.482
1,2-dimethylnaphthalene	20230814	6.25	28267	D06	0	0	0	0	0	0	0	0	0	0	0	0	0	0	0	0	0	0	0	0	0	0	0	0	0	0	0	0	0	0	0	0	0	0.202	0	0	1.545	6.766	25.406	23.7	17.456	27.507	21.616	22.721	15.205
1,2-dimethylnaphthalene	20230814	6.25	28267	E05	0	0	0	0	0	0	0	0	0	0	0	0	0	0	0	0	0	0	0	0	0	0	0	0	0	0	0	0	0	0	0	0	0	4.205	0	0	0.226	0.113	1.179	4.37	5.74	0	5.259	3.535	1.071
1,2-dimethylnaphthalene	20230814	6.25	28267	E06	0	0	0	0	0	0	0	0	0	0	0	0	0	0	0	0	0	0	0	0	0	0	0	0	0	0	0	0	0	0	0	0	0	0	0	0	0	0	0	0	0	4.613	0.233	2.839	0
1,2-dimethylnaphthalene	20230814	6.25	28267	F05	0	0	0	1.076	0	0	0	1.479	0	0	0.826	1.403	0.873	1.368	0.71	1.534	0.86	1.043	0	1.421	0	2.847	0	0	1.728	0.244	3.803	0	0	0	26.756	10.26	0	0	0.478	0	0	0	14.757	15.792	0	0	11.532	0	7.856
1,2-dimethylnaphthalene	20230814	6.25	28267	F06	0	0	0	0	0	0	0	0	0	0	0	0	0	0	0	0	0	0	0.253	0	0	0	0	0	0	0	0	0	0	0	0	0	0	0	0	0	0	0	0	0	0	0	0	0	0
1,2-dimethylnaphthalene	20230814	6.25	28267	G05	0.919	0	0	0	0	0	0	0	0	0	0	0	0	0	0	0	0	0	0	0	0	0	0	0	0	0	0	0	0	0	0	0	0	0	3.431	2.164	3.556	0	0	0	0	0	0	17.618	8.701
1,2-dimethylnaphthalene	20230814	6.25	28267	G06	0	0	0	0	0	0	0	0	0	0	0	0	0	0	0	0	0	0	0	0	0	0	0	0	2.021	1.34	3.48	5.197	3.715	0.087	4.552	15.569	7.341	15.842	5.062	7.625	9.738	13.956	10.885	15.392	9.716	11.735	0	2.582	4.823
1,2-dimethylnaphthalene	20230814	6.25	28267	H05	0	0	0	0	0	0	0	0	0	0	0	0	0	0	0	0	0	0	0	0	0	0	0	0	0	0	0	0	0	0	0	7.45	0.086	0	0	0	4.033	5.615	0	0	2.267	2.93	8.72	22.058	2.625
1,2-dimethylnaphthalene	20230814	6.25	28267	H06	2.072	0	0	0	0.328	0	0	0	0	0	0	0	0.152	0	0	0	0	0	0	0	0	0	0	0	0	0	0	0	0	0	0	0	0	0	6.539	0	0	10.23	36.905	22.463	4.108	0.277	0.226	0	8.62
1,2-dimethylnaphthalene	20230814	12.5	28266	A07	0.942	3.317	6.486	0	0.916	0	0	0	0	0	0.149	0	0.11	0	0	2.51	5.13	0	0	0	0	0	2.202	0	2.944	1.426	1.525	0.051	4.181	0.191	0	2.721	12.558	26.515	30.218	26.697	28.138	25.703	20.175	20.203	19.315	19.551	22.299	17.492	15.991
1,2-dimethylnaphthalene	20230814	12.5	28266	A08	NA	NA	NA	NA	NA	NA	NA	NA	NA	NA	NA	NA	NA	NA	NA	NA	NA	NA	NA	NA	NA	NA	NA	NA	NA	NA	NA	NA	NA	NA	NA	NA	NA	NA	NA	NA	NA	NA	NA	NA	NA	NA	NA	NA	NA
1,2-dimethylnaphthalene	20230814	12.5	28266	B07	0.962	0	0	0	0	0	0	0	0	0	0	0	0	0	0	0	0	0	0	0	0	0	0	0	0	0	0	0	0	0	17.823	10.609	15.683	16.166	11.818	11.042	13.534	5.757	0.4	0	10.937	17.467	10.032	0	0.573
1,2-dimethylnaphthalene	20230814	12.5	28266	B08	0	0	0	0	0	0	0	0	0	0	0	0	0	0	0	0	0	0	0	0	0	0	0.063	3.251	1.833	2.746	2.168	1.47	1.687	1.277	2.101	3.066	4.937	8.871	7.551	1.931	1.706	2.862	1.093	1.179	2.866	1.119	0	0.794	1.321
1,2-dimethylnaphthalene	20230814	12.5	28266	C07	0	0	0	0	0	0	0	0	0	0	0	0	0	0	0	0	0	0	0	0	0	0	0	0	0	0	0	0	0	0	0	0	0	0	0	0	0	0	0	0	0	0	0	0	0
1,2-dimethylnaphthalene	20230814	12.5	28266	C08	NA	NA	NA	NA	NA	NA	NA	NA	NA	NA	NA	NA	NA	NA	NA	NA	NA	NA	NA	NA	NA	NA	NA	NA	NA	NA	NA	NA	NA	NA	NA	NA	NA	NA	NA	NA	NA	NA	NA	NA	NA	NA	NA	NA	NA
1,2-dimethylnaphthalene	20230814	12.5	28266	D07	0	0.16	0.522	0	0.916	0	0	0.239	0	0	0.404	0	0	0	0	0.217	0.709	0	0	0.086	0.509	0.023	0.16	0.602	0.574	1.271	0	0.529	0.149	0	0	4.961	25.872	17.959	14.748	23.294	22.927	12.049	18.043	14.021	8.813	8.128	13.065	13.497	13.099
1,2-dimethylnaphthalene	20230814	12.5	28266	D08	NA	NA	NA	NA	NA	NA	NA	NA	NA	NA	NA	NA	NA	NA	NA	NA	NA	NA	NA	NA	NA	NA	NA	NA	NA	NA	NA	NA	NA	NA	NA	NA	NA	NA	NA	NA	NA	NA	NA	NA	NA	NA	NA	NA	NA
1,2-dimethylnaphthalene	20230814	12.5	28266	E07	0	0	0	0	0	0	0	0	0	0	0	0	0.574	0.094	0.069	0	0	0	0	0.088	0.089	0	0	0	0	0	0	0	0	0	20.493	11.172	12.058	10.535	10.333	15.427	10.464	15.449	10.239	15.749	8.259	13.712	9.829	10.944	10.974
1,2-dimethylnaphthalene	20230814	12.5	28266	E08	0	0	0	0	0	0	0	0	0	0	0	0	0	0	0	0	0	0	3.694	10.712	8.227	11.673	4.243	2.342	4.017	1.386	4.816	3.36	3.003	3.244	3.051	7.077	9.106	8.508	7.42	5.685	0	2.932	3.352	3.359	3.93	9.168	9.283	0	0
1,2-dimethylnaphthalene	20230814	12.5	28266	F07	0	0	1.31	0	0	0	0	0	0	0	2.274	5.078	0	0	0	0	0	0.213	0	0	0.591	0.193	0.443	0	0	0	0	0.051	0	0.113	2.808	13.249	5.243	2.993	4.754	8.44	9.121	1.633	14.097	5.471	4.622	9.796	9.92	2.307	2.665
1,2-dimethylnaphthalene	20230814	12.5	28266	F08	NA	NA	NA	NA	NA	NA	NA	NA	NA	NA	NA	NA	NA	NA	NA	NA	NA	NA	NA	NA	NA	NA	NA	NA	NA	NA	NA	NA	NA	NA	NA	NA	NA	NA	NA	NA	NA	NA	NA	NA	NA	NA	NA	NA	NA
1,2-dimethylnaphthalene	20230814	12.5	28266	G07	0	0	0	0	0	0	0	0	0	0	0	0	0	0	0	0	0	0	0	0	0	0	0	0	0.287	0	0	0	0	0	0	0	9.252	5.044	3.431	8.151	20.784	16.437	21.217	8.605	16.128	23.021	17.355	13.676	11.864
1,2-dimethylnaphthalene	20230814	12.5	28266	G08	0	0	0	0	0	0	0.742	0	0.334	0.312	0.833	0	0	1.61	0	0	0.134	0	0	0	0.656	0	0	0	0	0	0	0.217	0	0	11.883	6.576	7.933	11.826	7.961	12.595	11.282	9.859	12.896	10.813	10.989	10.954	11.257	10.983	10.129
1,2-dimethylnaphthalene	20230814	12.5	28266	H07	2.452	0	0	0	0	0	0	0	1.505	5.228	9.349	4.734	3.24	9.7	3.728	6.648	2.655	2.492	6.982	2.028	7.662	2.221	6.227	6.443	9.904	5.277	3.109	5.677	3.988	7.797	21.627	16.938	12.481	13.025	14.844	12.983	13.114	8.074	13.688	12.506	11.512	14.868	13.554	14.641	8.708
1,2-dimethylnaphthalene	20230814	12.5	28266	H08	0	0	0	0	0	0	0	0.813	2.733	1.249	0	0	0	0	0	0	0	0	0	0	0	0.777	0.088	3.63	1.799	1.052	3.89	1.988	2.695	0.722	15.417	11.129	7.121	7.732	7.194	10.345	8.687	9.994	5.096	10.253	10.427	8.165	8.429	10.38	13.122
1,2-dimethylnaphthalene	20230814	12.5	28267	A07	0	0	0	0	0	0	0	0	0	0	0	0	0	0	0	0	0	0	0	0	0	0	0	0	0	0	0	0	0	0	0	0	0	0	0	0	0	0	0	0.328	0	0	1.43	3.456	12.599
1,2-dimethylnaphthalene	20230814	12.5	28267	A08	0	0	0	0	0	0	0	0	0	0	0	0	0	0	0	0	0	0	1.295	0	0	0	0.727	2.189	0	1.726	1.972	0	0	0	2.475	1.884	4.83	4.662	0.12	0.515	0	0	0	0	0	4.41	28.86	3.252	0.635
1,2-dimethylnaphthalene	20230814	12.5	28267	B07	0	0	0.984	2.817	0.359	1.316	0	0.051	0	0.659	2.912	1.573	2.678	1.784	1.71	0.858	1.155	2.877	0	0	0	0	0	0	0	0	0	0	0	0	0	0	0	0.343	0	0.117	0.326	0.192	0	0	0	0	1.258	0	1.098
1,2-dimethylnaphthalene	20230814	12.5	28267	B08	0	0	0	0	0	0	0	0	0	0	0	0	0	0	0	0	0	0	0	1.986	3.743	1.651	1.585	1.351	1.184	2.422	0	6.643	6.47	1.701	1.518	0.716	0.607	3.497	0.573	0.101	0	5.048	2.717	4.756	1.435	6.826	1.57	7.972	8.534
1,2-dimethylnaphthalene	20230814	12.5	28267	C07	0	0	0	0	0	0	0	0	0	0	0	0	0	0	0	0	0	0	0	0	0	0	0	0	0	0	0	0	0	0	0	0	0	0	0	0	0	0	0	0	0	0	0	0.682	1.326
1,2-dimethylnaphthalene	20230814	12.5	28267	C08	NA	NA	NA	NA	NA	NA	NA	NA	NA	NA	NA	NA	NA	NA	NA	NA	NA	NA	NA	NA	NA	NA	NA	NA	NA	NA	NA	NA	NA	NA	NA	NA	NA	NA	NA	NA	NA	NA	NA	NA	NA	NA	NA	NA	NA
1,2-dimethylnaphthalene	20230814	12.5	28267	D07	0	3.411	0	0	0	0	0	0	0	0	0	0	0	0	0	0	0	0	0	0	0	0	0	0	0	0.411	0	0	0	0	0	0	0.286	0.197	0.183	1.637	0	0	0.152	0	0.113	0	8.052	22.293	20.152
1,2-dimethylnaphthalene	20230814	12.5	28267	D08	NA	NA	NA	NA	NA	NA	NA	NA	NA	NA	NA	NA	NA	NA	NA	NA	NA	NA	NA	NA	NA	NA	NA	NA	NA	NA	NA	NA	NA	NA	NA	NA	NA	NA	NA	NA	NA	NA	NA	NA	NA	NA	NA	NA	NA
1,2-dimethylnaphthalene	20230814	12.5	28267	E07	0	0	0	0	0	0	0	0	0	0	0	0	0	0	0	0	0	0	0	0	0	0	0	0	0	0	0	0	0	0	0	0	0	0	0	0	0	0	0	0	0.533	0.483	0	1.204	0.359
1,2-dimethylnaphthalene	20230814	12.5	28267	E08	0	0	0	0	0	0	0.736	0	0	0.538	0.316	0	0.855	0	0	0.641	0	4.11	0	3.273	0.971	0	0.994	2.275	3.123	1.288	1.894	0.113	2.903	0.815	5.39	0	3.091	17.949	21.428	9.351	24.266	8.646	11.925	19.772	14.087	20.289	9.573	10.987	11.951
1,2-dimethylnaphthalene	20230814	12.5	28267	F07	0	0	0	0	0	0	0	0	0	0	0	0	0	0	0	0	0	0	0	0	0	0	0	1.287	0	0	0	0	0	0	2.275	0	0	3.573	3.36	0	4.292	0	0	0	15.693	20.548	21.38	10.64	10.169
1,2-dimethylnaphthalene	20230814	12.5	28267	F08	0	0	0	0	0	0	0	0	0	0	0	0	0	0	0	1.188	0.304	0.81	0	0.405	0	0	0	0	0	0	0	0	0	0	0	0	0	0	0	0	0	0.101	0	0.99	0	0	0	0	0
1,2-dimethylnaphthalene	20230814	12.5	28267	G07	12.806	0.162	1.609	1.323	0.911	0.398	0	2.184	1.699	0	0.777	0.226	0	0.698	0.446	0	0	0	0.132	0	0	0.143	0	0	0	0	0.665	1.151	0.517	0	0	0	0	0	0	0	3.179	10.98	16.509	0	14.668	14.15	14.665	8.907	10.112
1,2-dimethylnaphthalene	20230814	12.5	28267	G08	0	0	1.44	0	0	0	0	1.796	0	0	0.984	2.162	0.758	0.257	0.715	0	0	0	0	0	0	0	1.459	0.143	0	0	0	5.99	1.39	21.084	20.006	19.964	20.095	12.739	0	0	0	15.703	18.143	21.78	18.562	17.091	18.29	15.416	9.417
1,2-dimethylnaphthalene	20230814	12.5	28267	H07	0	0	0	0	0	0	0	0	0	0	0	0	0	0	0	0	0	0	0	0	0	0	0	0	0	0	0	0	0	0	0	0	0	0	0	0	0	0	0	1.165	0.012	0.32	0	0	0
1,2-dimethylnaphthalene	20230814	12.5	28267	H08	0	0	0	0	0	0	0	0	0	0	0	0	0	0	0	0	0	0	0	0	0	0	0	0	0	0	0	0	0	0	0	0	0	0	0	0	0	0	0	0	0	0	0	0	0
1,2-dimethylnaphthalene	20230814	25	28266	A09	0	0	0	0	0	0	0	0	0	0.507	2.537	5.641	0.694	0	8.066	7.966	0.054	0	0	0	0.038	1.187	1.399	1.526	4.542	3.714	3.98	4.825	4.277	0	7.938	33.155	27.117	26.945	20.686	19.565	21.025	22.308	35.465	13.278	5.65	4.924	4.71	5.498	4.559
1,2-dimethylnaphthalene	20230814	25	28266	A10	NA	NA	NA	NA	NA	NA	NA	NA	NA	NA	NA	NA	NA	NA	NA	NA	NA	NA	NA	NA	NA	NA	NA	NA	NA	NA	NA	NA	NA	NA	NA	NA	NA	NA	NA	NA	NA	NA	NA	NA	NA	NA	NA	NA	NA
1,2-dimethylnaphthalene	20230814	25	28266	B09	0	0	0	0	0	0	0	0	0	0	0	0	0	0	0	0	0.287	0	0.646	0.287	0	0	0	0	0	0	0	0	0	0	0	0	0	0	0	0	0	0	0	0	0	0	0	0	0
1,2-dimethylnaphthalene	20230814	25	28266	B10	0	0	0	0	0	0	0	0	0	0	0	0	0	0	0	0	0	0	0	0	0	0	0	0	0	0	0	0	0	0	0	0	0	0	0.443	3.293	0.042	1.12	0	1.368	0.682	4.066	2.176	0	0
1,2-dimethylnaphthalene	20230814	25	28266	C09	NA	NA	NA	NA	NA	NA	NA	NA	NA	NA	NA	NA	NA	NA	NA	NA	NA	NA	NA	NA	NA	NA	NA	NA	NA	NA	NA	NA	NA	NA	NA	NA	NA	NA	NA	NA	NA	NA	NA	NA	NA	NA	NA	NA	NA
1,2-dimethylnaphthalene	20230814	25	28266	C10	NA	NA	NA	NA	NA	NA	NA	NA	NA	NA	NA	NA	NA	NA	NA	NA	NA	NA	NA	NA	NA	NA	NA	NA	NA	NA	NA	NA	NA	NA	NA	NA	NA	NA	NA	NA	NA	NA	NA	NA	NA	NA	NA	NA	NA
1,2-dimethylnaphthalene	20230814	25	28266	D09	0	0	0	0	0	0	0	0	0	0	0	0.065	1.704	0.349	0	0	0	0	0	0	0	0	0	0	0	0	0	0	0	0	0	0	2.78	0.74	0	1.475	0.25	1.931	0.587	0.551	0.907	2.056	1.112	2.036	0
1,2-dimethylnaphthalene	20230814	25	28266	D10	0	0	0	0	0	0	0	0	0	0	0	0	0	0	0	0	0	0	0	0	0	0	0	0	3.238	2.815	10.231	26.533	3.387	0.22	1.118	0	2.324	0.226	4.001	0.732	2.268	0.068	0	0.293	0.611	1.55	8.19	6.582	3.229
1,2-dimethylnaphthalene	20230814	25	28266	E09	0	0	0	0	0	0	0	0	5.095	10.428	5.624	0	0	0	0	0.154	0	0.352	0	0	1.12	0.198	0	0	2.503	0	0	0	0.254	0	0.887	6.906	15.706	15.699	14.111	14.715	0	1.295	11.013	7.632	6.086	21.534	0.954	12.213	6.38
1,2-dimethylnaphthalene	20230814	25	28266	E10	0	0	0	0	0	0	0	0	0	0	0	0	0	0	0	0	0	0	0	0	0	0.203	0	0	0.198	0.4	0.185	0.197	0.499	0.214	2.138	0	0.078	0.549	4.769	10.373	3.056	2.011	3.085	1.314	11.31	12.012	13.923	14.677	0.104
1,2-dimethylnaphthalene	20230814	25	28266	F09	0	1.919	0.275	0.601	0	0	0	1.194	0.15	0	0	0	2.676	0.558	0.24	1.86	0	1.957	5.71	4.653	0.308	0	0.582	0.4	0.555	0	0	0.81	1.537	3.617	4.53	3.092	1.578	3.151	7.373	3.571	0	5.082	4.845	0.975	0	3.929	0	3.047	0.577
1,2-dimethylnaphthalene	20230814	25	28266	F10	1.311	0	1.1	0.559	0.599	0	0.696	1.396	1.212	0.039	0	1.146	1.114	1.785	0.824	1.573	1.167	0	0	2.62	3.769	1.236	2.643	0	0	1.218	1.222	0	1.815	0	0	1.141	3.879	0	5.636	4.636	7.615	6.115	5.966	3.54	3.525	4.985	0	7.072	6.186
1,2-dimethylnaphthalene	20230814	25	28266	G09	NA	NA	NA	NA	NA	NA	NA	NA	NA	NA	NA	NA	NA	NA	NA	NA	NA	NA	NA	NA	NA	NA	NA	NA	NA	NA	NA	NA	NA	NA	NA	NA	NA	NA	NA	NA	NA	NA	NA	NA	NA	NA	NA	NA	NA
1,2-dimethylnaphthalene	20230814	25	28266	G10	0	0	0	0	0	0	0	0	0	0	0	0	0	0	0.092	0	0	0	0	0	0	0	0	0	0	0	0	0	0	0	0	0	0	0	0	2.558	5.013	23.138	12.115	0.045	17.739	11.375	14.092	15.137	8.719
1,2-dimethylnaphthalene	20230814	25	28266	H09	0	0	0	0	0	0	0	0	0	0	0	0	0	0	0	0.144	0	0	0	0	0	0	0	0.128	0	0	0.086	0	0	0	0.291	0	0.521	0.922	0	3.039	1.93	9.001	6.851	17.227	5.57	12.58	11.477	15.372	18.919
1,2-dimethylnaphthalene	20230814	25	28266	H10	0	0	0	0	0	0	0	0	0	0	0	0	0	0	0	0	0	0	0	0	0	0	0	0	0	0	0	0	0	0	0	0	0	0	0	0	0	0.31	0	0	0	0	0.109	0	0
1,2-dimethylnaphthalene	20230814	25	28267	A09	NA	NA	NA	NA	NA	NA	NA	NA	NA	NA	NA	NA	NA	NA	NA	NA	NA	NA	NA	NA	NA	NA	NA	NA	NA	NA	NA	NA	NA	NA	NA	NA	NA	NA	NA	NA	NA	NA	NA	NA	NA	NA	NA	NA	NA
1,2-dimethylnaphthalene	20230814	25	28267	A10	0	0	0.226	0	0	0	0	0	0	0	0	0.871	0	0	0	0	0	0	0	0	0	0	0	0	0	0	0	0	0	0	0	0	0	0	0	0	6.206	25.244	19.861	10.814	11.516	5.709	9.225	7.383	0.874
1,2-dimethylnaphthalene	20230814	25	28267	B09	0	0	0	0	0	0	0	0	0	0	0	0	0	0	0	0	0	0	0	0	0	0	0	0	0	0	0	0	0	0	0	0	0	0	0	0	0	0	0	0	0	0	0	0	0
1,2-dimethylnaphthalene	20230814	25	28267	B10	0	0	0	2.028	1.466	3.191	1.01	0.255	0.147	1.737	1.84	2.132	0	1.473	0	0	0	0	0	0	0	0	0	0	0	0	0	0.143	0	0	0.316	0	0	0	0	0	0.086	0	0	0	0	0	2.211	0	0
1,2-dimethylnaphthalene	20230814	25	28267	C09	0	0	0	0	0	0	0	0	0	0	0	0	0	0	0	0	0	0	0	0	0	0	0	0	0	0	0	0	0	0	0	0	0	0	0	0	0	0	0.683	2.94	0	4.134	26.175	0	0
1,2-dimethylnaphthalene	20230814	25	28267	C10	0	0	0	0	0	0	0	0	0	0	0	0	0	0	0	0	0	0	0	0	0	0	0	0	0	0	0	0	0	0	0	0	0	0	0	0	0	0	0	0	0	0	0.156	0	0
1,2-dimethylnaphthalene	20230814	25	28267	D09	0	0	0	0	0	0	0	0	0	0	0	0	0	0	0	0	0	0	0	0	0	0	0	0	0	0	0	0	0	0	0	0	0	0	0	1.211	0	0	0	0	0	0	0	0	0
1,2-dimethylnaphthalene	20230814	25	28267	D10	0	0	0	0	0	0	0	0	0	0	0	0	0	0	0	0	0	0	0	0	0	0	0	0	0	0	0	0	0	0	0	0	0	0	0	0	0	0	0	0	0	0	0	0	0
1,2-dimethylnaphthalene	20230814	25	28267	E09	0	0	0	0	0	0	0	0	0	0	0	0	0	0	0	0	0	0	0	0	0	0	0	0	0	0	0	0	0	0	0	0	0	0	0	0	0	0	0	0	0	0	0	0	0
1,2-dimethylnaphthalene	20230814	25	28267	E10	0	0	0	0	0	0	0	0	0	0	0	0	0	0	0.471	0	0	0	0	0	0	0	0.43	0	0	0	0	0	0	0	0	0.101	0	0	0	0	0	0.226	0.226	0.584	1.286	1.638	3.965	2.212	3.675
1,2-dimethylnaphthalene	20230814	25	28267	F09	0	0	0	0	0	0	0	0	0	0	0	0	0	0	0	0	0	0	0	0	0	0	0	0	0	0	0	0	0	0	0	0	0	0	0	0	0	0	0	0	0	0	0	0	0
1,2-dimethylnaphthalene	20230814	25	28267	F10	0.871	0	0	0	0	0	0	0	0	0	0	0	0	0	0	0	0	0	0	0	0	0	0	0	0	0	0	0	0	0	0	0	0	0	0	0	0	0	0	0	0	0	0	0	1.025
1,2-dimethylnaphthalene	20230814	25	28267	G09	0	0	0	0	0	0	0	0	0	0	0	0	0	0	0	0	0	0	0	0	0	0	0	0	0	0	0	0	0	0	0	0	0	0	0	0	0	0	0	0	0	0	0	0	0
1,2-dimethylnaphthalene	20230814	25	28267	G10	0	0	0	0	0	0	0	0	0	0	0	0	0	0	0	0	0	0	0	0	0	0	0	0	0	0	0	0	0	0	0	0	0	0	0	0	0	0	0	0	0	0	0	0	0
1,2-dimethylnaphthalene	20230814	25	28267	H09	1.964	0.489	1.615	0.513	0.622	1.065	0	0	0	0	0	0	0	0	0	0	0	0	0	0	0	0	0.528	0.849	0	0	1.728	6.852	0	0	0	0	0	1.131	0.152	2.931	0.716	2.56	0	0	6.823	1.521	1.871	8.312	1.194
1,2-dimethylnaphthalene	20230814	25	28267	H10	0	0	0	0	0	0	0	0	0	0	0	0	0	0	0	0	0	0	0	0	0	0	0	0	0	0	0.699	0.202	0	0	0	0	0	0	0	0	0	2.442	0	0	0.554	0	2.007	3.589	5.137
1,2-dimethylnaphthalene	20230814	50	28266	A11	NA	NA	NA	NA	NA	NA	NA	NA	NA	NA	NA	NA	NA	NA	NA	NA	NA	NA	NA	NA	NA	NA	NA	NA	NA	NA	NA	NA	NA	NA	NA	NA	NA	NA	NA	NA	NA	NA	NA	NA	NA	NA	NA	NA	NA
1,2-dimethylnaphthalene	20230814	50	28266	A12	NA	NA	NA	NA	NA	NA	NA	NA	NA	NA	NA	NA	NA	NA	NA	NA	NA	NA	NA	NA	NA	NA	NA	NA	NA	NA	NA	NA	NA	NA	NA	NA	NA	NA	NA	NA	NA	NA	NA	NA	NA	NA	NA	NA	NA
1,2-dimethylnaphthalene	20230814	50	28266	B11	NA	NA	NA	NA	NA	NA	NA	NA	NA	NA	NA	NA	NA	NA	NA	NA	NA	NA	NA	NA	NA	NA	NA	NA	NA	NA	NA	NA	NA	NA	NA	NA	NA	NA	NA	NA	NA	NA	NA	NA	NA	NA	NA	NA	NA
1,2-dimethylnaphthalene	20230814	50	28266	B12	NA	NA	NA	NA	NA	NA	NA	NA	NA	NA	NA	NA	NA	NA	NA	NA	NA	NA	NA	NA	NA	NA	NA	NA	NA	NA	NA	NA	NA	NA	NA	NA	NA	NA	NA	NA	NA	NA	NA	NA	NA	NA	NA	NA	NA
1,2-dimethylnaphthalene	20230814	50	28266	C11	NA	NA	NA	NA	NA	NA	NA	NA	NA	NA	NA	NA	NA	NA	NA	NA	NA	NA	NA	NA	NA	NA	NA	NA	NA	NA	NA	NA	NA	NA	NA	NA	NA	NA	NA	NA	NA	NA	NA	NA	NA	NA	NA	NA	NA
1,2-dimethylnaphthalene	20230814	50	28266	C12	NA	NA	NA	NA	NA	NA	NA	NA	NA	NA	NA	NA	NA	NA	NA	NA	NA	NA	NA	NA	NA	NA	NA	NA	NA	NA	NA	NA	NA	NA	NA	NA	NA	NA	NA	NA	NA	NA	NA	NA	NA	NA	NA	NA	NA
1,2-dimethylnaphthalene	20230814	50	28266	D11	NA	NA	NA	NA	NA	NA	NA	NA	NA	NA	NA	NA	NA	NA	NA	NA	NA	NA	NA	NA	NA	NA	NA	NA	NA	NA	NA	NA	NA	NA	NA	NA	NA	NA	NA	NA	NA	NA	NA	NA	NA	NA	NA	NA	NA
1,2-dimethylnaphthalene	20230814	50	28266	D12	NA	NA	NA	NA	NA	NA	NA	NA	NA	NA	NA	NA	NA	NA	NA	NA	NA	NA	NA	NA	NA	NA	NA	NA	NA	NA	NA	NA	NA	NA	NA	NA	NA	NA	NA	NA	NA	NA	NA	NA	NA	NA	NA	NA	NA
1,2-dimethylnaphthalene	20230814	50	28266	E11	NA	NA	NA	NA	NA	NA	NA	NA	NA	NA	NA	NA	NA	NA	NA	NA	NA	NA	NA	NA	NA	NA	NA	NA	NA	NA	NA	NA	NA	NA	NA	NA	NA	NA	NA	NA	NA	NA	NA	NA	NA	NA	NA	NA	NA
1,2-dimethylnaphthalene	20230814	50	28266	E12	NA	NA	NA	NA	NA	NA	NA	NA	NA	NA	NA	NA	NA	NA	NA	NA	NA	NA	NA	NA	NA	NA	NA	NA	NA	NA	NA	NA	NA	NA	NA	NA	NA	NA	NA	NA	NA	NA	NA	NA	NA	NA	NA	NA	NA
1,2-dimethylnaphthalene	20230814	50	28266	F11	NA	NA	NA	NA	NA	NA	NA	NA	NA	NA	NA	NA	NA	NA	NA	NA	NA	NA	NA	NA	NA	NA	NA	NA	NA	NA	NA	NA	NA	NA	NA	NA	NA	NA	NA	NA	NA	NA	NA	NA	NA	NA	NA	NA	NA
1,2-dimethylnaphthalene	20230814	50	28266	F12	NA	NA	NA	NA	NA	NA	NA	NA	NA	NA	NA	NA	NA	NA	NA	NA	NA	NA	NA	NA	NA	NA	NA	NA	NA	NA	NA	NA	NA	NA	NA	NA	NA	NA	NA	NA	NA	NA	NA	NA	NA	NA	NA	NA	NA
1,2-dimethylnaphthalene	20230814	50	28266	G11	NA	NA	NA	NA	NA	NA	NA	NA	NA	NA	NA	NA	NA	NA	NA	NA	NA	NA	NA	NA	NA	NA	NA	NA	NA	NA	NA	NA	NA	NA	NA	NA	NA	NA	NA	NA	NA	NA	NA	NA	NA	NA	NA	NA	NA
1,2-dimethylnaphthalene	20230814	50	28266	G12	NA	NA	NA	NA	NA	NA	NA	NA	NA	NA	NA	NA	NA	NA	NA	NA	NA	NA	NA	NA	NA	NA	NA	NA	NA	NA	NA	NA	NA	NA	NA	NA	NA	NA	NA	NA	NA	NA	NA	NA	NA	NA	NA	NA	NA
1,2-dimethylnaphthalene	20230814	50	28266	H11	NA	NA	NA	NA	NA	NA	NA	NA	NA	NA	NA	NA	NA	NA	NA	NA	NA	NA	NA	NA	NA	NA	NA	NA	NA	NA	NA	NA	NA	NA	NA	NA	NA	NA	NA	NA	NA	NA	NA	NA	NA	NA	NA	NA	NA
1,2-dimethylnaphthalene	20230814	50	28266	H12	NA	NA	NA	NA	NA	NA	NA	NA	NA	NA	NA	NA	NA	NA	NA	NA	NA	NA	NA	NA	NA	NA	NA	NA	NA	NA	NA	NA	NA	NA	NA	NA	NA	NA	NA	NA	NA	NA	NA	NA	NA	NA	NA	NA	NA
1,2-dimethylnaphthalene	20230814	50	28267	A11	NA	NA	NA	NA	NA	NA	NA	NA	NA	NA	NA	NA	NA	NA	NA	NA	NA	NA	NA	NA	NA	NA	NA	NA	NA	NA	NA	NA	NA	NA	NA	NA	NA	NA	NA	NA	NA	NA	NA	NA	NA	NA	NA	NA	NA
1,2-dimethylnaphthalene	20230814	50	28267	A12	NA	NA	NA	NA	NA	NA	NA	NA	NA	NA	NA	NA	NA	NA	NA	NA	NA	NA	NA	NA	NA	NA	NA	NA	NA	NA	NA	NA	NA	NA	NA	NA	NA	NA	NA	NA	NA	NA	NA	NA	NA	NA	NA	NA	NA
1,2-dimethylnaphthalene	20230814	50	28267	B11	NA	NA	NA	NA	NA	NA	NA	NA	NA	NA	NA	NA	NA	NA	NA	NA	NA	NA	NA	NA	NA	NA	NA	NA	NA	NA	NA	NA	NA	NA	NA	NA	NA	NA	NA	NA	NA	NA	NA	NA	NA	NA	NA	NA	NA
1,2-dimethylnaphthalene	20230814	50	28267	B12	NA	NA	NA	NA	NA	NA	NA	NA	NA	NA	NA	NA	NA	NA	NA	NA	NA	NA	NA	NA	NA	NA	NA	NA	NA	NA	NA	NA	NA	NA	NA	NA	NA	NA	NA	NA	NA	NA	NA	NA	NA	NA	NA	NA	NA
1,2-dimethylnaphthalene	20230814	50	28267	C11	NA	NA	NA	NA	NA	NA	NA	NA	NA	NA	NA	NA	NA	NA	NA	NA	NA	NA	NA	NA	NA	NA	NA	NA	NA	NA	NA	NA	NA	NA	NA	NA	NA	NA	NA	NA	NA	NA	NA	NA	NA	NA	NA	NA	NA
1,2-dimethylnaphthalene	20230814	50	28267	C12	NA	NA	NA	NA	NA	NA	NA	NA	NA	NA	NA	NA	NA	NA	NA	NA	NA	NA	NA	NA	NA	NA	NA	NA	NA	NA	NA	NA	NA	NA	NA	NA	NA	NA	NA	NA	NA	NA	NA	NA	NA	NA	NA	NA	NA
1,2-dimethylnaphthalene	20230814	50	28267	D11	NA	NA	NA	NA	NA	NA	NA	NA	NA	NA	NA	NA	NA	NA	NA	NA	NA	NA	NA	NA	NA	NA	NA	NA	NA	NA	NA	NA	NA	NA	NA	NA	NA	NA	NA	NA	NA	NA	NA	NA	NA	NA	NA	NA	NA
1,2-dimethylnaphthalene	20230814	50	28267	D12	NA	NA	NA	NA	NA	NA	NA	NA	NA	NA	NA	NA	NA	NA	NA	NA	NA	NA	NA	NA	NA	NA	NA	NA	NA	NA	NA	NA	NA	NA	NA	NA	NA	NA	NA	NA	NA	NA	NA	NA	NA	NA	NA	NA	NA
1,2-dimethylnaphthalene	20230814	50	28267	E11	NA	NA	NA	NA	NA	NA	NA	NA	NA	NA	NA	NA	NA	NA	NA	NA	NA	NA	NA	NA	NA	NA	NA	NA	NA	NA	NA	NA	NA	NA	NA	NA	NA	NA	NA	NA	NA	NA	NA	NA	NA	NA	NA	NA	NA
1,2-dimethylnaphthalene	20230814	50	28267	E12	NA	NA	NA	NA	NA	NA	NA	NA	NA	NA	NA	NA	NA	NA	NA	NA	NA	NA	NA	NA	NA	NA	NA	NA	NA	NA	NA	NA	NA	NA	NA	NA	NA	NA	NA	NA	NA	NA	NA	NA	NA	NA	NA	NA	NA
1,2-dimethylnaphthalene	20230814	50	28267	F11	NA	NA	NA	NA	NA	NA	NA	NA	NA	NA	NA	NA	NA	NA	NA	NA	NA	NA	NA	NA	NA	NA	NA	NA	NA	NA	NA	NA	NA	NA	NA	NA	NA	NA	NA	NA	NA	NA	NA	NA	NA	NA	NA	NA	NA
1,2-dimethylnaphthalene	20230814	50	28267	F12	NA	NA	NA	NA	NA	NA	NA	NA	NA	NA	NA	NA	NA	NA	NA	NA	NA	NA	NA	NA	NA	NA	NA	NA	NA	NA	NA	NA	NA	NA	NA	NA	NA	NA	NA	NA	NA	NA	NA	NA	NA	NA	NA	NA	NA
1,2-dimethylnaphthalene	20230814	50	28267	G11	NA	NA	NA	NA	NA	NA	NA	NA	NA	NA	NA	NA	NA	NA	NA	NA	NA	NA	NA	NA	NA	NA	NA	NA	NA	NA	NA	NA	NA	NA	NA	NA	NA	NA	NA	NA	NA	NA	NA	NA	NA	NA	NA	NA	NA
1,2-dimethylnaphthalene	20230814	50	28267	G12	NA	NA	NA	NA	NA	NA	NA	NA	NA	NA	NA	NA	NA	NA	NA	NA	NA	NA	NA	NA	NA	NA	NA	NA	NA	NA	NA	NA	NA	NA	NA	NA	NA	NA	NA	NA	NA	NA	NA	NA	NA	NA	NA	NA	NA
1,2-dimethylnaphthalene	20230814	50	28267	H11	NA	NA	NA	NA	NA	NA	NA	NA	NA	NA	NA	NA	NA	NA	NA	NA	NA	NA	NA	NA	NA	NA	NA	NA	NA	NA	NA	NA	NA	NA	NA	NA	NA	NA	NA	NA	NA	NA	NA	NA	NA	NA	NA	NA	NA
1,2-dimethylnaphthalene	20230814	50	28267	H12	NA	NA	NA	NA	NA	NA	NA	NA	NA	NA	NA	NA	NA	NA	NA	NA	NA	NA	NA	NA	NA	NA	NA	NA	NA	NA	NA	NA	NA	NA	NA	NA	NA	NA	NA	NA	NA	NA	NA	NA	NA	NA	NA	NA	NA
1,4-dimethylnaphthalene	20230829	0	28354	A01	0	0	0	0	0	0	0	0	0	0	0	0	0	0	0	0	0	0	0	0	0	0	0	0	0	0.098	0	0	0	0	2.2	0.212	0	0	0	0	0	0	0	0.295	2.14	0.116	0.221	2.45	1.493
1,4-dimethylnaphthalene	20230829	0	28354	A02	0	0	0	0	0	0	0	0	0	0	0	0	0	0	0	0	0	0	0	0	0	0	0	0	0	0	0	0.291	0.83	0.902	0	2.08	0.075	0.689	0	0.077	0	0	0.704	0.995	0	2.329	8.493	20.342	7.212
1,4-dimethylnaphthalene	20230829	0	28354	B01	12.174	25.912	6.053	0.05	0	0	0.1	0	0.37	0	0	0	0	0	0	0	0	0	0	0	0	0	0	0	0	0	0	0	0	0	37.042	16.964	3.092	2.71	7.288	6.154	8.05	10.703	10.468	11.902	10.161	4.208	9.39	7.257	6.42
1,4-dimethylnaphthalene	20230829	0	28354	B02	0	0	0	0	0	0	0	0	0	0	0	0	0	0	0	0	0	0	0	0	0	0	0	0	0	0	0	0	0.587	0.813	9.738	9.858	9.826	9.911	6.324	9.903	10.033	9.912	9.212	8.009	12.493	7.972	13.634	9.063	5.352
1,4-dimethylnaphthalene	20230829	0	28354	C01	0	0	0	0	0	0	0	0	0	0	0	0	0	0	0	0	0	0	0	0	0	0	0	0	0	0	0	0	0.1	0	6.668	7.898	7.096	7.798	9.147	5.923	8.771	11.723	7.668	5.91	6.091	9.338	5.205	7.891	6.28
1,4-dimethylnaphthalene	20230829	0	28354	C02	16.681	0	0	0	0	0.05	0	0.379	0	0	0	0	0	0	0	0	0	0	0	0	0	0	0	0	0	0	0	0	0	0.777	0	9.3	10.756	9.684	10.655	8.888	22.892	11.858	13.77	7.496	15.712	17.214	18.156	10.064	17.525
1,4-dimethylnaphthalene	20230829	0	28354	D01	0	0	0	0	0	0	0	0	0	0	0	0	0	0	0	0	0	0	0	0	0	0	0	0	0	0	0	0	0	0	0	0.313	3.203	12.212	6.161	6.696	9.004	14.839	2.713	0.394	12.032	7.823	7.868	9.014	8.369
1,4-dimethylnaphthalene	20230829	0	28354	D02	0	0	0	0	0	0	0	0	0	0	0	0	0	0	0	0	0	0	0	0	0	0	0	0	0	0	0	0	0	0	0	0	0	0	0	0	0	0	0	0	0	0	0	0	0
1,4-dimethylnaphthalene	20230829	0	28354	E01	0	0	0	0	0	0	0	0	5.024	7.892	5.01	8.827	1.899	0.098	1.555	0.419	0.164	0.51	0.716	0.578	0.528	0.678	0	0.082	0.712	0	0.589	1.124	0	0.221	6.638	3.873	5.744	8.023	10.728	15.549	11.862	11.421	10.977	16.317	13.823	13.434	13.551	14.397	12.785
1,4-dimethylnaphthalene	20230829	0	28354	E02	5.563	0.566	0	0.422	0.213	0	0	0	0	0.854	0	0.166	1.032	0	1.594	0	2.762	2.278	1.324	0.507	1.322	1.842	2.49	0.163	0	0	0	1.053	0.191	0.711	0.417	0	7.315	8.163	1.29	8.143	8.43	12.418	9.206	9.976	10.259	8.555	15.963	11.909	9.108
1,4-dimethylnaphthalene	20230829	0	28354	F01	0.193	0.334	0.482	0	1.181	0.929	0.747	1.229	1.653	1.034	0.866	0	0	0	1.943	0.697	0	5.059	5.038	1.069	0.418	1.587	0	0.326	0.061	0.504	0	0	0	0	4.552	6.377	0	7.937	22.112	16.806	0.842	1.885	5.291	2.46	5.89	16.364	1.964	2.094	11.9
1,4-dimethylnaphthalene	20230829	0	28354	F02	1.004	3.797	0.772	1.768	0.543	0.66	0	0	0.104	0	0	2.447	0.539	0.342	0	0.009	0	0	0	0	0	0.128	0.061	0	0	0	0	0.256	0	0.472	2.934	0	0	0	1.668	0	4.738	8.114	8.923	10.056	9.183	9.063	6.861	9.055	12.764
1,4-dimethylnaphthalene	20230829	0	28354	G01	0	0.106	0.809	0	0	0.469	0.289	1.562	0.821	0	0	0	0	1.614	0.614	0	0	0	0	0	0.216	0.511	0.769	0	0.336	0	0	0	0	0	2.397	19.962	27.701	28.185	29.266	23.764	29.911	32.517	27.467	28.01	27.751	26.489	31.32	33.642	24.295
1,4-dimethylnaphthalene	20230829	0	28354	G02	2.456	0.736	0.599	0.4	0.533	0	0.247	0.161	0	0	0	0.46	1.209	0.254	0.312	0.073	0	0	0	0	0	0	0	0.924	0.491	0.274	0	0	0	0.12	2.646	0	0	0.368	1.386	1.977	0	0.684	0.98	0	1.495	2.278	2.935	1.442	1.639
1,4-dimethylnaphthalene	20230829	0	28354	H01	0	0	0	0	0	0	0	0	0	0	0	0	0.706	0.574	0.969	0	0	0.668	0	0	0	0	0	0	0	0	0	0	0	0	0	4.351	0	10.079	18.862	12.957	12.029	11.226	12.03	11.563	10.212	11.51	10.734	9.634	9.35
1,4-dimethylnaphthalene	20230829	0	28354	H02	0	0.727	3.116	4.123	4.835	3.821	0.597	0	8.96	11.463	17.164	15.549	12.328	1.758	3.831	1.47	0.632	5.372	3.303	3.347	1.887	0.857	5.889	1.391	0.241	0.565	1.045	1.864	0	0	30.339	13.998	9.987	8.673	14.324	14.598	8.258	12.968	5.247	11.29	6.724	7.091	4.169	4.868	9.245
1,4-dimethylnaphthalene	20230829	0	28355	A01	0	0	0	0	0	0	0	0	0	0	0	0	0	0	0	0	0	0	0	0	0	0	0	0	0	0	0	0	0	0	0	0	0	0	0	0	0	0	0.101	0	1.659	0.215	0	0	1.917
1,4-dimethylnaphthalene	20230829	0	28355	A02	0	0	0	0	0	0	0	0	0	0	0	0	0	0	0	0	0	0	0	0	0	0	0	0	0	0	0	0	0	0	3.316	3.695	16.959	4.491	0	6.325	5.832	11.348	9.701	12.749	9.458	9.982	6.055	3.033	4.393
1,4-dimethylnaphthalene	20230829	0	28355	B01	0	0	0	0	0	0	0	0	0	0	0	0	0	0	0	0	0	0	0	0	0	0	0	0	0	0	0	0	0	0	0	0	0	0	0	0	0	4.245	0	3.368	10.423	5.224	0.101	3.239	5.894
1,4-dimethylnaphthalene	20230829	0	28355	B02	0	0.624	3.912	1.594	0	4.215	1.015	3.65	0.781	0	0	4.528	0.152	0.674	1.564	0	0	0	0	0	0	0	0.304	0.99	1.615	1.784	0.874	0.152	0	0	0.183	0	0	2.188	0	13.769	14.147	9.159	13.9	0.531	8.608	15.927	6.345	8.207	11.704
1,4-dimethylnaphthalene	20230829	0	28355	C01	0	0	0	0	0	0	0	0	0	0	0	0	0	0	0	0	0	0	0	0	0	0	0.365	0	0	0	0	0	0	0	2.67	3.314	2.09	2.083	3.379	8.59	6.488	2.976	2.837	6.118	6.488	6.762	0	4.711	0
1,4-dimethylnaphthalene	20230829	0	28355	C02	0	0	0	0	0	0	0.405	1.95	0	4.382	4.401	1.708	1.424	0	1.68	5.629	1.532	0.286	0.463	0	0	0	0	4.065	0.902	3.048	0.405	0	1.125	1.773	0	0	0	0.551	5.597	1.84	0	0	5.206	3.752	0	0	8.225	10.199	0.101
1,4-dimethylnaphthalene	20230829	0	28355	D01	0	0	0	0	0	0	0	0	0	0	0	0	0	0	0	0	0	0	0	0	0	0	0	0	0	0	0	0	0	0	0	0	0	0	0	0	0	0	0	0	0	0	4.239	0.506	2.324
1,4-dimethylnaphthalene	20230829	0	28355	D02	0	0	0	0	0	1.682	0	0	0	0	0	0	0	0	0	0	0	0	0	0	0	0	0	0	0	0	0	0	0	0	0	1.192	0	0	0	0	0	0.365	0.831	0	0	2.065	2.5	0.771	0.463
1,4-dimethylnaphthalene	20230829	0	28355	E01	0	0	0	0	0	0	0	0	0	0	0	0	0	0	0	0	0	0	0	0	0	0	0	0	0	0	0	0	0	0	0	5.126	16.785	0	0	0	0	6.619	0	1.75	3.889	0.101	8.442	0	1.923
1,4-dimethylnaphthalene	20230829	0	28355	E02	0	0	0	0	0	0.638	0.213	0	0.816	0	0.226	0.447	0	0	0	0	0	0	0.48	0.346	0	0	0	0	0	0	0	0	0	0	0	1.83	0.32	8.445	3.417	9.935	16.638	19.023	13.072	15.255	10.578	12.132	17.101	9.785	12.988
1,4-dimethylnaphthalene	20230829	0	28355	F01	0	0	0	0	1.09	0.346	0	0	0	0	0	0	0	0	0	0	0	0	0	0	0	0	0	0	0	0	0	0	0	0	0	0	0	3.031	0.115	0	0	4.494	4.099	15.217	0.887	0	0	0	0
1,4-dimethylnaphthalene	20230829	0	28355	F02	0	0	0	0	0	0	0.226	0	0	0	0	0	0	0	1.542	0.304	0	0	0	0.143	0	0	0	0	0	1.62	0	0	0	1.357	1.539	0	0	0	0	0	6.773	2.634	4.17	5.438	6.886	9.213	2.087	3.971	7.002
1,4-dimethylnaphthalene	20230829	0	28355	G01	0	0	0	0	0	2.515	3.023	0.82	3.308	0.051	3.992	2.797	0.185	3.856	0.643	1.825	3.701	0	0	0	0	0	0	0	0	0	0	2.083	2.083	0.716	0	21.849	19.115	13.441	3.139	30.687	19.832	23.362	18.514	21.514	25.405	18.018	18.567	18.155	25.533
1,4-dimethylnaphthalene	20230829	0	28355	G02	0	0	0	0	0	0	0	0	0	0	0	0	0	0	0	0	0	0	0	0	0	0	0	0	0	0	0	0	0	0	0	0	0	0	0	0	0	0	0	0	0	0	0	1.705	0
1,4-dimethylnaphthalene	20230829	0	28355	H01	0	0	0.616	0	0	0	0	0	0	0	0.101	3.735	6.446	0	0	0	0	0	0	0	0	0	0	0	0	0	0	0	0	0	0	3.839	0.495	1.177	6.283	8.06	14.643	12.687	8.295	10.009	14.989	20.459	10.598	5.942	10.607
1,4-dimethylnaphthalene	20230829	0	28355	H02	0	0	0	0	0	0	0	0	0	0	0	0	0	0	0	0	0	0	0	0	0	0	0	0	0	0	0	0	0	0	7.531	8.653	4.255	2.328	3.557	2.379	5.447	1.797	5.504	5.315	3.852	2.251	8.651	7.619	4.377
1,4-dimethylnaphthalene	20230829	3.125	28354	A03	1.084	0.26	3.171	0.706	4.018	2.073	0	0	0	1.527	0	0	0	1.733	0	0	1.078	0.408	0.335	0	0	0	1.979	0	1.479	0.143	1.729	1.105	1.187	2.075	3.021	6.384	0	0	8.322	15.387	21.779	13.072	13.574	17.516	13.507	12.451	18.3	11.336	12.259
1,4-dimethylnaphthalene	20230829	3.125	28354	A04	0	0	0	0	0	0	0	0	0	0	0	0.32	2.242	2.922	0.993	0.644	0.449	0.775	1.858	0.679	0.82	0.451	0	0	0	0	0	0	0.15	0	25.301	14.868	9.677	2.386	9.659	12.883	2.947	8.523	6.843	10.526	2.438	5.457	8.191	8.481	8.1
1,4-dimethylnaphthalene	20230829	3.125	28354	B03	0	0	0	0	0	0	0	0	0	0	0	0	0	0	0	0	0	0	0	0	0	0	0	0	0	0	0	0	0	0	0	7.557	12.339	9.229	22.346	0.11	0	0	0	0.613	15.545	5.824	5.398	2.959	9.015
1,4-dimethylnaphthalene	20230829	3.125	28354	B04	0.251	1.01	0.48	0	0	0	0	0	0	0.07	0	0	0	0.122	0.496	0	0	0	0.46	0.091	0	0	0	0.11	0	0	0	3.728	0.419	0.585	4.007	7.145	7.798	7.553	8.646	13.298	12.386	15.475	9.779	11.359	9.832	17.827	9.594	9.502	11.993
1,4-dimethylnaphthalene	20230829	3.125	28354	C03	7.975	7.29	8.195	1.653	0.255	0.349	4.942	1.963	1.089	0.314	0.444	0.405	0.146	0.189	1.006	0.207	0.229	0.2	0.167	0.284	0	6.386	2.613	1.47	1.559	2.727	4.914	3.893	0.788	2.702	3.76	6.499	1.223	4.513	1.65	0	0	2.781	8.825	1.19	1.203	0.741	0.431	0	6.915
1,4-dimethylnaphthalene	20230829	3.125	28354	C04	2.965	0.715	6.042	2.792	1.948	1.117	4.871	5.396	0.36	0.35	0.423	0.223	0.591	1.126	0.827	0.532	1.33	0.212	0.141	0.2	0.141	0.706	0.424	0	0.241	0.141	0.794	0	0	0.474	8.692	1.229	2.478	5.396	13.403	10.622	16.125	10.882	10.117	13.455	12.726	8.215	11.256	11.04	9.049
1,4-dimethylnaphthalene	20230829	3.125	28354	D03	6.297	3.291	2.086	1.174	3.483	2.917	2.948	3.508	1.912	0.128	0	0.155	0.385	3.135	0.171	0	0.194	1.287	2.54	1.992	3.689	2.739	1.456	0	0.417	0.818	1.056	0.112	0	0.044	37.853	35.232	21.813	28.83	30.468	28.96	24.755	25.715	27.305	24.356	18.207	32.192	28.244	20.5	22.697
1,4-dimethylnaphthalene	20230829	3.125	28354	D04	0	0	0	0	0	0	0	0	0	0	11.293	1.858	6.166	0	4.389	4.446	1.911	3.513	3.2	0	0	2.73	1.765	0.782	0.208	1.897	0	0.291	1.177	0.521	5.073	0	12.17	14.325	15.169	22.634	20.622	23.762	19.984	19.696	24.591	20.278	21.272	26.19	21.796
1,4-dimethylnaphthalene	20230829	3.125	28354	E03	16.338	6.943	1.591	0.182	0.438	0	0	0	0	0	0	0	0	0	0.984	0.1	0.1	0	0	0	0	0	0	0	0	0	0	0	0	0.242	1.744	7.234	15.441	3.428	25.025	7.72	9.045	17.318	12.972	6.324	11.237	15.978	7.612	13.764	6.165
1,4-dimethylnaphthalene	20230829	3.125	28354	E04	1.772	0.269	0.498	0	0	0.172	3.634	1.48	0	0.184	0.623	1.013	0.718	0.598	0.912	0	1.351	2.991	2.508	2.951	2.654	3.331	4.463	1.467	2.716	5.429	1.287	0.147	0.461	0.3	11.048	7.792	8.431	8.024	13.8	8.874	15.034	6.634	10.411	5.952	1.999	4.789	8.212	15.132	16.366
1,4-dimethylnaphthalene	20230829	3.125	28354	F03	3.469	3.232	0.74	0.94	1.662	4.484	6.454	3.701	0.279	1.866	0.28	0	0	0.575	0.76	0.143	0.088	0	0	0	0	0.122	0.079	0	0	0	1.116	0	0.581	0	30.14	11.183	5.824	7.889	11.227	10.001	9.358	5.879	8.973	8.09	15.73	8.893	7.321	12.371	7.605
1,4-dimethylnaphthalene	20230829	3.125	28354	F04	0	0	0	0	0	0	0	0	0	0	0	0	0	0	0	0	0	0	0	0	0	0	0	0	0	0	0	0	0	0	0	0	0	0	2.928	0.105	0	2.113	0	5.827	8.409	4.693	5.063	5.237	6.502
1,4-dimethylnaphthalene	20230829	3.125	28354	G03	0	0	0	0	0	0	0	0	0	0	0	0.328	1.121	0.334	2.361	4.243	4.718	0.341	0.897	0.216	0.236	0.112	0.56	0	0	1.703	0	0	0.36	0.888	0	2.053	6.31	9.393	7.9	16.181	12.532	14.755	11.072	8.739	11.009	12.978	10.111	7.46	11.084
1,4-dimethylnaphthalene	20230829	3.125	28354	G04	11.083	1.47	1.106	0	0.2	0	0	0	0	0	0.212	0	0.427	0	0	0	0	0	0	0	0	0.534	0	0.291	0	0	0	0	0.088	0	3.202	2.848	0.424	0	0	12.058	6.371	6.664	10.406	19.808	18.612	18.561	8.717	16.106	9.989
1,4-dimethylnaphthalene	20230829	3.125	28354	H03	0	0	0	0	0	0	0	0	0	0	0	0.219	0.071	0	0	0	0	0	0	0	0	0	0	0	0	0	0.274	1.25	0	0	30.453	7.92	10.921	14.15	14.851	15.04	17.322	11.905	14.594	12.518	12.97	7.064	13.103	14.925	11.297
1,4-dimethylnaphthalene	20230829	3.125	28354	H04	NA	NA	NA	NA	NA	NA	NA	NA	NA	NA	NA	NA	NA	NA	NA	NA	NA	NA	NA	NA	NA	NA	NA	NA	NA	NA	NA	NA	NA	NA	NA	NA	NA	NA	NA	NA	NA	NA	NA	NA	NA	NA	NA	NA	NA
1,4-dimethylnaphthalene	20230829	3.125	28355	A03	0	0	0	0	0	0	0	0	0	0	0	0	0	0	0	0	0	0	0	0	0	0	0	0.59	0	0	0	0	0	0	0	0	0	0	0	0	0	0	0	0	5.905	2.241	9.25	3.884	7.005
1,4-dimethylnaphthalene	20230829	3.125	28355	A04	0	0	0	0	0	0	0	0	0	0	0	0	0	0	0	0	0	0	0	0	0	0	0	0	0	0	0	0	0	0	0	0	1.301	8.766	0.342	6.939	4.179	12.635	5.853	8.672	8.864	9.248	4.4	10.22	10.202
1,4-dimethylnaphthalene	20230829	3.125	28355	B03	0	0	0	0	0	0	0	0	0	0	0	0	0	0	0	0	0	0	0	0	0	0	1.136	0	0.545	0	0.607	0	0	0.917	1.617	0.37	0	0	0	0	0	8.007	7.1	13.442	8.676	2.363	7.752	0.519	3.003
1,4-dimethylnaphthalene	20230829	3.125	28355	B04	0	0	0	0	0.616	0	0	0	0	0	0	0	0	0	0	0	0	0	1.122	0.143	0	0	0	0	0	0	0	0	0	0	0	9.114	0.985	1.187	1.567	7.351	2.767	0	6.171	2.415	2.977	0	1.572	0	0
1,4-dimethylnaphthalene	20230829	3.125	28355	C03	0	0	0	0	0	0	0	0	0	0	0	0	0	0	0	0	0	0	0	0	0	0	0	0	0	0	0	0	0	0	0	2.502	5.93	1.176	3.25	9.23	15.649	10.586	5.892	3.974	8.196	8.54	10.801	9.348	7.863
1,4-dimethylnaphthalene	20230829	3.125	28355	C04	0	0	0	0	0	0	0	0	0	0	0	0	0	0	0	0	0	0	0	0	0	0	0	0	0	0	0	0	0	0	0	0	0	0	0	0	0	0	0	0	0	0	0	0	0
1,4-dimethylnaphthalene	20230829	3.125	28355	D03	0	0	0	0	0	0	0	0	0	0	0	0	0	0	0	0	0	0	0	0	0	0	0	0	0	0	0	0	0	0	0	0	0	0	0	0	0	0	0	0	0	0	0	0	0
1,4-dimethylnaphthalene	20230829	3.125	28355	D04	0	0	0	0	0	0	0	0	0	0	0	0	0	0	0	0	0	0	0	0	0	0	0	0	0	0	0	0	0	0	0	3.407	0	0	0.545	15.141	8.621	4.131	4.095	0	1.768	0	0	0	0
1,4-dimethylnaphthalene	20230829	3.125	28355	E03	5.354	0	0	0	1.012	2.405	0	0	4.062	0	0	2.43	7.107	0.43	0	1.805	0.891	0	0	0	0	0	0	0	0.59	0.506	1.07	0	2.449	0	17.595	11.014	7.949	4.966	5.174	0.286	9.677	10.839	4.936	9.683	3.731	15.34	5.754	4.225	7.452
1,4-dimethylnaphthalene	20230829	3.125	28355	E04	0	0	0	0	4.311	0.648	2.662	2.002	3.911	1.67	0	3.437	3.389	0.418	3.162	0.914	1.137	2.647	0.699	1.775	1.632	1.228	1.393	0.573	2.245	0	0	3.148	0.286	0	3.132	0	0.173	0	0.982	3.53	3.543	0.143	3.293	1.873	5.04	0	4.725	0.152	0
1,4-dimethylnaphthalene	20230829	3.125	28355	F03	0	0	0	0	0	0	0	0	0	0	0	0	0	0	0	0	0	0	0	0.516	0	0.573	0	0	0.202	0	0	0	0.143	0	0	0	0	4.351	2.421	4.276	20.837	19.876	17.659	13.027	13.487	14.287	12.415	10.622	16.225
1,4-dimethylnaphthalene	20230829	3.125	28355	F04	0	0	0	0	0	0	0	0	0	0	0	0	0	0	0	0	0	0	0	0	0	0	0	0	0	0	0	0	0	0	1.496	3.699	3.787	6.481	3.854	2.67	0	2.277	0	1.252	0	0	0	0	1.613
1,4-dimethylnaphthalene	20230829	3.125	28355	G03	0	0	0.596	0	0.554	0.101	0	0	1.826	0	0	0	0	0	0	0	0.711	0.742	0	1.315	1.321	2.373	0.613	0	0	0	1.885	0	0	0	2.998	11.741	6.377	11.602	16.795	17.302	14.618	11.888	16.317	11.979	8.887	15.743	11.496	14.97	19.608
1,4-dimethylnaphthalene	20230829	3.125	28355	G04	0	0	0	0	0	0	0	0	0	0	0	0	0	0	0	0	0	0	0	0	0	0	0	0	0	0	0	0	0	0	0	9.305	9.955	9.338	13.398	16.376	14.165	17.409	15.996	11.636	17.122	8.786	5.905	8.064	13.006
1,4-dimethylnaphthalene	20230829	3.125	28355	H03	0	0	0	0	0	0	0	0	0	0	0	0	0	0	0	0	0	0	0	0	0	0	0	0	0	0	0	0	0	0	9.775	15.881	17.637	15.934	14.41	11.978	14.941	13.605	16.546	18.909	19.099	21.322	18.916	5.079	14.337
1,4-dimethylnaphthalene	20230829	3.125	28355	H04	2.557	0	0	0.309	0	1.529	0	0.438	2.998	0	0	0	0	0	0	0	0	0	0	0	0	2.178	0.286	2.169	0	0	0	0	0	0	12.393	16.501	11.69	11.772	8.795	7.773	9.127	7.523	10.286	10.682	10.144	4.91	10.919	11.944	7.132
1,4-dimethylnaphthalene	20230829	6.25	28354	A05	NA	NA	NA	NA	NA	NA	NA	NA	NA	NA	NA	NA	NA	NA	NA	NA	NA	NA	NA	NA	NA	NA	NA	NA	NA	NA	NA	NA	NA	NA	NA	NA	NA	NA	NA	NA	NA	NA	NA	NA	NA	NA	NA	NA	NA
1,4-dimethylnaphthalene	20230829	6.25	28354	A06	0	0	0	0	0	0	0	0	0	0	0	0.588	0.688	0	0.127	1.572	1.19	3.289	1.667	0.141	0	0	0	0.572	1.295	0.511	0	0	0	1.098	22.918	11.315	12.174	23.406	3.325	13.99	21.041	11.227	3.68	11.006	10.787	12.432	16.741	10.056	13.824
1,4-dimethylnaphthalene	20230829	6.25	28354	B05	0	0	0	0	0.82	0	0.242	5.003	4.914	3.575	1.53	0.76	1.211	1.251	1.362	0.196	0	0	0.729	0.264	0	0	0	0.146	0	0	1.878	1.016	3.536	1.822	15.627	7.725	0	0	0.227	0	0	0	0.044	1.505	5.462	17.632	3.598	9.744	7.076
1,4-dimethylnaphthalene	20230829	6.25	28354	B06	7.785	2.962	1.627	0.119	0.131	0.122	0.093	0.459	0	0	0	0.086	0	0	0.143	0	0.187	0	0	0	0	0	0	0	0	0	0	0	0	0	7.784	17.213	16.227	15.544	7.756	13.319	13.149	12.331	14.531	14.855	12.107	7.291	6.071	11.515	7.396
1,4-dimethylnaphthalene	20230829	6.25	28354	C05	6.862	1.065	0.058	2.087	0.811	1.642	4.267	1.54	0.396	1.706	0	3.031	0.87	1.697	2.69	0.389	2.498	3.619	1.36	0.374	0.863	2.052	0	3.161	2.476	3.314	0.136	0.141	0.691	0	0	4.375	4.15	7.821	0	10.653	8.362	8.487	5.606	6.849	12.341	2.733	0	0.123	8.441
1,4-dimethylnaphthalene	20230829	6.25	28354	C06	0	0	0	0	0	0	0	0	0	0	0	0	0	0	0	0	0	0	0	0	0	0	0	0	0	0	0	0	0	0	0	0	0	0	0	0	0	0	0	0	0	2.2	2.166	0	0.202
1,4-dimethylnaphthalene	20230829	6.25	28354	D05	NA	NA	NA	NA	NA	NA	NA	NA	NA	NA	NA	NA	NA	NA	NA	NA	NA	NA	NA	NA	NA	NA	NA	NA	NA	NA	NA	NA	NA	NA	NA	NA	NA	NA	NA	NA	NA	NA	NA	NA	NA	NA	NA	NA	NA
1,4-dimethylnaphthalene	20230829	6.25	28354	D06	6.888	0.723	0.085	0.586	1.023	0	0	0	0	0	0	0	0	0.071	0	0.243	1.282	0	0	0	0.299	0	0	0	0.237	0.134	0.152	0	0	0.17	0	6.685	2.293	0.057	3.111	0	2.764	8.881	16.533	8.562	5.864	12.939	17.521	11.6	20.235
1,4-dimethylnaphthalene	20230829	6.25	28354	E05	0	1.39	1.695	6.491	0.366	1.213	1.51	3.57	7.001	0.173	0	1.925	0.195	0.408	0	2.563	5.093	0	0	0	0.602	0	1.041	0.25	0.15	0.893	0.429	1.301	2.022	0	31.876	19.691	14.793	11.33	15.091	19.625	17.304	18.046	15.829	18.283	17.546	17.958	20.058	15.982	14.738
1,4-dimethylnaphthalene	20230829	6.25	28354	E06	4.178	4.154	3.044	1.103	1.514	2.17	1.38	0.412	1.497	5.936	8.608	12.923	13.683	15.316	5.863	3.907	2.667	4.156	1.369	1.126	3.807	8.653	5.826	5.157	1.934	3.252	2.749	1.544	0.172	1.029	20.216	19.178	19.069	26.666	24.708	17.427	14.401	17.853	20.245	15.249	15.818	20.951	16.322	20.58	14.651
1,4-dimethylnaphthalene	20230829	6.25	28354	F05	0	0	0	0	0	0	0	0	0	0	0	0	0	0	0	0	0	0	0	0	0	0	0	0	0	0	0	0	0	0	0	0	0	0	0	0	7.005	0	0	0	0	0	0	0	0
1,4-dimethylnaphthalene	20230829	6.25	28354	F06	4.12	0	0	0.752	0.141	0	0	0	0	0	0	0	0	0	0.706	0	0	0	0	0	0	0	0	0	0.741	1.83	4.211	7.31	5.636	4.731	3.093	2.659	2.25	0.721	2.947	0	0	1.636	4.149	2.722	0.304	6.076	26.194	17.904	22.629
1,4-dimethylnaphthalene	20230829	6.25	28354	G05	12.758	0	0	0	0	0	0	0	0	0	0	0	0	0	0	0	0	0	0	0	1.126	0	0	0	0	0	0	0	0	0	13.463	9.959	12.89	15.354	12.807	11.43	23.473	10.704	8.337	3.6	11.165	1.436	0.595	10.285	10.005
1,4-dimethylnaphthalene	20230829	6.25	28354	G06	0	0	0	0	0	0	0	0	0.21	0.619	0	0	0	0	0.147	0.593	0.24	0.695	0	0	0.093	0	0	0	1.544	3.604	1.34	0.264	0.063	0.592	7.021	6.255	4.485	3.224	6.405	12.661	15.241	11.318	3.456	7.133	13.448	8.594	10.022	7.691	6.955
1,4-dimethylnaphthalene	20230829	6.25	28354	H05	0	0	0	0	0	0	0	0	0	0	0	0	0	0	0	0	0	0	0	0	0	0	0	0	0	0.285	0.216	0	0	0	9.026	8.865	9.869	1.874	10.341	10.476	6.625	8.701	12.941	6.045	1.447	2.515	5.952	5.904	4.782
1,4-dimethylnaphthalene	20230829	6.25	28354	H06	NA	NA	NA	NA	NA	NA	NA	NA	NA	NA	NA	NA	NA	NA	NA	NA	NA	NA	NA	NA	NA	NA	NA	NA	NA	NA	NA	NA	NA	NA	NA	NA	NA	NA	NA	NA	NA	NA	NA	NA	NA	NA	NA	NA	NA
1,4-dimethylnaphthalene	20230829	6.25	28355	A05	NA	NA	NA	NA	NA	NA	NA	NA	NA	NA	NA	NA	NA	NA	NA	NA	NA	NA	NA	NA	NA	NA	NA	NA	NA	NA	NA	NA	NA	NA	NA	NA	NA	NA	NA	NA	NA	NA	NA	NA	NA	NA	NA	NA	NA
1,4-dimethylnaphthalene	20230829	6.25	28355	A06	NA	NA	NA	NA	NA	NA	NA	NA	NA	NA	NA	NA	NA	NA	NA	NA	NA	NA	NA	NA	NA	NA	NA	NA	NA	NA	NA	NA	NA	NA	NA	NA	NA	NA	NA	NA	NA	NA	NA	NA	NA	NA	NA	NA	NA
1,4-dimethylnaphthalene	20230829	6.25	28355	B05	0	0	0	0	0	0	0	0	0	0	0	0	0	0	0	0	0	0	0	0	0	0	0	0	0	0	0	0	0	0	0	0	0	0	0.974	6.146	0	0	0	0	3.985	2.616	0	2.208	0
1,4-dimethylnaphthalene	20230829	6.25	28355	B06	0	0	0	0	0	0	0	0	0	0	0	0	0	0	0	0	0	0	0	0	0	1.626	0	0	0	2.818	0	0	1.849	2.151	0	3.41	0	0	4.066	5.496	4.314	5.717	5.745	7.471	10.961	3.494	6.52	9.911	11.595
1,4-dimethylnaphthalene	20230829	6.25	28355	C05	0	0	0	0	0	0	1.301	0	0	0	0	0	0.978	0	2.275	1.223	0	0	0	0	1.262	0	0	0	0	0.143	0	0	0	0	0	0	0	0.716	0.101	2.774	0	0	0	0	5.602	2.214	4.03	0	1.76
1,4-dimethylnaphthalene	20230829	6.25	28355	C06	0	0	0	0	0	0	0	0	0	0	0	0	0	0	0	0	0	0	0	0	0	0	0	0	0	0	0	0	0	0	1.196	5.861	9.56	0	9.06	7.068	1.495	0	6.251	0.417	3.438	1.116	0	4.322	3.847
1,4-dimethylnaphthalene	20230829	6.25	28355	D05	0	0	0	0	0	0	0	0	0	0	0	0	0	0	0	0	0	0	0	0	0	0	0	0	0	0	0	0	0	0	0	0	0	0	0	0	1.505	2.607	0.101	0	3.655	0	2.413	0	2.463
1,4-dimethylnaphthalene	20230829	6.25	28355	D06	0	0	0	0	0	0	0	0	0	0	0	0	0	0	0	0	0	0	0	0	0	0	0	0	0	0	0	0	0	0	0	0	0	0	0	0	0	0	0	0	0	0	0	0	0
1,4-dimethylnaphthalene	20230829	6.25	28355	E05	0	0	0	0	0	0	0	0	0	2.391	0	0	0	0	0	0	0	0	0	0	0.523	0	0	0.816	0	0	0	0	0.244	0	8.626	14.627	6.601	1.944	5.883	1.883	6.757	4.623	6.453	2.897	3.178	2.431	6.326	2.629	1.71
1,4-dimethylnaphthalene	20230829	6.25	28355	E06	0	0	0	0	0	0	0	0	0	0	0	0	0	0	0	0	0	0	0	0	0	0	0	0	0	0	0	0	0	0	0	2.796	0.202	0	0	3.937	2.488	0	3.376	1.031	1.732	0.113	0.977	0.152	1.516
1,4-dimethylnaphthalene	20230829	6.25	28355	F05	NA	NA	NA	NA	NA	NA	NA	NA	NA	NA	NA	NA	NA	NA	NA	NA	NA	NA	NA	NA	NA	NA	NA	NA	NA	NA	NA	NA	NA	NA	NA	NA	NA	NA	NA	NA	NA	NA	NA	NA	NA	NA	NA	NA	NA
1,4-dimethylnaphthalene	20230829	6.25	28355	F06	0	0	0	0	0	0	0	0	0	0	0	0	0	0	0	0	0	0	0	0	0	0	0	0	0	0	0	0	0	0	0	0	0.917	0	0	2.869	6.779	2.337	0.838	0	5.065	5.089	3.305	0	0
1,4-dimethylnaphthalene	20230829	6.25	28355	G05	0	0	2.776	1.217	0.646	0.143	0	0	0	0.286	0	0.226	0	0.748	0.606	0	0.244	0	0	1.036	0.644	0.286	0.286	0.143	0	0.573	0	0	0	0	0.072	0	26.33	7.828	0.295	0.358	7.624	33.073	21.566	13.33	20.911	18.955	18.881	21.205	13.212
1,4-dimethylnaphthalene	20230829	6.25	28355	G06	0	0	0	0	0	0	0	0	0	0	0	0	0	0	0	0	0	0	0	0	0	0	0	0	0	0	0	0	0	0	0	0	0	0	0	0	0	0	0	0	0	0	5.486	2.252	1.639
1,4-dimethylnaphthalene	20230829	6.25	28355	H05	NA	NA	NA	NA	NA	NA	NA	NA	NA	NA	NA	NA	NA	NA	NA	NA	NA	NA	NA	NA	NA	NA	NA	NA	NA	NA	NA	NA	NA	NA	NA	NA	NA	NA	NA	NA	NA	NA	NA	NA	NA	NA	NA	NA	NA
1,4-dimethylnaphthalene	20230829	6.25	28355	H06	0.906	0.7	1.287	2.095	0.202	0.573	0	0	0	3.29	0.606	0	0.67	0	0	0	0	0	0.667	0	0.636	0	0	0	0	0	0.279	1.357	0.716	1.158	9.689	10.612	7.197	14.83	10.268	11.969	5.9	7.319	9.379	16.357	7.957	5.655	1.986	6.18	4.662
1,4-dimethylnaphthalene	20230829	12.5	28354	A07	0.273	0	0	0	0.3	0.1	0	0.3	0.1	0.3	0	0.3	0.849	0.45	1.049	0.45	0	0.799	0	0.5	0.4	0.799	0	0.799	0.749	0.5	0.999	1.249	0.05	0	0	4.747	2.269	0.178	0	0.203	0.305	0.929	0.735	0.1	0.155	0.846	0.925	0.895	0.432
1,4-dimethylnaphthalene	20230829	12.5	28354	A08	6.235	4.847	8.468	11.982	6.996	2.962	3.2	0	0.298	0.568	1.369	4.266	2.438	3.117	0	0	1.382	0	3.46	2.169	2.396	1.625	3.113	0.381	0.415	0	0	0	1.902	5.898	0	0.129	1.526	0	1.999	2.172	0.076	4.66	4.379	14.258	15.211	2.121	2.448	2.431	2.501
1,4-dimethylnaphthalene	20230829	12.5	28354	B07	24.808	8.215	13.863	6.388	0	0	1.43	5.358	10.236	4.784	0.572	4.218	4.588	3.801	4.009	4.398	2.674	0	0.48	0.363	1.864	1.739	2.171	0.76	2.077	4.821	0.604	4.565	5.595	0	9.547	12.056	18.407	35.782	19.108	10.724	17.242	17.812	22.534	27.07	24.698	13.22	19.085	24.109	20.655
1,4-dimethylnaphthalene	20230829	12.5	28354	B08	10.541	17.835	16.34	11.623	11.627	11.998	7.671	5.464	3.379	5.274	20.364	19.568	9.523	10.495	10.659	11.034	12.709	13.26	16.497	2.746	0	0	0	0.43	2.113	1.178	2.945	3.623	8.338	4.573	4.641	5.837	10.236	4.373	15.73	4.571	5.998	8.888	5.044	9.271	6.69	21.66	19.616	14.558	17.715
1,4-dimethylnaphthalene	20230829	12.5	28354	C07	3.067	0.159	0.567	2.902	2.75	3.468	6.697	9.575	10.22	8.793	9.636	6.695	10.609	10.326	9.287	3.14	0.789	0.522	0	0	0	0.354	0.198	0.398	0	0.091	0.12	0.91	1.326	0.725	5.371	0.268	2.23	7.158	6.196	11.129	18.466	6.245	10.254	3.808	13.281	9.5	2.386	8.298	13.319
1,4-dimethylnaphthalene	20230829	12.5	28354	C08	0.305	0	0	0.166	0.349	1.174	0	0	0	0	0	0	0	7.683	2.045	2.504	0	4.662	1.595	0	0	0.095	0.46	0.465	10.029	15.467	0.285	1.667	3.192	1.866	8.148	10.233	3.221	4.93	8.943	8.107	5.731	6.021	10.217	10.694	6.281	7.107	22.783	12.826	3.442
1,4-dimethylnaphthalene	20230829	12.5	28354	D07	2.106	4.538	2.586	5.972	2.065	1.26	0.363	1.734	0.151	0.322	0.923	1.605	1.295	0.172	1.297	0	0.097	0.133	0	0	0.145	0	0	0	0	0	0	0	0	0.213	0	0	0	0	0	0	0	0	0	0	0	0	0	0.232	0
1,4-dimethylnaphthalene	20230829	12.5	28354	D08	1.728	0.158	3.948	0.834	0.139	0.285	0.454	0	0.549	0.877	2.739	2.753	2.125	1.23	2.07	1.461	1.772	6.381	2.763	2.136	4.682	2.855	5.557	7.525	6.244	4.601	5.478	6.348	8.479	4.922	6.947	3.733	1.095	5.618	6.953	11.262	16.351	24.526	17.563	0	15.819	12.842	18.118	11.891	20.011
1,4-dimethylnaphthalene	20230829	12.5	28354	E07	0	0	0	0	0	0	0	0	0	0	0	0	0	0.25	0.885	3.04	1.493	0	0	1.858	1.55	0	0	0.854	0.05	0.45	0	2.629	0.385	0.354	16.021	11.944	7.73	8.718	9.056	10.243	9.929	13.729	7.085	8.112	10.572	7.463	6.773	6.394	7.93
1,4-dimethylnaphthalene	20230829	12.5	28354	E08	0	0	0	0	0	0	0	0	0	0	0	0	0	0	0	0	0	0	0	0	0	0	0	0	0	0	0	0	0	1.213	0	0	0	0	3.64	12.906	9.978	8.616	2.711	9.116	11.816	12.366	12.213	6.07	8.734
1,4-dimethylnaphthalene	20230829	12.5	28354	F07	19.467	0.669	7.067	0.933	1.036	1.194	0.389	0.122	0.222	0	0	0.794	0.134	0	0.074	0.353	1.518	0.077	0.806	0	0	0.311	0.12	1.726	0.817	1.2	1.385	0.735	1.179	1.105	7.284	29.731	19.358	25.943	23.715	20.968	21.458	17.441	19.046	12.328	14.579	23.804	22.656	13.398	20.343
1,4-dimethylnaphthalene	20230829	12.5	28354	F08	10.8	5.786	2.406	3.78	7.218	5.823	4.513	7.598	2.223	0.472	1.836	7.236	0.972	2.451	3.098	0.252	1.442	2.935	0	0.855	0	0.718	4.408	3.646	6.306	6.203	0.565	6.584	2.451	2.485	10.042	7.4	5.683	5.148	7.879	11.865	13.809	6.955	8.586	11.188	11.282	10.208	4.561	3.906	6.242
1,4-dimethylnaphthalene	20230829	12.5	28354	G07	0	0	0	0	0	0	0	0	0	0	0	0	0	0	0	0	0	0	0	0	0	0	0	0	0	0	0	0	0	0	0	0	0.386	1.456	0.639	0	0.067	0	7.19	0	0	6.474	7.893	6.89	15.306
1,4-dimethylnaphthalene	20230829	12.5	28354	G08	NA	NA	NA	NA	NA	NA	NA	NA	NA	NA	NA	NA	NA	NA	NA	NA	NA	NA	NA	NA	NA	NA	NA	NA	NA	NA	NA	NA	NA	NA	NA	NA	NA	NA	NA	NA	NA	NA	NA	NA	NA	NA	NA	NA	NA
1,4-dimethylnaphthalene	20230829	12.5	28354	H07	NA	NA	NA	NA	NA	NA	NA	NA	NA	NA	NA	NA	NA	NA	NA	NA	NA	NA	NA	NA	NA	NA	NA	NA	NA	NA	NA	NA	NA	NA	NA	NA	NA	NA	NA	NA	NA	NA	NA	NA	NA	NA	NA	NA	NA
1,4-dimethylnaphthalene	20230829	12.5	28354	H08	NA	NA	NA	NA	NA	NA	NA	NA	NA	NA	NA	NA	NA	NA	NA	NA	NA	NA	NA	NA	NA	NA	NA	NA	NA	NA	NA	NA	NA	NA	NA	NA	NA	NA	NA	NA	NA	NA	NA	NA	NA	NA	NA	NA	NA
1,4-dimethylnaphthalene	20230829	12.5	28355	A07	0	0	0	0	0	0	0	0	0	0	0	0	0	0	0	0	0	0	0	0	0	0	0	0	0	0	0	0	0	0	0	0.253	0	0	0.559	0.876	0	1.811	0	0	15.411	6.068	6.177	7.738	2.509
1,4-dimethylnaphthalene	20230829	12.5	28355	A08	NA	NA	NA	NA	NA	NA	NA	NA	NA	NA	NA	NA	NA	NA	NA	NA	NA	NA	NA	NA	NA	NA	NA	NA	NA	NA	NA	NA	NA	NA	NA	NA	NA	NA	NA	NA	NA	NA	NA	NA	NA	NA	NA	NA	NA
1,4-dimethylnaphthalene	20230829	12.5	28355	B07	0	0	0	0	0	0	0	0	0	0	0	0	0	0	0	0	0	0	0	0	0	0	0	0	0	0	0	0	0	0	3.31	0.453	5.697	0	5.677	12.184	7.612	7.572	7.635	0	2.68	4.265	7.579	9.229	10.093
1,4-dimethylnaphthalene	20230829	12.5	28355	B08	0	0	0	0	0	0	0	0	0	0	0	0	0	0	0	0	0	0	0	0	0	0	0	0	0	0	0	0	0	0	0	0	0	0	0	0	0	0	0	0	0	0	0.64	0	0
1,4-dimethylnaphthalene	20230829	12.5	28355	C07	0	0	0	0	0	0	0	0	0	0	0	0	0	0	0	0	0	0	0	0	0	0	0	0	0	0	0	0	0	0	0	0	2.236	0	0.573	0	0	0	0	2.286	0	2.148	0	0	0
1,4-dimethylnaphthalene	20230829	12.5	28355	C08	0	0	0	0	0	0	0	0	0	0	0	1.644	0	2.248	3.217	1.76	1.856	0	0	1.601	0	0	0	0	1.567	0.416	4.507	0	2.465	0	0	0	0	0	0	9.304	9.632	21.84	20.397	12.422	17.719	7.46	15.242	12.768	12.279
1,4-dimethylnaphthalene	20230829	12.5	28355	D07	0	0	0	0	0	0	0	0	0	0	0	0	0	0	0	0	0	0	0	0	0	0	2.211	0	0	0	0	0	0	0	12.85	2.406	4.595	3.478	17.083	4.212	7.835	6.115	4.459	7.586	0.955	7.092	7.12	14.279	4.088
1,4-dimethylnaphthalene	20230829	12.5	28355	D08	0	0	0	0	0	0	0	0	0	0	0	0	0	0	0	0	1.32	0.143	0	0	0	0	0.101	0	0	0	0	0	0	0	0	1.255	9.553	3.426	9.671	7.608	1.263	4.81	0	10.833	4.69	4.532	5.358	2.707	2.156
1,4-dimethylnaphthalene	20230829	12.5	28355	E07	0	0	0	0	0	0	0	0	0	0	0	0	0	0	0	0	0	0	0	0	0	0	0	0	0	0	0	0	0	0	0	0	0	0	0	0.226	0	2.879	0	0	0	0	0	0	0
1,4-dimethylnaphthalene	20230829	12.5	28355	E08	0	0	0	0	0	0	0	0	0	0	0	0	0	0	0	0	0	0	0	0	0	0	0	0	0	0	0	0	0	0	3.508	8.513	3.463	3.988	4.875	4.892	6.11	3.108	5.851	3.287	3.778	1.789	2.73	6.9	5.522
1,4-dimethylnaphthalene	20230829	12.5	28355	F07	NA	NA	NA	NA	NA	NA	NA	NA	NA	NA	NA	NA	NA	NA	NA	NA	NA	NA	NA	NA	NA	NA	NA	NA	NA	NA	NA	NA	NA	NA	NA	NA	NA	NA	NA	NA	NA	NA	NA	NA	NA	NA	NA	NA	NA
1,4-dimethylnaphthalene	20230829	12.5	28355	F08	0	0	0	0	2.475	0	0.304	1.375	0	2.89	0	0	0	0	0	1.41	0	1.132	0.101	0	0.244	0	0	2.503	2.609	0	4.409	0.96	0.633	1.511	0	0.453	1.993	10.56	6.554	5.33	6.318	5.62	6.758	6.232	3.197	3.873	7.14	3.205	5.004
1,4-dimethylnaphthalene	20230829	12.5	28355	G07	0	0	0	0	0	0	0	0	0	0	0	0	0	0	0	0	0	0	0	0	0	0	0	0	0	0	0	0	0	0	0	0	1.975	0.935	4.298	5.587	2.081	0	2.416	0.439	3.146	4.054	6.071	4.483	3.518
1,4-dimethylnaphthalene	20230829	12.5	28355	G08	NA	NA	NA	NA	NA	NA	NA	NA	NA	NA	NA	NA	NA	NA	NA	NA	NA	NA	NA	NA	NA	NA	NA	NA	NA	NA	NA	NA	NA	NA	NA	NA	NA	NA	NA	NA	NA	NA	NA	NA	NA	NA	NA	NA	NA
1,4-dimethylnaphthalene	20230829	12.5	28355	H07	0	0	0	0	0	0	0	0	0	0	0	0	0	0	0	0	0	0	0.202	0	0	0	0	0	0	0	0	0	0	0	0	0	0	0	0	0.613	0.997	3.314	0.851	3.413	2.373	0.328	0.4	4.072	0.101
1,4-dimethylnaphthalene	20230829	12.5	28355	H08	0	0	0	0	0	0	0	0	0	3.616	2.197	0	0	0	2.942	0	0	0	0	1.012	0	2.287	3.001	0	0	0	2.408	0.143	0	0	0	6.901	9.149	0	0	0	0	0	4.894	4.483	0	0	0	0	0
1,4-dimethylnaphthalene	20230829	25	28354	A09	NA	NA	NA	NA	NA	NA	NA	NA	NA	NA	NA	NA	NA	NA	NA	NA	NA	NA	NA	NA	NA	NA	NA	NA	NA	NA	NA	NA	NA	NA	NA	NA	NA	NA	NA	NA	NA	NA	NA	NA	NA	NA	NA	NA	NA
1,4-dimethylnaphthalene	20230829	25	28354	A10	NA	NA	NA	NA	NA	NA	NA	NA	NA	NA	NA	NA	NA	NA	NA	NA	NA	NA	NA	NA	NA	NA	NA	NA	NA	NA	NA	NA	NA	NA	NA	NA	NA	NA	NA	NA	NA	NA	NA	NA	NA	NA	NA	NA	NA
1,4-dimethylnaphthalene	20230829	25	28354	B09	0	0	0	0	0	0	0	0	0	0	0	0	0	0	0	0	0	0	0	0.158	0.158	0	2.76	1.537	0.76	1.254	1.044	0.512	0.56	2.706	1.155	2.411	3.907	5.191	7.693	7.046	9.48	9.152	4.586	5.48	23.128	11.789	19.319	14.901	11.555
1,4-dimethylnaphthalene	20230829	25	28354	B10	NA	NA	NA	NA	NA	NA	NA	NA	NA	NA	NA	NA	NA	NA	NA	NA	NA	NA	NA	NA	NA	NA	NA	NA	NA	NA	NA	NA	NA	NA	NA	NA	NA	NA	NA	NA	NA	NA	NA	NA	NA	NA	NA	NA	NA
1,4-dimethylnaphthalene	20230829	25	28354	C09	0.609	3.096	3.93	2.876	0	0	0	0	0	0	0.059	0	0	0	0	0	0	0	0	0	0	0	0	0	0	0	0	0	0	0	0.757	20.977	4.177	11.545	10.133	11.432	9.577	5.082	11.249	6.853	15.613	5.81	7.009	8.459	14.8
1,4-dimethylnaphthalene	20230829	25	28354	C10	NA	NA	NA	NA	NA	NA	NA	NA	NA	NA	NA	NA	NA	NA	NA	NA	NA	NA	NA	NA	NA	NA	NA	NA	NA	NA	NA	NA	NA	NA	NA	NA	NA	NA	NA	NA	NA	NA	NA	NA	NA	NA	NA	NA	NA
1,4-dimethylnaphthalene	20230829	25	28354	D09	0	0	0	0	0	0	0	0	0	0	0	1.553	1.086	0.739	0.223	2.528	0	0	0	1.629	0.56	0	0	0.05	0	2.575	0	0.416	0	0	0	0	0.223	0	0	0	0	3.143	2.882	0.786	0.283	0.424	0	0	0
1,4-dimethylnaphthalene	20230829	25	28354	D10	0	0	0	0	0	0	0	0	0	0	0	0	0	0	0	0	0	0	0	0	0	0	0	0	0	0	0	0	0	0	0	1.448	9.983	19.165	17.662	15.037	11.502	13.878	15.861	28.863	11.5	7.328	21.407	25.441	15.913
1,4-dimethylnaphthalene	20230829	25	28354	E09	NA	NA	NA	NA	NA	NA	NA	NA	NA	NA	NA	NA	NA	NA	NA	NA	NA	NA	NA	NA	NA	NA	NA	NA	NA	NA	NA	NA	NA	NA	NA	NA	NA	NA	NA	NA	NA	NA	NA	NA	NA	NA	NA	NA	NA
1,4-dimethylnaphthalene	20230829	25	28354	E10	0	0	0	0	0	0	0	0	0	0	0	0	0	0	0	0	0	0	0	0	0	0	0	0	0	0	0	0	0	0	0	0	0	0	0	0	0	0.448	1.754	1.97	1.969	1.349	12.363	29.275	17.05
1,4-dimethylnaphthalene	20230829	25	28354	F09	NA	NA	NA	NA	NA	NA	NA	NA	NA	NA	NA	NA	NA	NA	NA	NA	NA	NA	NA	NA	NA	NA	NA	NA	NA	NA	NA	NA	NA	NA	NA	NA	NA	NA	NA	NA	NA	NA	NA	NA	NA	NA	NA	NA	NA
1,4-dimethylnaphthalene	20230829	25	28354	F10	0.519	0.784	0.558	0	0	0	0	0	0	0	0	0	0	0	0.583	2.693	0.635	0	0.098	0.83	1.603	0.282	0	0	0	0	0	0	0	0	1.195	9.849	8.664	11.263	15.477	8.513	15.166	12.405	1.51	0	0	0	0	0	0
1,4-dimethylnaphthalene	20230829	25	28354	G09	0	0	0	0	1.015	0	0	0.461	0.48	1.332	1.446	0.94	4.388	1.843	0	0	9.093	4.803	2.249	0.167	0.355	1.689	0	0	0	0.181	1.355	0	0	0	0	0	0	0.283	0	3.419	0	0.685	5.6	0	1.901	0	3.566	0	2.465
1,4-dimethylnaphthalene	20230829	25	28354	G10	NA	NA	NA	NA	NA	NA	NA	NA	NA	NA	NA	NA	NA	NA	NA	NA	NA	NA	NA	NA	NA	NA	NA	NA	NA	NA	NA	NA	NA	NA	NA	NA	NA	NA	NA	NA	NA	NA	NA	NA	NA	NA	NA	NA	NA
1,4-dimethylnaphthalene	20230829	25	28354	H09	NA	NA	NA	NA	NA	NA	NA	NA	NA	NA	NA	NA	NA	NA	NA	NA	NA	NA	NA	NA	NA	NA	NA	NA	NA	NA	NA	NA	NA	NA	NA	NA	NA	NA	NA	NA	NA	NA	NA	NA	NA	NA	NA	NA	NA
1,4-dimethylnaphthalene	20230829	25	28354	H10	0	0	0	3.308	0	0	0	0	0	0	0	0	0	0	0	0	0	0	12.352	3.773	1.017	0	1.005	0	0	0	0	0	0	2.401	0	3.817	0	0	0	0	0	0	0	0	2.874	15.159	3.912	0.337	0.335
1,4-dimethylnaphthalene	20230829	25	28355	A09	NA	NA	NA	NA	NA	NA	NA	NA	NA	NA	NA	NA	NA	NA	NA	NA	NA	NA	NA	NA	NA	NA	NA	NA	NA	NA	NA	NA	NA	NA	NA	NA	NA	NA	NA	NA	NA	NA	NA	NA	NA	NA	NA	NA	NA
1,4-dimethylnaphthalene	20230829	25	28355	A10	NA	NA	NA	NA	NA	NA	NA	NA	NA	NA	NA	NA	NA	NA	NA	NA	NA	NA	NA	NA	NA	NA	NA	NA	NA	NA	NA	NA	NA	NA	NA	NA	NA	NA	NA	NA	NA	NA	NA	NA	NA	NA	NA	NA	NA
1,4-dimethylnaphthalene	20230829	25	28355	B09	NA	NA	NA	NA	NA	NA	NA	NA	NA	NA	NA	NA	NA	NA	NA	NA	NA	NA	NA	NA	NA	NA	NA	NA	NA	NA	NA	NA	NA	NA	NA	NA	NA	NA	NA	NA	NA	NA	NA	NA	NA	NA	NA	NA	NA
1,4-dimethylnaphthalene	20230829	25	28355	B10	0	0	0	0	0	0	0	0	0	0	0	0	0	0	0	0	0	0	0.821	0	0	0	0	2.065	0	0	0	0	1.432	0.143	0	0	6.654	0	10.318	6.146	8.822	4.061	5.277	13.625	5.975	7.857	3.603	6.097	3.074
1,4-dimethylnaphthalene	20230829	25	28355	C09	NA	NA	NA	NA	NA	NA	NA	NA	NA	NA	NA	NA	NA	NA	NA	NA	NA	NA	NA	NA	NA	NA	NA	NA	NA	NA	NA	NA	NA	NA	NA	NA	NA	NA	NA	NA	NA	NA	NA	NA	NA	NA	NA	NA	NA
1,4-dimethylnaphthalene	20230829	25	28355	C10	0	0	0	0	0	0	0	0	0	0	0	0	0	0	0	0	0	0	0	0	0	0	0	0	0	0	0	0	0	0	0	0	0	0	0	0	0	0	0	0	0	0	0	0	0
1,4-dimethylnaphthalene	20230829	25	28355	D09	NA	NA	NA	NA	NA	NA	NA	NA	NA	NA	NA	NA	NA	NA	NA	NA	NA	NA	NA	NA	NA	NA	NA	NA	NA	NA	NA	NA	NA	NA	NA	NA	NA	NA	NA	NA	NA	NA	NA	NA	NA	NA	NA	NA	NA
1,4-dimethylnaphthalene	20230829	25	28355	D10	NA	NA	NA	NA	NA	NA	NA	NA	NA	NA	NA	NA	NA	NA	NA	NA	NA	NA	NA	NA	NA	NA	NA	NA	NA	NA	NA	NA	NA	NA	NA	NA	NA	NA	NA	NA	NA	NA	NA	NA	NA	NA	NA	NA	NA
1,4-dimethylnaphthalene	20230829	25	28355	E09	NA	NA	NA	NA	NA	NA	NA	NA	NA	NA	NA	NA	NA	NA	NA	NA	NA	NA	NA	NA	NA	NA	NA	NA	NA	NA	NA	NA	NA	NA	NA	NA	NA	NA	NA	NA	NA	NA	NA	NA	NA	NA	NA	NA	NA
1,4-dimethylnaphthalene	20230829	25	28355	E10	NA	NA	NA	NA	NA	NA	NA	NA	NA	NA	NA	NA	NA	NA	NA	NA	NA	NA	NA	NA	NA	NA	NA	NA	NA	NA	NA	NA	NA	NA	NA	NA	NA	NA	NA	NA	NA	NA	NA	NA	NA	NA	NA	NA	NA
1,4-dimethylnaphthalene	20230829	25	28355	F09	0	0	0	0	0	0	0	0	0	0	0	0	0	0	0	0	0	0	0	0	0	0	0	0	0	0	0	0	0	0	0	0	0	0	0	0	0	2.626	3.751	0	2.637	1.714	0	0	0
1,4-dimethylnaphthalene	20230829	25	28355	F10	0	0	0	0	0	0	0	0	0	0	0	0	0	0	0	0	0	0	0	0	0	0	0	0	0	0	0	0	0	0	0	0	0	0	0	0	0	0	0.101	0	3.671	0	0	1.921	0
1,4-dimethylnaphthalene	20230829	25	28355	G09	0	0	0	0	0	0	0	0	0	0	0	0	0	0	0	0	0	0	0	0	0	0	0	0	0	0	0	0	0	0	0	0.573	4.443	14.115	11.612	7.08	12.672	7.66	12.292	12.621	6.256	13.552	10.52	6.852	3.192
1,4-dimethylnaphthalene	20230829	25	28355	G10	0	0	0	0	0	0	0	0	0	0	0	0	0	0	0	1.114	0.833	1.26	1.632	1.281	0	0	1.694	0	0	0	0	0	0	0	0	0	0	0.963	2.601	8.038	0	8.437	6.342	16.741	19.501	14.998	10.775	14.267	4.822
1,4-dimethylnaphthalene	20230829	25	28355	H09	NA	NA	NA	NA	NA	NA	NA	NA	NA	NA	NA	NA	NA	NA	NA	NA	NA	NA	NA	NA	NA	NA	NA	NA	NA	NA	NA	NA	NA	NA	NA	NA	NA	NA	NA	NA	NA	NA	NA	NA	NA	NA	NA	NA	NA
1,4-dimethylnaphthalene	20230829	25	28355	H10	NA	NA	NA	NA	NA	NA	NA	NA	NA	NA	NA	NA	NA	NA	NA	NA	NA	NA	NA	NA	NA	NA	NA	NA	NA	NA	NA	NA	NA	NA	NA	NA	NA	NA	NA	NA	NA	NA	NA	NA	NA	NA	NA	NA	NA
1,4-dimethylnaphthalene	20230829	50	28354	A11	NA	NA	NA	NA	NA	NA	NA	NA	NA	NA	NA	NA	NA	NA	NA	NA	NA	NA	NA	NA	NA	NA	NA	NA	NA	NA	NA	NA	NA	NA	NA	NA	NA	NA	NA	NA	NA	NA	NA	NA	NA	NA	NA	NA	NA
1,4-dimethylnaphthalene	20230829	50	28354	A12	NA	NA	NA	NA	NA	NA	NA	NA	NA	NA	NA	NA	NA	NA	NA	NA	NA	NA	NA	NA	NA	NA	NA	NA	NA	NA	NA	NA	NA	NA	NA	NA	NA	NA	NA	NA	NA	NA	NA	NA	NA	NA	NA	NA	NA
1,4-dimethylnaphthalene	20230829	50	28354	B11	NA	NA	NA	NA	NA	NA	NA	NA	NA	NA	NA	NA	NA	NA	NA	NA	NA	NA	NA	NA	NA	NA	NA	NA	NA	NA	NA	NA	NA	NA	NA	NA	NA	NA	NA	NA	NA	NA	NA	NA	NA	NA	NA	NA	NA
1,4-dimethylnaphthalene	20230829	50	28354	B12	NA	NA	NA	NA	NA	NA	NA	NA	NA	NA	NA	NA	NA	NA	NA	NA	NA	NA	NA	NA	NA	NA	NA	NA	NA	NA	NA	NA	NA	NA	NA	NA	NA	NA	NA	NA	NA	NA	NA	NA	NA	NA	NA	NA	NA
1,4-dimethylnaphthalene	20230829	50	28354	C11	NA	NA	NA	NA	NA	NA	NA	NA	NA	NA	NA	NA	NA	NA	NA	NA	NA	NA	NA	NA	NA	NA	NA	NA	NA	NA	NA	NA	NA	NA	NA	NA	NA	NA	NA	NA	NA	NA	NA	NA	NA	NA	NA	NA	NA
1,4-dimethylnaphthalene	20230829	50	28354	C12	NA	NA	NA	NA	NA	NA	NA	NA	NA	NA	NA	NA	NA	NA	NA	NA	NA	NA	NA	NA	NA	NA	NA	NA	NA	NA	NA	NA	NA	NA	NA	NA	NA	NA	NA	NA	NA	NA	NA	NA	NA	NA	NA	NA	NA
1,4-dimethylnaphthalene	20230829	50	28354	D11	NA	NA	NA	NA	NA	NA	NA	NA	NA	NA	NA	NA	NA	NA	NA	NA	NA	NA	NA	NA	NA	NA	NA	NA	NA	NA	NA	NA	NA	NA	NA	NA	NA	NA	NA	NA	NA	NA	NA	NA	NA	NA	NA	NA	NA
1,4-dimethylnaphthalene	20230829	50	28354	D12	NA	NA	NA	NA	NA	NA	NA	NA	NA	NA	NA	NA	NA	NA	NA	NA	NA	NA	NA	NA	NA	NA	NA	NA	NA	NA	NA	NA	NA	NA	NA	NA	NA	NA	NA	NA	NA	NA	NA	NA	NA	NA	NA	NA	NA
1,4-dimethylnaphthalene	20230829	50	28354	E11	NA	NA	NA	NA	NA	NA	NA	NA	NA	NA	NA	NA	NA	NA	NA	NA	NA	NA	NA	NA	NA	NA	NA	NA	NA	NA	NA	NA	NA	NA	NA	NA	NA	NA	NA	NA	NA	NA	NA	NA	NA	NA	NA	NA	NA
1,4-dimethylnaphthalene	20230829	50	28354	E12	NA	NA	NA	NA	NA	NA	NA	NA	NA	NA	NA	NA	NA	NA	NA	NA	NA	NA	NA	NA	NA	NA	NA	NA	NA	NA	NA	NA	NA	NA	NA	NA	NA	NA	NA	NA	NA	NA	NA	NA	NA	NA	NA	NA	NA
1,4-dimethylnaphthalene	20230829	50	28354	F11	NA	NA	NA	NA	NA	NA	NA	NA	NA	NA	NA	NA	NA	NA	NA	NA	NA	NA	NA	NA	NA	NA	NA	NA	NA	NA	NA	NA	NA	NA	NA	NA	NA	NA	NA	NA	NA	NA	NA	NA	NA	NA	NA	NA	NA
1,4-dimethylnaphthalene	20230829	50	28354	F12	NA	NA	NA	NA	NA	NA	NA	NA	NA	NA	NA	NA	NA	NA	NA	NA	NA	NA	NA	NA	NA	NA	NA	NA	NA	NA	NA	NA	NA	NA	NA	NA	NA	NA	NA	NA	NA	NA	NA	NA	NA	NA	NA	NA	NA
1,4-dimethylnaphthalene	20230829	50	28354	G11	NA	NA	NA	NA	NA	NA	NA	NA	NA	NA	NA	NA	NA	NA	NA	NA	NA	NA	NA	NA	NA	NA	NA	NA	NA	NA	NA	NA	NA	NA	NA	NA	NA	NA	NA	NA	NA	NA	NA	NA	NA	NA	NA	NA	NA
1,4-dimethylnaphthalene	20230829	50	28354	G12	NA	NA	NA	NA	NA	NA	NA	NA	NA	NA	NA	NA	NA	NA	NA	NA	NA	NA	NA	NA	NA	NA	NA	NA	NA	NA	NA	NA	NA	NA	NA	NA	NA	NA	NA	NA	NA	NA	NA	NA	NA	NA	NA	NA	NA
1,4-dimethylnaphthalene	20230829	50	28354	H11	NA	NA	NA	NA	NA	NA	NA	NA	NA	NA	NA	NA	NA	NA	NA	NA	NA	NA	NA	NA	NA	NA	NA	NA	NA	NA	NA	NA	NA	NA	NA	NA	NA	NA	NA	NA	NA	NA	NA	NA	NA	NA	NA	NA	NA
1,4-dimethylnaphthalene	20230829	50	28354	H12	NA	NA	NA	NA	NA	NA	NA	NA	NA	NA	NA	NA	NA	NA	NA	NA	NA	NA	NA	NA	NA	NA	NA	NA	NA	NA	NA	NA	NA	NA	NA	NA	NA	NA	NA	NA	NA	NA	NA	NA	NA	NA	NA	NA	NA
1,4-dimethylnaphthalene	20230829	50	28355	A11	NA	NA	NA	NA	NA	NA	NA	NA	NA	NA	NA	NA	NA	NA	NA	NA	NA	NA	NA	NA	NA	NA	NA	NA	NA	NA	NA	NA	NA	NA	NA	NA	NA	NA	NA	NA	NA	NA	NA	NA	NA	NA	NA	NA	NA
1,4-dimethylnaphthalene	20230829	50	28355	A12	NA	NA	NA	NA	NA	NA	NA	NA	NA	NA	NA	NA	NA	NA	NA	NA	NA	NA	NA	NA	NA	NA	NA	NA	NA	NA	NA	NA	NA	NA	NA	NA	NA	NA	NA	NA	NA	NA	NA	NA	NA	NA	NA	NA	NA
1,4-dimethylnaphthalene	20230829	50	28355	B11	NA	NA	NA	NA	NA	NA	NA	NA	NA	NA	NA	NA	NA	NA	NA	NA	NA	NA	NA	NA	NA	NA	NA	NA	NA	NA	NA	NA	NA	NA	NA	NA	NA	NA	NA	NA	NA	NA	NA	NA	NA	NA	NA	NA	NA
1,4-dimethylnaphthalene	20230829	50	28355	B12	NA	NA	NA	NA	NA	NA	NA	NA	NA	NA	NA	NA	NA	NA	NA	NA	NA	NA	NA	NA	NA	NA	NA	NA	NA	NA	NA	NA	NA	NA	NA	NA	NA	NA	NA	NA	NA	NA	NA	NA	NA	NA	NA	NA	NA
1,4-dimethylnaphthalene	20230829	50	28355	C11	NA	NA	NA	NA	NA	NA	NA	NA	NA	NA	NA	NA	NA	NA	NA	NA	NA	NA	NA	NA	NA	NA	NA	NA	NA	NA	NA	NA	NA	NA	NA	NA	NA	NA	NA	NA	NA	NA	NA	NA	NA	NA	NA	NA	NA
1,4-dimethylnaphthalene	20230829	50	28355	C12	NA	NA	NA	NA	NA	NA	NA	NA	NA	NA	NA	NA	NA	NA	NA	NA	NA	NA	NA	NA	NA	NA	NA	NA	NA	NA	NA	NA	NA	NA	NA	NA	NA	NA	NA	NA	NA	NA	NA	NA	NA	NA	NA	NA	NA
1,4-dimethylnaphthalene	20230829	50	28355	D11	NA	NA	NA	NA	NA	NA	NA	NA	NA	NA	NA	NA	NA	NA	NA	NA	NA	NA	NA	NA	NA	NA	NA	NA	NA	NA	NA	NA	NA	NA	NA	NA	NA	NA	NA	NA	NA	NA	NA	NA	NA	NA	NA	NA	NA
1,4-dimethylnaphthalene	20230829	50	28355	D12	NA	NA	NA	NA	NA	NA	NA	NA	NA	NA	NA	NA	NA	NA	NA	NA	NA	NA	NA	NA	NA	NA	NA	NA	NA	NA	NA	NA	NA	NA	NA	NA	NA	NA	NA	NA	NA	NA	NA	NA	NA	NA	NA	NA	NA
1,4-dimethylnaphthalene	20230829	50	28355	E11	NA	NA	NA	NA	NA	NA	NA	NA	NA	NA	NA	NA	NA	NA	NA	NA	NA	NA	NA	NA	NA	NA	NA	NA	NA	NA	NA	NA	NA	NA	NA	NA	NA	NA	NA	NA	NA	NA	NA	NA	NA	NA	NA	NA	NA
1,4-dimethylnaphthalene	20230829	50	28355	E12	NA	NA	NA	NA	NA	NA	NA	NA	NA	NA	NA	NA	NA	NA	NA	NA	NA	NA	NA	NA	NA	NA	NA	NA	NA	NA	NA	NA	NA	NA	NA	NA	NA	NA	NA	NA	NA	NA	NA	NA	NA	NA	NA	NA	NA
1,4-dimethylnaphthalene	20230829	50	28355	F11	NA	NA	NA	NA	NA	NA	NA	NA	NA	NA	NA	NA	NA	NA	NA	NA	NA	NA	NA	NA	NA	NA	NA	NA	NA	NA	NA	NA	NA	NA	NA	NA	NA	NA	NA	NA	NA	NA	NA	NA	NA	NA	NA	NA	NA
1,4-dimethylnaphthalene	20230829	50	28355	F12	NA	NA	NA	NA	NA	NA	NA	NA	NA	NA	NA	NA	NA	NA	NA	NA	NA	NA	NA	NA	NA	NA	NA	NA	NA	NA	NA	NA	NA	NA	NA	NA	NA	NA	NA	NA	NA	NA	NA	NA	NA	NA	NA	NA	NA
1,4-dimethylnaphthalene	20230829	50	28355	G11	NA	NA	NA	NA	NA	NA	NA	NA	NA	NA	NA	NA	NA	NA	NA	NA	NA	NA	NA	NA	NA	NA	NA	NA	NA	NA	NA	NA	NA	NA	NA	NA	NA	NA	NA	NA	NA	NA	NA	NA	NA	NA	NA	NA	NA
1,4-dimethylnaphthalene	20230829	50	28355	G12	NA	NA	NA	NA	NA	NA	NA	NA	NA	NA	NA	NA	NA	NA	NA	NA	NA	NA	NA	NA	NA	NA	NA	NA	NA	NA	NA	NA	NA	NA	NA	NA	NA	NA	NA	NA	NA	NA	NA	NA	NA	NA	NA	NA	NA
1,4-dimethylnaphthalene	20230829	50	28355	H11	NA	NA	NA	NA	NA	NA	NA	NA	NA	NA	NA	NA	NA	NA	NA	NA	NA	NA	NA	NA	NA	NA	NA	NA	NA	NA	NA	NA	NA	NA	NA	NA	NA	NA	NA	NA	NA	NA	NA	NA	NA	NA	NA	NA	NA
1,4-dimethylnaphthalene	20230829	50	28355	H12	NA	NA	NA	NA	NA	NA	NA	NA	NA	NA	NA	NA	NA	NA	NA	NA	NA	NA	NA	NA	NA	NA	NA	NA	NA	NA	NA	NA	NA	NA	NA	NA	NA	NA	NA	NA	NA	NA	NA	NA	NA	NA	NA	NA	NA
1,5-dimethylnaphthalene	20230828	0	28346	A01	2.687	0	0	0.378	0	0	0.811	0	0.078	1.566	0	0	1.148	6.065	0.126	0.132	0	0.223	15.974	0	0	0	0	0	0	0	0	0	0	0	30.306	17.586	20.41	10.999	13.687	12.418	22.743	18.913	13.638	13.392	12.349	8.791	11.878	18.255	10.615
1,5-dimethylnaphthalene	20230828	0	28346	A02	1.623	0	0.242	0	0.058	0	0	0	0	0.548	0	0	0	0	0	0	0	0	0	0	0	0	0	0.677	0.086	0.236	0.182	0.034	0	0	22.876	14.402	19.248	7.266	17.737	8.233	11.256	8.91	13.675	13.909	10.94	8.879	9.115	9.858	5.603
1,5-dimethylnaphthalene	20230828	0	28346	B01	0	0	0	0	0	0	0	0	0	0	0	0	0	0	0	0	0	0	0.218	1.259	0.125	0.789	0.126	0	0	0.693	0	0	0	1.073	22.181	16.501	14.723	16.338	15.608	14.076	13.099	15.863	12.057	16.604	9.441	9.587	15.594	12.119	11.22
1,5-dimethylnaphthalene	20230828	0	28346	B02	0	0	0	0	0	0	0	0	0	0	0	0	0	0	0	0	0	0	0	0	0	0	0	0	0	0	0	0	0.595	0	3.868	4.165	4.76	1.785	2.975	4.76	5.653	0.893	0	0.298	1.19	5.427	1.596	0.659	0
1,5-dimethylnaphthalene	20230828	0	28346	C01	0	0	0	0	0	0	0	0.514	0	0.665	0	0	0	0	0.535	0.281	0	0	0	0.769	0	0	1.272	0	0	0	0	0.508	0	0	0.329	13.186	0.797	0	27.506	31.542	3.322	0.329	2.205	1.528	0.691	0.374	0.323	20.332	26.843
1,5-dimethylnaphthalene	20230828	0	28346	C02	0	0	0	0	0	0	0	0	0	0	0	0	0	0	0	0	0	0	0	0	0	0	0	0	0	0	0	0	0	0	0	3.035	5.854	2.604	12.768	17.925	25.521	27.426	20.247	20.735	22.159	19.152	16.826	20.396	20.468
1,5-dimethylnaphthalene	20230828	0	28346	D01	0	0.214	0.346	0.124	0	0	0	0	0	0	0	0	0	0	0	0	0	0	0	0	0	0	0	0	0	0	0	0	0.259	0	16.249	29.018	23.312	24.813	18.464	17.474	17.995	25.394	12.37	14.758	8.725	11.908	12.043	17.245	17.067
1,5-dimethylnaphthalene	20230828	0	28346	D02	0	0	0	0	0	0	0	0	0	2.007	3.032	5.328	10.723	6.823	0	8.023	1.395	7.784	0	1.584	0.577	0.798	0.577	0	0	0	2.242	1.72	0	10.391	13.577	35.751	10.986	12.873	27.254	12.154	27.469	15.452	16.723	15.308	7.937	12.409	19.391	5.598	15.313
1,5-dimethylnaphthalene	20230828	0	28346	E01	0	0	0	0	0	0	0	0	0	0	0	0	0	0	0	0	0	0	0	0	0	0	0	0	0	0	0	0	0	0	1.851	6.58	2.469	2.063	2.046	7.113	7.7	5.801	0	0	4.589	0.205	3.281	5.474	2.147
1,5-dimethylnaphthalene	20230828	0	28346	E02	0	0	0	0	0	0	0	0	0	0	0	0	0	0	0	0	0	0	0	0	0	0	0	1.088	0	0	0	0	0	0.049	0	0	0	0	0	0	2.181	0.345	10.692	1.466	1.867	4.641	11.363	13.25	19.783
1,5-dimethylnaphthalene	20230828	0	28346	F01	0	0	0	0	0	0	0	0	0	0	0	0	0	0	0	0	0	0	0	0	0	0	0	0	0	0	0	0	0	0.102	17.82	15.089	12.658	13.423	12.709	8.282	8.125	11.997	4.306	4.831	17.166	10.528	8.105	6.727	4.367
1,5-dimethylnaphthalene	20230828	0	28346	F02	0	0	0	0	0	0	0	0	0	0	0	0.212	0	0	0	0	0	0	0	0	0	0	0	0	0	0	0	0	0	0	0	14.703	37.47	21.154	18.297	13.334	10.24	18.681	18.922	10.499	10.452	3.836	8.836	11.811	5.384
1,5-dimethylnaphthalene	20230828	0	28346	G01	0	0	0	0	0.479	0	0	0	0	0.308	0	0	0	0	0	0.811	0.142	0.027	0	0	0	0	0	0	0	0	0	0	0	0	9.088	9.199	4.048	4.655	6.36	4.361	10.607	5.901	10.207	11.512	12.67	13.323	7.802	7.104	10
1,5-dimethylnaphthalene	20230828	0	28346	G02	0.388	0	0	0.141	1.333	6.479	0.04	0.588	1.953	0.999	0.561	2.078	0	0.327	0.548	0	1.185	0.835	0.234	0.066	0.079	0.303	0	0.19	0	0.49	0.19	0.568	0.722	0.095	0.396	0.791	2.308	0.162	2.031	0	0	0	0	0.21	0.021	1.615	9.124	0.582	5.68
1,5-dimethylnaphthalene	20230828	0	28346	H01	0	0	0	0	0	0	0	0	0	0	0	0	0	0	0	0	0	0	0	0	0	0	0	0	0	0	0	0	0	0	14.272	6.301	8.64	15.262	13.33	10.907	18.64	16.113	12.669	17.679	18.099	13.575	16.862	25.889	11.727
1,5-dimethylnaphthalene	20230828	0	28346	H02	0	0	0	0	0	0	0	0	0	0	0	0	0	0	0	0	0	0	0	0	0	0	0	0	1.379	0.106	0	2.427	0.421	0	5.817	12.097	33.032	25.459	23.949	23.529	6.148	17.531	19.004	21.701	11.642	9.961	14.859	9.88	14.931
1,5-dimethylnaphthalene	20230828	0	28347	A01	0	0	0	0	0	0.696	0	0	0	0	0	0	0	0	0	0	0	0	0	0	0	0	0	0	0	0.624	0	0	0	0	0	0	0	0	0	0	0	0	0	9.408	28.806	11.368	14.447	13.481	11.378
1,5-dimethylnaphthalene	20230828	0	28347	A02	5.81	0.424	0.657	0	0	0	0.096	0.289	0.223	0	0	0	0.141	0.219	0	0	0	0	0.091	0.065	0	0	0	0	0.084	0	0	1.214	1.859	0.082	27.276	19.543	16.471	12.665	17.149	19.736	11.825	13.442	22.03	12.754	17.067	18.416	16.666	10.793	12.121
1,5-dimethylnaphthalene	20230828	0	28347	B01	0	0	0	0	0	0	0	0	0	0	0	0	0	0	0	0	0	0	0	0	0	0	0	0	0	0	0	0	0	0	0	0	0	0	0	0	0	13.717	1.901	0.318	0	2.287	0	0	0.819
1,5-dimethylnaphthalene	20230828	0	28347	B02	0	0	0	0	0	0	0	0	0	0	0	0	0	0	0	0	0	0	0	0	0	0	0	0	0	0	0	0	0	0	30.34	27.49	22.638	29.883	24.077	24.191	24.616	17.907	25.345	26.827	21.3	27.592	16.471	23.43	18.949
1,5-dimethylnaphthalene	20230828	0	28347	C01	22.975	7.754	1.534	0.271	0.158	0.104	0.816	0	0	0.228	0.426	0.877	0	2.643	0.523	0	4.02	4.504	0.503	7.014	0	0	0	0	0.628	0.94	0	0	0.595	0	29.086	34.469	30.013	29.639	31.741	26.572	26.296	27.494	21.718	21.133	29.62	18.328	26.28	20.575	32.617
1,5-dimethylnaphthalene	20230828	0	28347	C02	0	0	0	0	0	0	0	0	0	0	0	0	0	0	0	0	0	0	0	0	0	0.229	0.508	0.29	0	0	0.073	0	0	0	0	0	3.514	21.799	15.554	13.084	17.706	8.279	8.213	9.97	13.735	8.064	8.805	7.1	11.57
1,5-dimethylnaphthalene	20230828	0	28347	D01	5.895	0.288	0	0	0	0	0	0	0	0	0	0	0	0	0	0	0	0	0	0	0	0	0	0	0	0.078	0.433	0	0.229	0	11.165	2.376	12.428	5.333	18.053	16.236	7.304	16.235	11.626	7.668	10.254	16.929	9.175	5.814	7.843
1,5-dimethylnaphthalene	20230828	0	28347	D02	0.942	1.072	1.6	0.206	0	0	0	0	0	0	0	0	0	0	0	0	0	0.366	0	0	0	0	0	0	0	0	0	0	0	0	0	0	4.272	6.945	4.233	3.562	6.462	7.251	18.862	12.881	13.397	11.565	7.478	2.217	6.187
1,5-dimethylnaphthalene	20230828	0	28347	E01	0	0	0	0	0	0.103	0	0	0	0.513	3.35	0.934	0.242	0	0.129	0	0	0	0.069	0	0.183	0	0.345	0	0	0	0	0.321	1.263	0.498	0	3.705	2.989	2.217	13.649	11.937	16.592	13.085	12.082	11.59	14.308	7.967	12.092	15.542	16.185
1,5-dimethylnaphthalene	20230828	0	28347	E02	4.875	0	1.224	1.873	3.462	3.969	0.263	1.204	2.72	3.313	0.051	0.087	1.786	0.268	0.499	0	0.919	0	0	0	0	0.577	0	0.491	0.668	0.066	0.592	0.221	0.032	0.135	11.366	10.885	15.888	7.054	12.033	16.865	22.392	19.273	13.504	25.522	23.876	16.498	12.857	15.182	16.727
1,5-dimethylnaphthalene	20230828	0	28347	F01	1.442	3.056	0.88	1.486	2.335	2.37	8.665	3.667	0.786	0	0.46	0	0.491	0	0	0	0	0.323	0.357	0.258	0.235	0.543	0	0	0	0	0	0	0	0	0	0.543	6.534	13.437	6.77	2.509	2.573	7.435	0	17.195	14.606	18.417	13.41	15.816	13.97
1,5-dimethylnaphthalene	20230828	0	28347	F02	0	0	0	0	0	0	0	0	0	0	0	0	0	0	0	0	0	0	0	0	0	0	0	0	0	0	0	0	0	0	0	0	0	2.812	13.513	27.19	27.652	29.347	28.695	30.674	32.55	25.154	31.531	24.99	26.969
1,5-dimethylnaphthalene	20230828	0	28347	G01	0	0	0	0	0	0	0	0.41	0	0.051	0.229	0	0	0.529	0	0	0	0	0.426	0.232	2.904	0	0	0	0.576	0.236	2.807	4.699	0.388	0	7.055	1.558	3.077	0.098	3.498	4.943	3.169	2.6	11.786	3.01	22.643	6.114	7.663	18.653	10.904
1,5-dimethylnaphthalene	20230828	0	28347	G02	0.99	0	0.723	3.054	0	1.922	0	0	0	0	0	0	0	0	0	0	0	0	0	0	0	0	0	0	0	0	0	0	0	0	0	13.946	21.381	8.442	11.69	3.194	11.641	18.459	24.137	31.216	30.271	19.327	26.07	32.504	19.808
1,5-dimethylnaphthalene	20230828	0	28347	H01	1.851	0.966	0.489	2.602	0.081	0	0	2.433	0	0	0.259	1.257	0	0	0.603	0	0.752	0	0	0.228	0.442	0	0	1.011	0.315	1.004	0.116	0.115	0	0.138	33.682	19.879	22.352	10.551	10.482	7.594	15.726	10.153	18.903	6.197	9.1	14.106	11.539	8.751	4.58
1,5-dimethylnaphthalene	20230828	0	28347	H02	0	0	0	0.688	0	0	0	0	0	0	2.046	2.913	1.364	0	0.801	0.86	0	0	0	0	0	0	0	0	0	0.65	0	0	0	0	0	0	2.7	0.796	0	3.598	0.988	1.638	1.482	13.101	17.521	6.183	6.331	12.868	6.713
1,5-dimethylnaphthalene	20230828	3.125	28346	A03	0	0	0	0	0	0	0	0	0	0	0	0	0	0	0	0	0	0	0	0	0	0	0	0	0	0	0	0	0	0	31.266	5.476	10.035	3.231	7.211	20.698	25.347	24.593	25.18	21.344	14.593	17.105	19.473	16.109	15.993
1,5-dimethylnaphthalene	20230828	3.125	28346	A04	0	0	0	0	0	0	0	0	0	0	0	0	0	0	0	0	0	0	0	0	0	0.804	0	0.166	0	0	0	0	0	0	0	0	0	1.281	1.611	2.973	0	0	2.614	0	4.026	7.198	13.285	11.978	9.848
1,5-dimethylnaphthalene	20230828	3.125	28346	B03	0.348	0.624	3.359	2.221	14.786	15.217	9.98	0.209	0.86	0.313	8.711	3.106	1.272	1.785	6.55	1.469	2.115	1.262	0.441	1.338	1.358	0.767	1.78	2.25	0.766	2.064	2.755	2.271	1.971	0.202	0.39	0.109	0.098	0.804	0.137	0.05	0.054	19.936	18.024	19.258	23.962	25.051	15.082	27.575	15.079
1,5-dimethylnaphthalene	20230828	3.125	28346	B04	0	0	0	0	0	0	0	0.934	0	0	0	0.521	0.153	0.255	0	0	0	0	0	0	0	0	0	0	0	0	0	0	0	0	0	12.884	25.583	9.707	0	11.968	7.852	9.202	11.196	13.437	6.759	7.988	11.1	8.866	6.088
1,5-dimethylnaphthalene	20230828	3.125	28346	C03	0	0	0	0	0	0	0.204	0	0	0	0	0	0	0.153	0	0	0	0	0.306	0.408	1.429	0.898	0	0	0.144	1.105	0	0	0.323	0	7.107	20.757	17.911	26.647	24.002	23.555	19.839	19.772	22.445	14.459	23.22	15.675	24.685	17.045	17.857
1,5-dimethylnaphthalene	20230828	3.125	28346	C04	0	0	0	0	0	0.74	0	0	0	0	0.612	0	1.883	1.103	0	0.443	7.524	0	0	0	0	0.204	0.269	0.445	7.46	0.396	0.072	0.096	0	0	0.879	1.338	8.532	4.525	10.015	27.554	33.98	21.869	27.204	17.686	24.244	21.547	13.805	16.362	6.115
1,5-dimethylnaphthalene	20230828	3.125	28346	D03	0	0	0	0	0	0	0	0	0	0	0	0	0	0	0	0	0	0	0	0	0.616	1.651	0	0	0	0.324	0.66	0	0	0.754	2.385	11.884	25.943	16.1	20.998	20.248	4.594	6.68	8.569	13.205	12.473	12.994	6.963	9.931	15.14
1,5-dimethylnaphthalene	20230828	3.125	28346	D04	0	0	0	0	0	0	0	0	0	0	0	0	0	0.289	0	0	0	0	0	0.102	0	0	0.051	0	0	0	0	0	0	0	0	7.462	9.519	5.824	3.688	18.211	12.292	15.466	12.472	16.337	12.927	18.145	21.067	19.011	18.459
1,5-dimethylnaphthalene	20230828	3.125	28346	E03	0	0	0	0	0	0	0	0	0	0	0	0	0	0	0	0	0	0	0	0	0	0	0	0	0	0	0	0	0	0	2.714	0	0	0	0	0	0.064	0	0	0	0	0	0	0	0
1,5-dimethylnaphthalene	20230828	3.125	28346	E04	0	0	0	0	0	0	0	0	0	0	0	0	0	0	0	0	0	0	0	0	0	0	0	0	0	0	1.531	1.451	5.265	3.976	10.334	22.369	33.807	14.86	5.757	14.003	7.983	15.446	18.297	11.173	10.83	14.499	7.277	10.052	12.568
1,5-dimethylnaphthalene	20230828	3.125	28346	F03	0	0	0	0	0	1.019	0	0	0	0.051	0	1.626	1.307	0.87	0	0	0	0	0	0	0	1.09	0	1.841	1.632	0.63	3.803	0.204	0.51	0.463	11.596	13.116	4.401	8.036	7.864	5.537	10.011	4.182	8.546	7.11	8.278	11.297	10.608	6.033	9.628
1,5-dimethylnaphthalene	20230828	3.125	28346	F04	0	0	0	0	0	0	0	0	0	0	0	0	0	0	0	0	0	0	0	0	0	0	0	0	0	0	0	0	0	0	0	6.723	5.752	4.378	6.595	25.973	16.125	13.627	15.167	1.54	15.153	12.609	16.194	14.032	15.402
1,5-dimethylnaphthalene	20230828	3.125	28346	G03	0	1.035	20.916	3.291	0	0	0	0	0	0	2.187	0	0	0	0	0	0	0	0	0	0	0	0	0	0	0	0	0	0	0	0	0	0	0	0	0	0	0	0	0	0	0	0	0	0
1,5-dimethylnaphthalene	20230828	3.125	28346	G04	0	0	0	0	0	1.058	0	0.941	10.392	0.545	0	0	0	0	0.045	0.259	0	0	0.278	0.186	0.212	0	0	0	0	0	0	0	0	0	24.886	11.143	18.295	23.328	26.994	19.853	21.445	20.192	17.292	24.894	14.139	20.905	19.424	15.844	13.024
1,5-dimethylnaphthalene	20230828	3.125	28346	H03	0	0	0	0	0	0	0.289	0	0.433	0.144	1.01	0	0.144	0	0	0	0	0	0	0	0	0	0	0	0	0	0	0	0	0	9.658	3.36	0	5.031	3.831	15.935	10.948	6.687	11.956	17.85	13.705	10.283	8.319	10.265	12.649
1,5-dimethylnaphthalene	20230828	3.125	28346	H04	0	0	0	0	0	0	0	4.51	5.089	1.551	1.199	0.262	0.455	0.789	0	0.112	0	0	0	0	0.069	0	0	0	0	0	0	0	0	0	0	0	0.219	0	0.258	4.786	0	0.371	6.994	10.287	21.823	22.925	11.496	8.88	7.841
1,5-dimethylnaphthalene	20230828	3.125	28347	A03	0	0	0	0	0	0	0	0	0	0	0	1.555	1.826	0	0	1.391	0.115	0.115	1.677	0.327	0.049	0	0	0	0	0.271	0	0	0	0	0	0	0	3.438	14.254	26.898	32.787	23.547	22.326	27.793	32.897	35.883	24.675	31.189	27.236
1,5-dimethylnaphthalene	20230828	3.125	28347	A04	0.551	3.86	0.722	2.059	2.722	13.502	1.625	0.616	0.369	1.25	0.77	0.494	1.302	0.713	2.878	0.703	0.246	0	0.79	1.34	0.597	0.677	1.216	0.758	0.998	0.086	0.576	0.198	0	0.123	4.533	28.751	25.817	15.566	17.381	15.116	13.86	15.895	11.685	10.487	10.201	20.857	12.28	12.477	18.246
1,5-dimethylnaphthalene	20230828	3.125	28347	B03	7.469	0.225	1.153	0.547	0	0	0	0	0	0	0.086	0.256	0.371	0.228	0	0	0.651	0	0	0	0	0.402	1.5	0.37	0	0	0	0	0	0	0	0	6.412	0.574	0	0	5.128	8.183	1.479	13.182	27.386	28.868	26.75	10.677	0
1,5-dimethylnaphthalene	20230828	3.125	28347	B04	NA	NA	NA	NA	NA	NA	NA	NA	NA	NA	NA	NA	NA	NA	NA	NA	NA	NA	NA	NA	NA	NA	NA	NA	NA	NA	NA	NA	NA	NA	NA	NA	NA	NA	NA	NA	NA	NA	NA	NA	NA	NA	NA	NA	NA
1,5-dimethylnaphthalene	20230828	3.125	28347	C03	0.549	0.598	0.033	0	0	0	0	0	0	0.593	0.694	0.35	0	1.616	6.53	0	0	0	0	0.598	0	0	0	0	0.744	0	0	0	0	0	0	1.7	2.977	7.087	9.95	24.704	19.274	21.648	19.039	17.583	24.289	25.6	17.085	18.401	21.517
1,5-dimethylnaphthalene	20230828	3.125	28347	C04	0	0	0	0	0	0	0	0	0	0	0	0	0	0	0	0	0	0	0	0	0	0.073	0.29	0	0	0	0	0.256	0.601	0.273	25.351	24.598	1.057	0.684	28.304	13.904	15.273	7.351	4.289	18.612	20.041	7.872	6.502	8.133	6.077
1,5-dimethylnaphthalene	20230828	3.125	28347	D03	0	0	0	0	0	0	0	0	0	0	0	0	0	0	0	0	0	0	0	0	0	0	0	0	0	0	0	0	0	0	0	3.48	8.344	10.529	18.311	11.42	17.708	19.604	20.748	19.126	7.367	14.626	22.642	19.639	18.881
1,5-dimethylnaphthalene	20230828	3.125	28347	D04	0	0	0	0	0	0	0	0	0	0	0	0	0	0	0	0	0	0	0	0	0	0	0	0	0	0	0	0	0	0	0	0	11.981	19.126	24.881	20.675	21.262	9.94	12.244	11.275	19.463	16.219	12.721	9.518	15.726
1,5-dimethylnaphthalene	20230828	3.125	28347	E03	0	0	0	0	0	0	0	0	0	0	0	0	0	0	0	0	0	0	0	0	0	0.58	0	0.345	5.301	7.029	2.672	1.176	1.683	0.574	1.301	6.144	5.653	9.604	11.623	30.232	8.74	10.592	6.82	13.317	10.402	7.688	3.968	3.362	3.477
1,5-dimethylnaphthalene	20230828	3.125	28347	E04	0.741	0	0.399	1.337	0.481	4.672	3.741	3.764	2.217	1.821	0.714	1.196	1.436	0.858	2.05	4.304	7.388	7.566	10.591	3.571	0.967	1.416	4.533	6.094	3.614	2.184	0.923	0.258	1.054	0.476	10.969	16.931	15.399	9.089	7.051	21.449	19.413	12.566	29.701	18.967	19.827	8.676	13.279	20.464	3.479
1,5-dimethylnaphthalene	20230828	3.125	28347	F03	0	0	0	0	0	0.673	0	0	0.953	1.677	8.685	6.236	0.115	0	3.367	2.071	0.888	0	0.281	0.64	0	1.423	1.234	0.836	1.84	0.457	0.323	0.145	0.788	0	0.582	4.405	0.103	2.428	3.429	5.585	2.16	5.299	20.667	8.653	0	0	0	0	0
1,5-dimethylnaphthalene	20230828	3.125	28347	F04	0	0	0	0	0	0	0	0	0	0	0	0	0	0	0	0	0	0	0	0	0	0	0	0	0	0	0	0	0	0	0	0.255	12.144	5.551	4.489	7.497	2.05	15.004	24.863	21.085	17.89	15.539	10.453	16.311	22.746
1,5-dimethylnaphthalene	20230828	3.125	28347	G03	NA	NA	NA	NA	NA	NA	NA	NA	NA	NA	NA	NA	NA	NA	NA	NA	NA	NA	NA	NA	NA	NA	NA	NA	NA	NA	NA	NA	NA	NA	NA	NA	NA	NA	NA	NA	NA	NA	NA	NA	NA	NA	NA	NA	NA
1,5-dimethylnaphthalene	20230828	3.125	28347	G04	0	0	0	0	0	0	0	0	0	0	0	0	0	0	0	0	0	0	2.527	0	0	0	0	0.108	0.552	0.108	0.167	0	0.399	0	0	6.534	26.158	13.107	0	3.84	3.923	13.494	15.219	3.746	4.995	0	3.359	4.287	5.948
1,5-dimethylnaphthalene	20230828	3.125	28347	H03	0	0	0	0	0.093	0	0	0.097	1.218	0.542	0.287	0	0	0.12	0	0.25	0	0	0	0.937	0.854	0.077	0	0	0	3.589	1.561	0.066	1.561	2.209	30.132	21.368	13.06	12.049	8.992	14.144	21.093	14.743	8.65	13.868	4.596	9.605	4.609	15.598	19.245
1,5-dimethylnaphthalene	20230828	3.125	28347	H04	0	0	0	0	0	0	0	0	0	0	0	0	0	0	0	0	0	0	0	0	0	0	0	0	0	0	0	0	0	0	0	0	0	2.837	0.55	12.748	6.51	8.168	21.337	10.295	9.918	5.577	11.269	9.781	5.879
1,5-dimethylnaphthalene	20230828	6.25	28346	A05	0	0	0	0	0	0	0	0	0	0	0	0	0	0	0	0	0	0	0	0	0	0	0	0	0	0	0	0	0	0	0	2.44	0	5.135	4.823	22.901	25.095	25.472	16.682	16.113	22.491	17.014	9.149	19.504	19.078
1,5-dimethylnaphthalene	20230828	6.25	28346	A06	0	0	0	0	0	0	0	0.513	0.339	0	2.542	0.097	0.45	3.453	0.494	0	0	0	0.793	0.751	0	0	0	0	0	0	0	0.051	0	0	0.82	0	0	0	0	0	0	0	0	0	0	0	0	7.388	0
1,5-dimethylnaphthalene	20230828	6.25	28346	B05	0	0	0	0	0	0	0	0	0	0	0	0	0.226	1.82	4.946	0	1.121	0	0	1.305	0.625	1.812	0.09	0	0.882	1.503	5.284	1.232	1.434	0.491	2.926	4.768	3.448	6.82	4.854	13.116	8.491	13.248	11.735	7.243	9.105	21.563	15.422	20.731	11.84
1,5-dimethylnaphthalene	20230828	6.25	28346	B06	0	0	0	0	0	0	0	0	0	0	0	0	0	0	0	0	0	0	0.184	0.552	0.552	5.81	8.939	3.519	1.207	0.622	0.455	0.697	0.925	0	6.753	13.896	6.113	8.103	12.182	11.445	6.517	5.129	20.491	8.386	8.225	12.807	12.097	6.985	5.771
1,5-dimethylnaphthalene	20230828	6.25	28346	C05	0	0	0	0	0.568	0.114	0.955	0.503	0	0	0	0.826	0.186	0.325	2.367	0.554	1.044	0.423	0.103	0	0	0	0	0	0.238	0.55	0.224	0.876	0.522	0.396	4.969	27.517	27.2	21.276	32.999	30.141	15.049	28.058	32.197	21.45	6.316	5.937	25.371	16.438	6.034
1,5-dimethylnaphthalene	20230828	6.25	28346	C06	0	0	0	0	0	0	0	0	0	0	0	0	0	0	0	0	0	0	0	0	0	0	0	0	0	0	0	0	0	0	0	0	3.388	4.56	0	7.94	5.119	0	0.07	1.417	1.836	0.376	3.432	0.257	2.95
1,5-dimethylnaphthalene	20230828	6.25	28346	D05	0	0	1.541	0.228	0.144	0.379	0.817	5.423	5.083	3.017	0	0	0.138	0	0.478	0.023	0.23	0	0	0	0.573	0	0	0	0	0	0	0	0	0.828	5.578	7.64	5.534	5.778	5.125	6.841	5.293	6.34	8.561	6.769	5.175	7.61	5.969	14.093	5.069
1,5-dimethylnaphthalene	20230828	6.25	28346	D06	0.544	0	0.08	0.177	0	0	0.787	0	0	0	0.334	4.577	0.536	6.076	4.62	4.261	10.332	8.043	9.826	15.165	5.792	9.4	10.346	12.831	12.682	11.61	10.604	9.915	10.144	13.891	14.746	10.856	13.795	18.09	9.302	11.271	11.466	13.962	10.675	8.098	9.872	8.136	6.334	6.511	10.322
1,5-dimethylnaphthalene	20230828	6.25	28346	E05	0	0	0	0	0	0.09	1.947	0	0	0	0.066	0	0	0	0	0	0.463	3.255	0.115	0.098	0.516	0.29	0.52	0	0.703	0.453	0.11	0.445	0.113	0	0	0	3.365	2.552	11.458	2.665	8.057	11.033	25.142	22.358	27.924	18.94	23.531	15.449	13.891
1,5-dimethylnaphthalene	20230828	6.25	28346	E06	NA	NA	NA	NA	NA	NA	NA	NA	NA	NA	NA	NA	NA	NA	NA	NA	NA	NA	NA	NA	NA	NA	NA	NA	NA	NA	NA	NA	NA	NA	NA	NA	NA	NA	NA	NA	NA	NA	NA	NA	NA	NA	NA	NA	NA
1,5-dimethylnaphthalene	20230828	6.25	28346	F05	12.726	0.377	0	0	0	0	0	0	6.068	0.519	0	0	0.413	7.121	4.165	0	0	0	0	0	0	0	0	0	0.102	0	0	0	0	0	7.9	0	5.601	17.651	8.943	12.261	11.503	9.42	16.043	19.23	12.867	8.612	17.793	11.157	17.171
1,5-dimethylnaphthalene	20230828	6.25	28346	F06	0	0	0	0	0	0	0	0	0	0	0	0	0	0	0	0	0	0	0	0	0	0	0	0	0	0	0	0	0	0	0	0	0	0	0	0	0	0	0	0	0	0	0	0	21.548
1,5-dimethylnaphthalene	20230828	6.25	28346	G05	0	0	0	0	0	0	0	0	0	0	0	0	0	0	0	0	0	0	0	0	0	0	0	0	0	0	0	0	0	0.433	2.013	18.593	7.539	4.13	15.243	1.564	10.518	13.91	6.451	9.492	4.028	4.344	7.648	10.506	3.728
1,5-dimethylnaphthalene	20230828	6.25	28346	G06	1.06	0.153	0	0	0	0	0	0	0	0	0	0	0	0	0	0	0	0	0	0	0	2.715	0.376	0.698	0	0	0	0	0	0	0.529	0.702	4.445	8.226	5.18	0	3.88	2.046	6.05	4.839	4.763	20.022	15.688	2.211	0
1,5-dimethylnaphthalene	20230828	6.25	28346	H05	1.38	0.957	0	0	2.281	5.267	0.102	0	1.556	0	1.858	0.9	2.336	0	0.499	2.527	5.455	8.364	4.198	0	0.348	9.609	4.888	0	0	0	0	0.102	0	1.4	27.528	13.536	13.491	20.792	20.769	19.702	20.827	18.311	14.056	9.373	16.779	15.127	17.523	14.474	17.812
1,5-dimethylnaphthalene	20230828	6.25	28346	H06	0	0	0	0	1.332	0	0.119	0.888	0	2.352	0.255	1.976	2.972	5.191	2.691	0.369	1.448	1.185	1.33	0	0	0	0	1.879	0.213	0.378	1.922	0	0	1.024	8.611	0	7.937	7.035	18.711	17.337	3.547	10.987	20.194	5.06	10.333	4.867	14.863	14.042	5.839
1,5-dimethylnaphthalene	20230828	6.25	28347	A05	12.759	0.533	1.441	0	0.146	0.687	0	0	0.146	0	0	0.146	0	0.274	0	0	0	0	0.046	0	0	0	0	0	0	0	0	0	0	0	24.019	14.376	0	0	20.369	8.316	19.543	23.664	21.314	27.125	17.145	18.914	11.991	16.388	13.788
1,5-dimethylnaphthalene	20230828	6.25	28347	A06	0	0	0	0	0	0	0	0	0	0	0	0	0	0	0	0	0	0.238	0.239	0	0	0	0	0	0	0	0	0	0	0	0	0	0	0	0	0	0	0	0	14.677	0	21.914	26.957	14.812	11.049
1,5-dimethylnaphthalene	20230828	6.25	28347	B05	0	0	0	0	0	0	0	0	0	0	0	0	0	0	0	0	0	0	0	0	0	0	0	0	0	0	0	0	0	0	0	1.105	11.113	3.011	0	14.33	15.078	19.743	25.495	24.787	18.499	23.78	6.284	21.807	22.259
1,5-dimethylnaphthalene	20230828	6.25	28347	B06	0	0	0	0	0	0	0	0	0	0	0	0	0	0	0.752	0.809	3.3	7.514	9.195	4.867	7.052	8.05	4.818	5.943	2.791	0.665	0	0	1.24	0.244	0.38	4.685	1.755	0.713	0.138	0.241	4.171	0	0.244	5.856	3.562	3.452	4.214	5.374	11.296
1,5-dimethylnaphthalene	20230828	6.25	28347	C05	0	0	0	0	0	0	0	0	0	0	0	0	0	0	0	0	0	0	0	0	0	0	0	0	0	0	0	0	0	0	7.18	0	0	0	9.361	12.574	15.913	17.151	4.214	17.416	19.175	17.795	8.634	11.573	6.975
1,5-dimethylnaphthalene	20230828	6.25	28347	C06	0.177	3.16	1.618	1.835	2.399	3.776	1.102	3.991	2.76	2.55	3.298	4.726	0.507	2.516	1.719	2.178	0.545	0.606	2.677	2.343	1.539	3.152	0.281	1.641	1.317	0.992	4.438	0.934	0.259	1.193	1.394	1.212	18.975	19.574	12.974	16.573	11.339	11.391	19.941	3.564	5.899	7.888	12.469	11.22	3.253
1,5-dimethylnaphthalene	20230828	6.25	28347	D05	2.363	7.151	15.449	8.635	8.601	6.46	3.495	1.514	4.333	0.75	0	0	0	0	0	0	0	0	0	0	0	0	0	0	0	0	0	0	0	0	0	0	2.722	14.337	30.082	31.858	25.337	34.343	24.151	28.286	31.998	26.854	22.425	29.261	23.728
1,5-dimethylnaphthalene	20230828	6.25	28347	D06	0	0	0	0	0	0	0	0	0	0	0	0	0	0	0	0	0	0	0	0	0	0	0	0	0	0	0	0	0	0	26.785	4.375	0	17.554	23.613	12.467	1.504	19.561	17.051	16.161	4.057	15.95	18.758	22.804	10.326
1,5-dimethylnaphthalene	20230828	6.25	28347	E05	0	0	0	0	0	0	0	0	0	0	0	0	0	0	0	0	0	0	0	0	0	0.309	0	0	0	0.155	1.784	1.629	1.381	8.804	14.246	5.083	13.692	14.709	16.554	19.665	17.139	23.458	17.752	14.807	16.307	15.838	14.625	14.156	12.949
1,5-dimethylnaphthalene	20230828	6.25	28347	E06	0	0	0	0	0	0	0	0	0.459	0	0	0	0	0	0	0	0	0	0	0	0	0	0	0	0	0	0.308	0	0	0	0	0	0	0	4.794	2.808	11.442	9.113	3.224	2.83	5.482	11.316	24.953	0.073	0
1,5-dimethylnaphthalene	20230828	6.25	28347	F05	NA	NA	NA	NA	NA	NA	NA	NA	NA	NA	NA	NA	NA	NA	NA	NA	NA	NA	NA	NA	NA	NA	NA	NA	NA	NA	NA	NA	NA	NA	NA	NA	NA	NA	NA	NA	NA	NA	NA	NA	NA	NA	NA	NA	NA
1,5-dimethylnaphthalene	20230828	6.25	28347	F06	3.995	0.459	0	0	0	0	0	0	0	0	0	0	0	0	0	0	0	0	0	0	0	0	0	0	0	0	0	0	0	0	4.388	6.627	13.061	16.096	9.092	9.285	5.201	12.471	11.493	12.052	12.659	7.51	15.517	19.517	7.885
1,5-dimethylnaphthalene	20230828	6.25	28347	G05	NA	NA	NA	NA	NA	NA	NA	NA	NA	NA	NA	NA	NA	NA	NA	NA	NA	NA	NA	NA	NA	NA	NA	NA	NA	NA	NA	NA	NA	NA	NA	NA	NA	NA	NA	NA	NA	NA	NA	NA	NA	NA	NA	NA	NA
1,5-dimethylnaphthalene	20230828	6.25	28347	G06	0	0	0	0	0	0	0	0	0	0	0	0	0	0	0	0	0	0	0	0	0	0	0	0	0	0	0	0	0	0	0	0	0	0	0.552	7.06	7.185	7.965	5.71	8.001	7.172	6.516	13.509	3.89	19.844
1,5-dimethylnaphthalene	20230828	6.25	28347	H05	13.05	2.144	0	0	0	0	0	0	0	0	0	0	0	0	0	0.088	0.088	0	0.237	0.12	0.773	0.62	0	1.268	0.346	0.901	0	0.881	1.498	1.308	10.145	30.043	19.052	14.05	14.623	14.439	18.377	15.318	8.588	3.35	9.068	22.294	19.832	21.104	13.835
1,5-dimethylnaphthalene	20230828	6.25	28347	H06	0	0.346	0.184	0.363	0	0	0.232	0.198	0	0	0	0	0	0	0	0	0.102	0	0	0	0	0.141	0	0	0	0	0	0	0	0	17.152	6.545	3.887	7.416	7.244	7.207	7.488	10.483	6.356	8.256	7.146	4.92	8.071	7.824	8.982
1,5-dimethylnaphthalene	20230828	12.5	28346	A07	0	0	0	0	0	0	0	0	0	0	0	0	0	0	0	0	0	0	0	0	0	0	0	0	0	0	0	0	0	0	0	19.306	2.075	8.919	7.528	16.618	23.616	18.641	10.781	7.357	13.878	14.775	7.446	19.375	15.514
1,5-dimethylnaphthalene	20230828	12.5	28346	A08	0	0	0	0	0	0	0	0	0	0	0	0	0	0	0	0	0	0	0	0	0	0	0	0.102	0.051	0	0	0	0	0	24.746	17.522	9.287	11.138	20.85	13.366	14.16	13.158	8.238	13.046	15.054	17.246	8.637	16.19	10.706
1,5-dimethylnaphthalene	20230828	12.5	28346	B07	0	0	0	0	0	0	0	0	0	0	0	0	0	0	0	0	0	0	0	0	0	0	0	0	0.656	0	0	0	0	0	0	2.305	9.475	15.031	23.148	9.701	7.197	10.621	14.042	15.429	10.102	9.823	11.616	15.37	4.769
1,5-dimethylnaphthalene	20230828	12.5	28346	B08	0	0	0	0	0	0	0	0	0	0	0	0	0	0	0	0	0	0	0	0	0	0	0	0	0	0	0	0	0	0	0.102	0	1.543	0	0.232	0.108	0.741	3.515	5.116	3.783	3.785	5.943	17.327	13.821	10.081
1,5-dimethylnaphthalene	20230828	12.5	28346	C07	0	0	0	0	0	0	0	0	0	0	0	0	0	0	0	0	0	0	0	0	0	0	0	0	0	0	0	0	0	0	0	39.538	22.558	5.25	11.452	20.581	23.909	19.373	12.008	7.971	13.775	20.705	26.856	30.922	0.21
1,5-dimethylnaphthalene	20230828	12.5	28346	C08	0	0	0	0	0	0	0	0	0	0	0	0	0	0	0	0	0	0	0	0	0	0	0	0	0	0	0	0	0	0	0	0	0.216	1.22	0.081	1.727	4.114	6.886	8.867	5.037	1.376	9.379	1.057	6.422	13.375
1,5-dimethylnaphthalene	20230828	12.5	28346	D07	NA	NA	NA	NA	NA	NA	NA	NA	NA	NA	NA	NA	NA	NA	NA	NA	NA	NA	NA	NA	NA	NA	NA	NA	NA	NA	NA	NA	NA	NA	NA	NA	NA	NA	NA	NA	NA	NA	NA	NA	NA	NA	NA	NA	NA
1,5-dimethylnaphthalene	20230828	12.5	28346	D08	0	0	0	0	0	0	0	0	0	0	0	0	0	0	0.996	0	0	0	0	0	0	0	0	0	0	0	0	0	0	0	0	0	0	3.215	2.445	5.763	10.815	13.033	16.47	1.353	18.642	5.368	20.633	20.171	14.79
1,5-dimethylnaphthalene	20230828	12.5	28346	E07	0	0	0	0	0	0	7.529	1.757	0	1.121	1.11	6.635	0.105	0	0	0	0	0.468	0	0	0	0	0.23	0	0	0	0.189	0	0.08	0	0	12.374	3.908	5.524	18.638	25.482	18.795	21.005	21.786	25.946	10.573	15.021	19.819	14.622	21.556
1,5-dimethylnaphthalene	20230828	12.5	28346	E08	NA	NA	NA	NA	NA	NA	NA	NA	NA	NA	NA	NA	NA	NA	NA	NA	NA	NA	NA	NA	NA	NA	NA	NA	NA	NA	NA	NA	NA	NA	NA	NA	NA	NA	NA	NA	NA	NA	NA	NA	NA	NA	NA	NA	NA
1,5-dimethylnaphthalene	20230828	12.5	28346	F07	0	0	0	0	0	0	0	0	0	0	0	0	0	0	0	0	0	0	0	0	0	0	0	0	0	0	0	0	0	0	0	0	0	0	0	0	0	0	0	0	0	0	0	0	0
1,5-dimethylnaphthalene	20230828	12.5	28346	F08	0	0	0	0	0	0	0	0	0	0	0	0	0	0	0	0	0	0	0	0	0	0	0	0	0	0	0	0	0	0	0	3.864	6.34	5.174	7.701	1.664	0	12.992	3.624	0	0	6.059	0	0	3.96
1,5-dimethylnaphthalene	20230828	12.5	28346	G07	4.699	0.66	0	0	0	0	0	0	1.901	3.545	0.934	2.23	0	0	0	0	0	0	0.171	1.296	0.089	0.938	0	4.39	1.016	0.79	0.828	2.285	0.266	0.483	19.123	19.841	26.524	30.455	22.14	27.093	22.728	21.656	23.347	22.685	30.831	12.454	23.595	24.349	31.652
1,5-dimethylnaphthalene	20230828	12.5	28346	G08	0	0	0	0	7.277	2.208	4.217	1.143	0	0	0.505	0.17	1.19	0	0.097	0	1.048	1.171	0.94	0.453	0.062	2.724	0	0	0	0.693	0.239	0	0.111	0.693	5.059	14.647	14.638	11.121	16.252	20.063	23.694	9.837	13.817	14.478	11.793	20.277	14.66	12.217	13.914
1,5-dimethylnaphthalene	20230828	12.5	28346	H07	NA	NA	NA	NA	NA	NA	NA	NA	NA	NA	NA	NA	NA	NA	NA	NA	NA	NA	NA	NA	NA	NA	NA	NA	NA	NA	NA	NA	NA	NA	NA	NA	NA	NA	NA	NA	NA	NA	NA	NA	NA	NA	NA	NA	NA
1,5-dimethylnaphthalene	20230828	12.5	28346	H08	NA	NA	NA	NA	NA	NA	NA	NA	NA	NA	NA	NA	NA	NA	NA	NA	NA	NA	NA	NA	NA	NA	NA	NA	NA	NA	NA	NA	NA	NA	NA	NA	NA	NA	NA	NA	NA	NA	NA	NA	NA	NA	NA	NA	NA
1,5-dimethylnaphthalene	20230828	12.5	28347	A07	0	0	0	0.082	0	0	0	0	0	0	0	0.601	0.057	0	0	0.746	0	0.305	0.432	0	0	0.216	0	0.41	0	0.444	0	0	0	0.732	0.858	4.443	7.35	29.513	26.973	21.129	18.004	18.499	28.074	24.737	18.337	19.984	22.233	15.107	10.239
1,5-dimethylnaphthalene	20230828	12.5	28347	A08	2.443	0.486	0.551	0.078	1.621	3.621	0	0	3.126	1.81	0.11	0.629	0.981	1.722	3.351	0	0.888	0.406	1.257	1.663	6.906	2.106	0.688	1.643	3.931	1.409	0.884	0.371	1.104	0.765	28.457	25.546	26.606	23.713	21.003	12.09	22.253	20.979	14.373	16.43	18.64	15.35	14.252	14.591	18.369
1,5-dimethylnaphthalene	20230828	12.5	28347	B07	0	0	0	0	0	0	0	0	0	0.096	0.24	0	0	0.177	0.419	0.102	0	0	0	0	0	0	0	0	0.363	0.092	0.115	0.101	0.326	0	2.484	0.305	0.852	2.338	2.746	7.909	7.381	6.936	11.409	23.293	26.43	27.255	25.719	27.235	25.019
1,5-dimethylnaphthalene	20230828	12.5	28347	B08	0	0	0	0	0	0	0	0	0	0	0	0	0	0	0	0	0	0	0	0	0	0	0	0	0	0	0	0	0	0	0	0	0	0	0	0	0	0	0	0	0	0	0	0	0
1,5-dimethylnaphthalene	20230828	12.5	28347	C07	NA	NA	NA	NA	NA	NA	NA	NA	NA	NA	NA	NA	NA	NA	NA	NA	NA	NA	NA	NA	NA	NA	NA	NA	NA	NA	NA	NA	NA	NA	NA	NA	NA	NA	NA	NA	NA	NA	NA	NA	NA	NA	NA	NA	NA
1,5-dimethylnaphthalene	20230828	12.5	28347	C08	3.109	0	0.324	0.108	3.385	0.568	1.261	0.202	0.517	0.486	0.23	0.788	0	0.137	0.32	0.633	0.094	0.497	0.748	0.235	1.774	1.904	4.564	3.638	1.388	1.961	1.937	2.622	0.23	0.706	0.227	0.219	0.877	0	0	0	0	0.21	1.445	0	0	5.863	1.945	12.564	16.957
1,5-dimethylnaphthalene	20230828	12.5	28347	D07	0	11.214	13.365	4.916	0	0.807	0.724	0	0.246	1.194	1.108	0.828	0	0	0	4.312	1.02	0.893	0.318	0.492	1.018	0.731	0.213	2.154	0	0.257	0	0.226	0.495	0	0	1.091	2.345	3.435	1.108	0.383	0	0	3.309	2.441	0.893	1.228	1.639	0.748	5.153
1,5-dimethylnaphthalene	20230828	12.5	28347	D08	0	0	0	0	0	0	0.149	0	0	0	0	0	0	0	0	0	0	0.477	0.085	0.542	0	0	0	0	0.478	1.158	0	0	0	0	0	4.696	8.474	15.158	19.212	15.841	16.582	17.546	16.387	15.378	7.035	15.233	12.251	5.447	13.843
1,5-dimethylnaphthalene	20230828	12.5	28347	E07	0	0	0	0	0	0	0	0	0	0	0	0	0	0	0	0	0	0	0	0	0	0	0	0	0	0	0	0	0	0	0	0	4.135	8.828	2.808	8.07	7.425	2.164	1.936	11.914	7.234	0.145	4.983	10.127	17.401
1,5-dimethylnaphthalene	20230828	12.5	28347	E08	0	0	0	0	0	0	0	0	0	0	0	0.103	0	0	0	0	0	0	0	0	0	0	0	0	0	0	0	0	0	0	0	0	6.785	0.229	1.675	3.689	0.313	6.942	6.692	0	13.759	0.225	11.395	8.549	0.348
1,5-dimethylnaphthalene	20230828	12.5	28347	F07	0.786	2.045	0.367	0.192	0.357	0.366	0.829	0.132	0	0	0.083	0.129	1.65	0.991	0.221	0	0.232	0.351	1.678	0.513	0.129	0.509	0.852	1.746	0.534	0	0	0.279	0.094	0	0	3.417	9.447	12.428	9.313	22.091	9.572	9.917	13.304	14.763	4.907	3.881	5.863	16.789	15.299
1,5-dimethylnaphthalene	20230828	12.5	28347	F08	0.257	0.05	0	0.312	2.075	1.95	0	0.493	0	0.162	0.143	0	0	0	0.481	0.735	0	0	0	0	0	0	0	0	0	0	0	0.476	0.909	0.338	3.97	14.293	15.608	4.465	6.203	10.799	14.904	7.573	13.037	11.108	11.729	7.977	8.4	4.954	10.322
1,5-dimethylnaphthalene	20230828	12.5	28347	G07	3.576	5.841	2.488	2.014	0	0.742	1.714	0.691	1.881	1.235	0.133	3.783	2.11	0.907	1.766	2.217	3.017	3.273	3.555	2.722	3.128	2.365	3.548	4.83	0.669	4.113	2.442	2.232	1.075	0.901	7.061	12.266	10.535	5.68	15.376	9.571	9.959	10.178	12.484	11.837	11.948	8.997	7.907	12.779	14.809
1,5-dimethylnaphthalene	20230828	12.5	28347	G08	NA	NA	NA	NA	NA	NA	NA	NA	NA	NA	NA	NA	NA	NA	NA	NA	NA	NA	NA	NA	NA	NA	NA	NA	NA	NA	NA	NA	NA	NA	NA	NA	NA	NA	NA	NA	NA	NA	NA	NA	NA	NA	NA	NA	NA
1,5-dimethylnaphthalene	20230828	12.5	28347	H07	0	0	0	0	0	0	0	0	0	0	0	0	0	0	0	0	0	0	0	0	0	0	0	0	0	0	0	0	0	0	0	0	0	0	0	0	0	0	0	0	0	0	0	0	0
1,5-dimethylnaphthalene	20230828	12.5	28347	H08	NA	NA	NA	NA	NA	NA	NA	NA	NA	NA	NA	NA	NA	NA	NA	NA	NA	NA	NA	NA	NA	NA	NA	NA	NA	NA	NA	NA	NA	NA	NA	NA	NA	NA	NA	NA	NA	NA	NA	NA	NA	NA	NA	NA	NA
1,5-dimethylnaphthalene	20230828	25	28346	A09	0.074	0.513	0.113	0.819	0.151	1.16	1.264	0.376	1.563	1.067	0	2.43	1.001	0.34	0.34	0.708	0.147	0.512	0.094	0.243	0	0.219	0.296	0.361	0.119	1.2	4.947	2.963	4.073	0.728	1.766	1.448	0	9.08	10.877	10.835	11.656	9.116	6.28	16.841	15.369	7.878	7.33	7.961	12.261
1,5-dimethylnaphthalene	20230828	25	28346	A10	NA	NA	NA	NA	NA	NA	NA	NA	NA	NA	NA	NA	NA	NA	NA	NA	NA	NA	NA	NA	NA	NA	NA	NA	NA	NA	NA	NA	NA	NA	NA	NA	NA	NA	NA	NA	NA	NA	NA	NA	NA	NA	NA	NA	NA
1,5-dimethylnaphthalene	20230828	25	28346	B09	0	0	0	0	0	0	0	0	0	0	0	0	0	0	0	0	0	0	0	0	0	0	0	0	0	0	0	0	0	0	0	0	0	0	0	0	0	0	0	0	0	0	0	0	0
1,5-dimethylnaphthalene	20230828	25	28346	B10	0	0	0	0	0	0	0	0	0.161	0	0	0	0	0	0.371	0	0.222	0	0	0	0	0.277	0.264	0	0	0	0.351	0	0	0	4.043	5.615	9.771	9.233	1.977	13.073	14.358	17.805	6.905	11.608	15.638	8.227	0	4.336	15.019
1,5-dimethylnaphthalene	20230828	25	28346	C09	0	0	0	0	0	0	0	0	0	0	0	0	0	0	0	0	0	0	0	0	0	0	0	0	0	0	0	0	0	0	0	1.417	0	2.129	5.526	8.319	3.179	8.693	8.53	3.017	5.105	7.723	4.609	0.7	3.474
1,5-dimethylnaphthalene	20230828	25	28346	C10	0	0	0	0	0	0	0	0	0	0	0	0	0	0	0	0	0	0	0	0	0	0	0	0	0	0	0	0	0	0	1.34	0	0	0	0	2.081	8.52	0	4.686	0.742	11.425	5.121	4.902	4.109	3.234
1,5-dimethylnaphthalene	20230828	25	28346	D09	NA	NA	NA	NA	NA	NA	NA	NA	NA	NA	NA	NA	NA	NA	NA	NA	NA	NA	NA	NA	NA	NA	NA	NA	NA	NA	NA	NA	NA	NA	NA	NA	NA	NA	NA	NA	NA	NA	NA	NA	NA	NA	NA	NA	NA
1,5-dimethylnaphthalene	20230828	25	28346	D10	0	0	0	0	0	0.754	0.327	0	0	0	0	0	0	0	0	0	0	0.255	0.155	0	0	0	0	0	0	0	0.122	0	0	0	15.404	10.527	9.018	10.721	14.066	9.707	8.675	10.7	9.374	9.258	8.209	2.577	8.125	5.47	6.551
1,5-dimethylnaphthalene	20230828	25	28346	E09	0	0	0	0	0	0	0	0	0	0	0	0	0	0	0	0	0	0	0	0	0	0	0	0	0	0	0	0	0	0	0	1.405	8.158	3.714	8.369	3.851	6.798	8.877	8.332	7.431	8.579	10.642	9.361	9.317	9.416
1,5-dimethylnaphthalene	20230828	25	28346	E10	0	0	0	0	0	0	0	0	0	0	0	0	0	0	0	0	0	0	0	0	0	0	0	0	0	0	0	0	0	0	0.963	0	3.283	2.067	1.584	0	8.974	0	0	0	0	1.387	4.244	3.417	0.177
1,5-dimethylnaphthalene	20230828	25	28346	F09	0	0	0	0	0	0	0	0	0	0	0	0	0	0	0	0	0	0	0	0	0	0	0	0	0	0	0	0	0	0	0	0	0	0	0	0	0	0.898	0	0	0	0	0	0	0
1,5-dimethylnaphthalene	20230828	25	28346	F10	0	0	0	0.621	0	0	0	0	0	0	0	0.092	0	0.293	0.22	0.03	4.808	0.438	0.553	0.284	0	1.293	0.322	1.728	0.098	0.086	0.051	0.407	0	0	3.432	8.279	14.064	9.415	8.407	7.205	8.989	8.115	7.859	9.248	6.182	15.065	9.452	9.23	8.236
1,5-dimethylnaphthalene	20230828	25	28346	G09	0	0	0.307	0	0	0	0	0	0	0	0	0	0	0	0	0	0	0	0	0	0.328	0.155	0.57	0.741	0	0	0	0	0.943	1.671	0	0.856	2.12	0	0	0.093	6.44	31.42	12.334	5.606	0	23.685	11.795	4.335	6.53
1,5-dimethylnaphthalene	20230828	25	28346	G10	NA	NA	NA	NA	NA	NA	NA	NA	NA	NA	NA	NA	NA	NA	NA	NA	NA	NA	NA	NA	NA	NA	NA	NA	NA	NA	NA	NA	NA	NA	NA	NA	NA	NA	NA	NA	NA	NA	NA	NA	NA	NA	NA	NA	NA
1,5-dimethylnaphthalene	20230828	25	28346	H09	0	0	1.046	0.606	1.721	2.076	3.388	0.558	1.569	1.035	0.456	0.237	0.682	0.85	0.343	0.136	0.135	0	0	0	0	0	0	0	0	0.053	0	0	0	0	15.525	0	0.78	6.687	7.967	8.058	16.262	6.816	10.706	4.535	11.993	5.113	11.794	6.4	8.019
1,5-dimethylnaphthalene	20230828	25	28346	H10	0	0	0	0	0	0	0	0	0	0	0	0	0	0	0	0	0	0	0	0.334	0.348	0	0.342	0	0	0	0	0	0	0	17.913	8.924	6.717	10.514	11.694	8.028	13.475	8.951	10.02	7.464	6.391	10.626	10.636	13.412	10.183
1,5-dimethylnaphthalene	20230828	25	28347	A09	32.365	6.186	0	0.304	0	0	0	0	0	0	0	0	0	0.15	0	0.15	0.55	0	0	0	0	0	0	0	0.26	0.38	1.708	0.439	0.441	0.339	0	9.69	3.5	6.224	12.617	24.334	24.623	17.628	4.071	5.734	18.85	16.884	21.475	11.932	8.403
1,5-dimethylnaphthalene	20230828	25	28347	A10	0	0	0	0	0	0	0	0.145	0.103	0	0	0	0	0	0	0	0	0	0	0	0	0.75	3.458	0.435	14.968	13.687	6.524	4.091	8.949	13.602	6.902	5.596	1.585	4.033	11.439	10.452	10.791	12.14	12.081	12.862	12.285	6.342	5.846	5.306	1.785
1,5-dimethylnaphthalene	20230828	25	28347	B09	0	0	0	0	0	0	0	0	0	0	0	0	0	0	0	0	0	0	0	0	0	0	0	0.183	0	0	0	0	1.232	2.269	7.509	5.85	4.453	3.621	5.289	3.821	3.737	0	0	0.63	1.297	3.27	3.813	0.316	8.218
1,5-dimethylnaphthalene	20230828	25	28347	B10	NA	NA	NA	NA	NA	NA	NA	NA	NA	NA	NA	NA	NA	NA	NA	NA	NA	NA	NA	NA	NA	NA	NA	NA	NA	NA	NA	NA	NA	NA	NA	NA	NA	NA	NA	NA	NA	NA	NA	NA	NA	NA	NA	NA	NA
1,5-dimethylnaphthalene	20230828	25	28347	C09	NA	NA	NA	NA	NA	NA	NA	NA	NA	NA	NA	NA	NA	NA	NA	NA	NA	NA	NA	NA	NA	NA	NA	NA	NA	NA	NA	NA	NA	NA	NA	NA	NA	NA	NA	NA	NA	NA	NA	NA	NA	NA	NA	NA	NA
1,5-dimethylnaphthalene	20230828	25	28347	C10	0	0	0	0	0	0	0	0	0	0	0	0	0	0	0	0	0	0	0	0	0	0.511	0	0	0	0.325	0.077	0	0	0.258	0	0	5.505	8.648	7.201	19.756	12.262	3.745	15.737	7.564	2.246	10.808	18.819	12.895	9.396
1,5-dimethylnaphthalene	20230828	25	28347	D09	9.743	1.06	0	0	0.166	0.245	0.451	0	0	0	0.305	0	0	0	5.068	0	0	0	0	0	0	0.06	0.799	2.88	4.292	8.913	5.227	2.534	2.497	5.142	1.609	0.476	0	0	14.948	22.074	24.945	14.044	11.822	17.157	11.766	14.508	25.669	10.964	17.826
1,5-dimethylnaphthalene	20230828	25	28347	D10	NA	NA	NA	NA	NA	NA	NA	NA	NA	NA	NA	NA	NA	NA	NA	NA	NA	NA	NA	NA	NA	NA	NA	NA	NA	NA	NA	NA	NA	NA	NA	NA	NA	NA	NA	NA	NA	NA	NA	NA	NA	NA	NA	NA	NA
1,5-dimethylnaphthalene	20230828	25	28347	E09	0	0.615	0	0	0	0	0	0	0	0	0	0	0.688	0.154	2.231	3.572	8.152	9.712	11.56	5.908	2.336	2.09	0.369	9.561	1.136	6.463	7.466	0.176	0	0.095	1.883	2.832	2.534	5.561	7.114	13.572	6.937	3.366	6.049	8.192	9.469	9.171	4.865	5.475	8.392
1,5-dimethylnaphthalene	20230828	25	28347	E10	0	0	0	0	0	0	0	0	0	0	0	0	0	0	0	0.523	0	1.744	1.348	0	0	1.658	4	8.829	10.448	3.362	4.234	2.111	1.871	0.687	0.632	0.961	6.077	4.42	9.35	11.535	1.143	21.669	19.633	3.253	19.057	18.001	19.795	20.997	5.949
1,5-dimethylnaphthalene	20230828	25	28347	F09	10.406	0	0	0	0	0	0	0	0	0.437	2.818	0	1.293	0.107	0.643	0.187	1.079	0.48	0	0	0.537	0.96	0.689	0.098	0.372	0.676	0.087	0.129	1.204	0.939	16.924	20.139	20.667	20.796	19.407	10.477	17.516	13.053	27.064	19.716	15.061	21.299	15.174	15.653	13.812
1,5-dimethylnaphthalene	20230828	25	28347	F10	NA	NA	NA	NA	NA	NA	NA	NA	NA	NA	NA	NA	NA	NA	NA	NA	NA	NA	NA	NA	NA	NA	NA	NA	NA	NA	NA	NA	NA	NA	NA	NA	NA	NA	NA	NA	NA	NA	NA	NA	NA	NA	NA	NA	NA
1,5-dimethylnaphthalene	20230828	25	28347	G09	0	0	0	0	0	0	0	0	0	0	0	0	0	0	0.187	0	0	0	0	0	0	0	0	0	0	0	1.763	1.199	1.913	1.461	2.28	0.127	3.881	2.24	6.858	6.219	3.907	5.815	5.771	14.995	11.989	8.351	11.019	9.072	4.181
1,5-dimethylnaphthalene	20230828	25	28347	G10	12.497	14.489	14.286	7.611	5.763	0.855	0.245	0.89	0	0.269	0.474	0.323	0.629	0.091	0	0.142	0	0	0	0	0	0	0	0	0	0	0	0	0.69	0.489	3.414	0	0	0	0	1.262	4.937	6.945	0	0	2.588	1.012	1.639	2.071	2.808
1,5-dimethylnaphthalene	20230828	25	28347	H09	0	0	0	0	0	0	0	0	0	0	0	0	0	0	0	0	0	0	0	0	0.205	4.482	4.68	1.508	1.941	0.503	0	0	0.38	7.161	27.893	18.447	7.014	18.565	18.112	13.472	11.537	3.283	17.334	9.945	9.196	17.18	5.025	15.422	1.098
1,5-dimethylnaphthalene	20230828	25	28347	H10	1.633	0.232	0	0	0	0	0	0	1.347	6.913	2.209	0	0	1.662	4.78	5.926	1.489	0.274	0	0	0	0	0	0	4.568	4.154	6.033	3.825	5.907	4.006	12.081	19.519	22.77	14.451	16.872	32.712	23.234	12.981	27.598	15.329	14.651	23.083	15.087	21.295	15.314
1,5-dimethylnaphthalene	20230828	50	28346	A11	NA	NA	NA	NA	NA	NA	NA	NA	NA	NA	NA	NA	NA	NA	NA	NA	NA	NA	NA	NA	NA	NA	NA	NA	NA	NA	NA	NA	NA	NA	NA	NA	NA	NA	NA	NA	NA	NA	NA	NA	NA	NA	NA	NA	NA
1,5-dimethylnaphthalene	20230828	50	28346	A12	NA	NA	NA	NA	NA	NA	NA	NA	NA	NA	NA	NA	NA	NA	NA	NA	NA	NA	NA	NA	NA	NA	NA	NA	NA	NA	NA	NA	NA	NA	NA	NA	NA	NA	NA	NA	NA	NA	NA	NA	NA	NA	NA	NA	NA
1,5-dimethylnaphthalene	20230828	50	28346	B11	2.846	0.18	2.531	3.977	0.514	0.732	9.094	0.102	1.416	13.273	18.175	19.369	14.222	12.126	0.204	0	0	3.615	12.36	17.952	9.812	0	0.353	0.822	1.355	0.183	0	1.373	0.228	0	9.055	10.937	16.38	9.9	6.341	9.08	5.905	8.461	10.889	8.717	2.525	3.689	11.445	3.73	6.525
1,5-dimethylnaphthalene	20230828	50	28346	B12	NA	NA	NA	NA	NA	NA	NA	NA	NA	NA	NA	NA	NA	NA	NA	NA	NA	NA	NA	NA	NA	NA	NA	NA	NA	NA	NA	NA	NA	NA	NA	NA	NA	NA	NA	NA	NA	NA	NA	NA	NA	NA	NA	NA	NA
1,5-dimethylnaphthalene	20230828	50	28346	C11	NA	NA	NA	NA	NA	NA	NA	NA	NA	NA	NA	NA	NA	NA	NA	NA	NA	NA	NA	NA	NA	NA	NA	NA	NA	NA	NA	NA	NA	NA	NA	NA	NA	NA	NA	NA	NA	NA	NA	NA	NA	NA	NA	NA	NA
1,5-dimethylnaphthalene	20230828	50	28346	C12	NA	NA	NA	NA	NA	NA	NA	NA	NA	NA	NA	NA	NA	NA	NA	NA	NA	NA	NA	NA	NA	NA	NA	NA	NA	NA	NA	NA	NA	NA	NA	NA	NA	NA	NA	NA	NA	NA	NA	NA	NA	NA	NA	NA	NA
1,5-dimethylnaphthalene	20230828	50	28346	D11	NA	NA	NA	NA	NA	NA	NA	NA	NA	NA	NA	NA	NA	NA	NA	NA	NA	NA	NA	NA	NA	NA	NA	NA	NA	NA	NA	NA	NA	NA	NA	NA	NA	NA	NA	NA	NA	NA	NA	NA	NA	NA	NA	NA	NA
1,5-dimethylnaphthalene	20230828	50	28346	D12	NA	NA	NA	NA	NA	NA	NA	NA	NA	NA	NA	NA	NA	NA	NA	NA	NA	NA	NA	NA	NA	NA	NA	NA	NA	NA	NA	NA	NA	NA	NA	NA	NA	NA	NA	NA	NA	NA	NA	NA	NA	NA	NA	NA	NA
1,5-dimethylnaphthalene	20230828	50	28346	E11	NA	NA	NA	NA	NA	NA	NA	NA	NA	NA	NA	NA	NA	NA	NA	NA	NA	NA	NA	NA	NA	NA	NA	NA	NA	NA	NA	NA	NA	NA	NA	NA	NA	NA	NA	NA	NA	NA	NA	NA	NA	NA	NA	NA	NA
1,5-dimethylnaphthalene	20230828	50	28346	E12	NA	NA	NA	NA	NA	NA	NA	NA	NA	NA	NA	NA	NA	NA	NA	NA	NA	NA	NA	NA	NA	NA	NA	NA	NA	NA	NA	NA	NA	NA	NA	NA	NA	NA	NA	NA	NA	NA	NA	NA	NA	NA	NA	NA	NA
1,5-dimethylnaphthalene	20230828	50	28346	F11	NA	NA	NA	NA	NA	NA	NA	NA	NA	NA	NA	NA	NA	NA	NA	NA	NA	NA	NA	NA	NA	NA	NA	NA	NA	NA	NA	NA	NA	NA	NA	NA	NA	NA	NA	NA	NA	NA	NA	NA	NA	NA	NA	NA	NA
1,5-dimethylnaphthalene	20230828	50	28346	F12	NA	NA	NA	NA	NA	NA	NA	NA	NA	NA	NA	NA	NA	NA	NA	NA	NA	NA	NA	NA	NA	NA	NA	NA	NA	NA	NA	NA	NA	NA	NA	NA	NA	NA	NA	NA	NA	NA	NA	NA	NA	NA	NA	NA	NA
1,5-dimethylnaphthalene	20230828	50	28346	G11	0.275	0.524	0.733	0	3.864	6.202	0.316	5.637	4.719	0.896	3.984	0.051	0	0	0.552	0	0	1.013	0.449	0	0	0	0	2.509	1.357	0.123	1.434	2.936	0.638	0.732	12.717	0	0.868	0.088	0.221	0.268	0	0	1.972	5.17	0	0.96	0.773	3.921	0.133
1,5-dimethylnaphthalene	20230828	50	28346	G12	NA	NA	NA	NA	NA	NA	NA	NA	NA	NA	NA	NA	NA	NA	NA	NA	NA	NA	NA	NA	NA	NA	NA	NA	NA	NA	NA	NA	NA	NA	NA	NA	NA	NA	NA	NA	NA	NA	NA	NA	NA	NA	NA	NA	NA
1,5-dimethylnaphthalene	20230828	50	28346	H11	NA	NA	NA	NA	NA	NA	NA	NA	NA	NA	NA	NA	NA	NA	NA	NA	NA	NA	NA	NA	NA	NA	NA	NA	NA	NA	NA	NA	NA	NA	NA	NA	NA	NA	NA	NA	NA	NA	NA	NA	NA	NA	NA	NA	NA
1,5-dimethylnaphthalene	20230828	50	28346	H12	NA	NA	NA	NA	NA	NA	NA	NA	NA	NA	NA	NA	NA	NA	NA	NA	NA	NA	NA	NA	NA	NA	NA	NA	NA	NA	NA	NA	NA	NA	NA	NA	NA	NA	NA	NA	NA	NA	NA	NA	NA	NA	NA	NA	NA
1,5-dimethylnaphthalene	20230828	50	28347	A11	NA	NA	NA	NA	NA	NA	NA	NA	NA	NA	NA	NA	NA	NA	NA	NA	NA	NA	NA	NA	NA	NA	NA	NA	NA	NA	NA	NA	NA	NA	NA	NA	NA	NA	NA	NA	NA	NA	NA	NA	NA	NA	NA	NA	NA
1,5-dimethylnaphthalene	20230828	50	28347	A12	NA	NA	NA	NA	NA	NA	NA	NA	NA	NA	NA	NA	NA	NA	NA	NA	NA	NA	NA	NA	NA	NA	NA	NA	NA	NA	NA	NA	NA	NA	NA	NA	NA	NA	NA	NA	NA	NA	NA	NA	NA	NA	NA	NA	NA
1,5-dimethylnaphthalene	20230828	50	28347	B11	NA	NA	NA	NA	NA	NA	NA	NA	NA	NA	NA	NA	NA	NA	NA	NA	NA	NA	NA	NA	NA	NA	NA	NA	NA	NA	NA	NA	NA	NA	NA	NA	NA	NA	NA	NA	NA	NA	NA	NA	NA	NA	NA	NA	NA
1,5-dimethylnaphthalene	20230828	50	28347	B12	NA	NA	NA	NA	NA	NA	NA	NA	NA	NA	NA	NA	NA	NA	NA	NA	NA	NA	NA	NA	NA	NA	NA	NA	NA	NA	NA	NA	NA	NA	NA	NA	NA	NA	NA	NA	NA	NA	NA	NA	NA	NA	NA	NA	NA
1,5-dimethylnaphthalene	20230828	50	28347	C11	NA	NA	NA	NA	NA	NA	NA	NA	NA	NA	NA	NA	NA	NA	NA	NA	NA	NA	NA	NA	NA	NA	NA	NA	NA	NA	NA	NA	NA	NA	NA	NA	NA	NA	NA	NA	NA	NA	NA	NA	NA	NA	NA	NA	NA
1,5-dimethylnaphthalene	20230828	50	28347	C12	NA	NA	NA	NA	NA	NA	NA	NA	NA	NA	NA	NA	NA	NA	NA	NA	NA	NA	NA	NA	NA	NA	NA	NA	NA	NA	NA	NA	NA	NA	NA	NA	NA	NA	NA	NA	NA	NA	NA	NA	NA	NA	NA	NA	NA
1,5-dimethylnaphthalene	20230828	50	28347	D11	NA	NA	NA	NA	NA	NA	NA	NA	NA	NA	NA	NA	NA	NA	NA	NA	NA	NA	NA	NA	NA	NA	NA	NA	NA	NA	NA	NA	NA	NA	NA	NA	NA	NA	NA	NA	NA	NA	NA	NA	NA	NA	NA	NA	NA
1,5-dimethylnaphthalene	20230828	50	28347	D12	NA	NA	NA	NA	NA	NA	NA	NA	NA	NA	NA	NA	NA	NA	NA	NA	NA	NA	NA	NA	NA	NA	NA	NA	NA	NA	NA	NA	NA	NA	NA	NA	NA	NA	NA	NA	NA	NA	NA	NA	NA	NA	NA	NA	NA
1,5-dimethylnaphthalene	20230828	50	28347	E11	NA	NA	NA	NA	NA	NA	NA	NA	NA	NA	NA	NA	NA	NA	NA	NA	NA	NA	NA	NA	NA	NA	NA	NA	NA	NA	NA	NA	NA	NA	NA	NA	NA	NA	NA	NA	NA	NA	NA	NA	NA	NA	NA	NA	NA
1,5-dimethylnaphthalene	20230828	50	28347	E12	NA	NA	NA	NA	NA	NA	NA	NA	NA	NA	NA	NA	NA	NA	NA	NA	NA	NA	NA	NA	NA	NA	NA	NA	NA	NA	NA	NA	NA	NA	NA	NA	NA	NA	NA	NA	NA	NA	NA	NA	NA	NA	NA	NA	NA
1,5-dimethylnaphthalene	20230828	50	28347	F11	NA	NA	NA	NA	NA	NA	NA	NA	NA	NA	NA	NA	NA	NA	NA	NA	NA	NA	NA	NA	NA	NA	NA	NA	NA	NA	NA	NA	NA	NA	NA	NA	NA	NA	NA	NA	NA	NA	NA	NA	NA	NA	NA	NA	NA
1,5-dimethylnaphthalene	20230828	50	28347	F12	NA	NA	NA	NA	NA	NA	NA	NA	NA	NA	NA	NA	NA	NA	NA	NA	NA	NA	NA	NA	NA	NA	NA	NA	NA	NA	NA	NA	NA	NA	NA	NA	NA	NA	NA	NA	NA	NA	NA	NA	NA	NA	NA	NA	NA
1,5-dimethylnaphthalene	20230828	50	28347	G11	NA	NA	NA	NA	NA	NA	NA	NA	NA	NA	NA	NA	NA	NA	NA	NA	NA	NA	NA	NA	NA	NA	NA	NA	NA	NA	NA	NA	NA	NA	NA	NA	NA	NA	NA	NA	NA	NA	NA	NA	NA	NA	NA	NA	NA
1,5-dimethylnaphthalene	20230828	50	28347	G12	NA	NA	NA	NA	NA	NA	NA	NA	NA	NA	NA	NA	NA	NA	NA	NA	NA	NA	NA	NA	NA	NA	NA	NA	NA	NA	NA	NA	NA	NA	NA	NA	NA	NA	NA	NA	NA	NA	NA	NA	NA	NA	NA	NA	NA
1,5-dimethylnaphthalene	20230828	50	28347	H11	NA	NA	NA	NA	NA	NA	NA	NA	NA	NA	NA	NA	NA	NA	NA	NA	NA	NA	NA	NA	NA	NA	NA	NA	NA	NA	NA	NA	NA	NA	NA	NA	NA	NA	NA	NA	NA	NA	NA	NA	NA	NA	NA	NA	NA
1,5-dimethylnaphthalene	20230828	50	28347	H12	NA	NA	NA	NA	NA	NA	NA	NA	NA	NA	NA	NA	NA	NA	NA	NA	NA	NA	NA	NA	NA	NA	NA	NA	NA	NA	NA	NA	NA	NA	NA	NA	NA	NA	NA	NA	NA	NA	NA	NA	NA	NA	NA	NA	NA
1,8-dimethylnaphthalene	20230814	0	28270	A01	0	0	0	0	0	0	0	0	0	0	0	0	0	0	0	0	0	0	0	0	0	0	0	0	0	0	0	0	0.605	1.209	0.605	0	3.263	0.085	0.17	0	0	5.195	11.127	0	1.896	0	4.405	4.985	13.218
1,8-dimethylnaphthalene	20230814	0	28270	A02	2.306	0	0	0	0	0	0	0.605	0	1.339	0.284	0	2.118	1.606	0.25	0	0.507	0.304	0	1.326	1.994	0.176	0	0	0	0.392	0.033	0.218	1.827	1.03	34.996	27.207	20.742	25.472	19.433	17.4	13.842	17.53	14.658	22.268	9.574	9.903	16.89	7.687	8.293
1,8-dimethylnaphthalene	20230814	0	28270	B01	0	0	0	0	0	0	0	0	0	0	0	0	0	0	0	0	0	0	0	0	0	0	0	0	0	0	0	0	0	0	7.701	10.567	2.753	9.344	3.17	7.489	7.866	9.379	9.553	9.61	11.507	7.897	13.147	6.144	9.638
1,8-dimethylnaphthalene	20230814	0	28270	B02	0	0	0	0	1.856	1.513	2.456	0.199	0.356	0	5.311	7.185	3.737	2.176	1.035	0.566	0	2.985	1.361	2.793	4.388	4.283	5.291	8.29	9.012	2.329	0	2.627	4.579	1.171	31.629	16.333	19.767	14.768	12.181	15.818	12.645	12.261	10.581	9.508	3.283	14.301	3.694	6.788	7.389
1,8-dimethylnaphthalene	20230814	0	28270	C01	0	0	0	0	0	0	0	0	0	0	0	0	0	0	0	0	0	0	0	0	0	0	0	0	0	0	0	0	0	0	9.28	0.677	8.864	5.662	6.11	11.36	7.675	4.428	5.151	12.499	6.706	13.812	5.64	9.036	8.957
1,8-dimethylnaphthalene	20230814	0	28270	C02	3.022	2.314	1.006	1.205	2.351	2.504	2.019	2.49	1.929	1.409	1.297	1.42	1.088	1.201	0.22	0	0.809	0.051	0	0	0.856	0.97	0.109	0.105	0.984	0.404	0	1.799	0.882	1.165	22.779	30.358	34.194	21.338	20.191	23.23	32.81	24.463	22.265	29.233	22.926	16.814	26.615	17.566	25.469
1,8-dimethylnaphthalene	20230814	0	28270	D01	6.144	1.263	9.486	22.987	20.035	31.093	7.64	0.696	0.359	0.081	0	0	0	1.028	0.156	0	0	0	0	0	0	0	0	0	0	0	0	0	0	0	23.503	12.807	14.654	9.7	20.434	13.667	16.966	10.928	20.798	16.644	15.94	17.484	16.25	19.182	13.518
1,8-dimethylnaphthalene	20230814	0	28270	D02	0.141	1.527	0	0	0	0	0	0.512	0.557	0	0.157	0	0	0	0	0	0	0.641	0.442	0.632	0	1.278	1.951	2.099	0	4.77	1.419	0.807	0.722	4.061	11.975	8.337	5.637	9.564	7.267	9.48	14.783	4.999	4.671	7.872	15.517	12.664	8.504	8.554	10.28
1,8-dimethylnaphthalene	20230814	0	28270	E01	0	0	0	0	0	0	0	0	0	0	0	0	0	0	0	0	0	0	0	0	0	0	0	0	0	0	0	0	0	0	0	0	0	0	0	0	0	2.561	0	8.371	0	0	7.464	2.26	0
1,8-dimethylnaphthalene	20230814	0	28270	E02	0	0	0	0.152	0	0	0.12	0	0	0	0	0	0	0	0.69	0	0	0.076	0	0	0	0	0	0	0	0	0.075	0	0.585	0	15.25	13.646	11.241	9.095	10.132	9.457	9.321	11.036	8.199	8.428	3.378	5.348	6.879	10.843	10.885
1,8-dimethylnaphthalene	20230814	0	28270	F01	0	1.889	12.019	9.621	0.377	0	0	0	0	0	0	0	0	0	0.195	0	0	0	0	0	0	0	0.109	0	0.167	0	0	0	0	0	14.139	17.503	8.171	16.295	2.641	9.767	5.325	15.65	6.238	11.599	12.91	9.503	8.264	10.889	14.14
1,8-dimethylnaphthalene	20230814	0	28270	F02	13.268	8.397	4.52	0	0	0	0	0.118	0	0	0	0	0	0	0	0	0	0	0	0	0.762	0	0	0	0	0	0	0	0	0	0	0	0	1.025	2.387	1.038	4.405	2.512	13.076	20.833	26.805	9.915	15.537	23.162	20.01
1,8-dimethylnaphthalene	20230814	0	28270	G01	0	0	0	0	0	1.675	5.513	3.021	0.34	0	0	0.19	0.219	0.103	0.337	0.553	0.111	0.777	0.222	0	0	0	0	0.552	0.214	1.74	0.218	1.441	0.405	0	7.769	7.872	6.983	0	0	0	0	0	0	0	0	0	0	2.118	0
1,8-dimethylnaphthalene	20230814	0	28270	G02	4.039	1.29	0	0	0	0	0	0	0	0	0	0	0	0	0	0	0	0	0	0	0	0	0	0	0	0	0	0	0	0	0	0	11.057	5.712	17.043	5.968	16.611	16.086	9.326	19.574	15.435	18.868	23.546	11.195	14.134
1,8-dimethylnaphthalene	20230814	0	28270	H01	0	0	0	0	0	0.264	0	0	0	0	0	0	0	0	0	0	0.516	0	0	0	0	0	0	0	0	0	0.277	0	0	0	6.107	20.337	14.889	15.82	18.686	19.118	17.418	17.304	14.035	13.736	17.217	22.025	15.689	10.685	15.054
1,8-dimethylnaphthalene	20230814	0	28270	H02	0	0	0	0	0	0	0	0	0	0	0	0	0	0	0	0	0	0	0	0	0	0	0	0	0	0	0	0	0	0	0	0	0	0.908	2.487	0	3.261	0.175	18.658	6.141	0.612	0.886	30.896	12.956	6.448
1,8-dimethylnaphthalene	20230814	0	28271	A01	0	0.242	0	0	0	0	0.485	0.256	0.256	0	0.137	0	0	0	0	0	0	0.051	0.925	0	0	0	0	0	0	0	0	0	0	0.41	0.351	0	0	0	0.643	0.97	0	0.229	6.609	11.711	5.089	0	13.753	14.192	23.136
1,8-dimethylnaphthalene	20230814	0	28271	A02	0	0	0	0	0	0	0	0	0	0	0	0	0	0	0	0	0	0	0	1.191	0	0	0	0	0	0	0	0.31	0.056	0.246	0	2.338	0	0	0	0	0	7.42	8.48	10.219	8.956	11.862	8.022	9.128	10.122
1,8-dimethylnaphthalene	20230814	0	28271	B01	0	0	0	0	0.927	0.27	0	0	0	0	0.871	0	0	0	0	0	0	0	0	0	0	0	0	0	0	0	0	0	0	0	0	0	0	0	1.241	0	1.991	3.607	4.519	2.391	6.39	20.451	19.51	12.606	17.822
1,8-dimethylnaphthalene	20230814	0	28271	B02	0	0	0	0	0	0.108	0	0.168	0.537	0	0	0	0	0	0	0	0	0	0	0	0	0	0	0	0	0	0	0	0	0	0	2.458	0.958	3.349	16.525	22.084	16.708	13.44	11.33	10.306	14.228	11.552	8.916	6.005	7.714
1,8-dimethylnaphthalene	20230814	0	28271	C01	0	0.152	0	0	0	0	0	0	0	0	0	0	0.787	0	0.575	0	0.198	0	0.089	0	0	0	0	0	0	0	0	0	0	0	0	1.758	1.407	0.05	3.878	21.03	15.662	9.666	9.591	17.57	17.931	10.856	5.93	7.911	14.955
1,8-dimethylnaphthalene	20230814	0	28271	C02	0	0	0	0	0	0	0	0	0	0	0	0	0	0	0	0	0	0	0	0	0	0	0	0	0	0	0	0	0	0	0	0	0	0	1.271	4.657	9.424	7.93	10.296	8.605	9.168	9.572	10.57	6.775	11.237
1,8-dimethylnaphthalene	20230814	0	28271	D01	2.295	0.567	0.507	0	0	2.02	0	0	0.4	0	0.982	0	0.614	1.077	0	1.057	2.562	0.977	0.421	1.453	0	0	0	0.838	1.029	0.434	0	0.18	0	0.504	0	0	0	0	0	10.425	18.971	0	12.187	7.566	14.774	1.601	7.076	7.798	12.638
1,8-dimethylnaphthalene	20230814	0	28271	D02	0	0	0	0	0	0	0	0	0	0	0	0	0	0	1.674	0.526	0	0	0	0	0	0	0	0	0.357	0	0	0	0	0	0	0	0	0	0	0	0	0	6.51	3.56	0	3.768	2.628	12.624	5.227
1,8-dimethylnaphthalene	20230814	0	28271	E01	0	0	0	0	0	0	0	0	0	0	0	0	0	0	0	0	0	0	0	0	0	0	0	0	0	0	0	0	0	0	0	0	0	0	0	0	0	0	0	2.69	1.615	0.575	3.484	1.614	2.272
1,8-dimethylnaphthalene	20230814	0	28271	E02	NA	NA	NA	NA	NA	NA	NA	NA	NA	NA	NA	NA	NA	NA	NA	NA	NA	NA	NA	NA	NA	NA	NA	NA	NA	NA	NA	NA	NA	NA	NA	NA	NA	NA	NA	NA	NA	NA	NA	NA	NA	NA	NA	NA	NA
1,8-dimethylnaphthalene	20230814	0	28271	F01	0	0	0	0	0	0	0	0	0	0	0	0	0	0	0	1.57	0	0	0.324	0	0.312	0	0	0	0	0.327	0	0.375	0	0	0	0	0	0	0	0	0	0	0	1.385	1.255	3.729	2.018	0	0.089
1,8-dimethylnaphthalene	20230814	0	28271	F02	0	0	0	0	0	0	0	0	0	0	0	0	0	0	0	0	0	0	0	0	0	0	0	0	0	0	0	0	0	0	0	0.407	1.669	0	0	10.919	3.12	0	16.06	2.68	11.454	7.108	18.836	23.47	0
1,8-dimethylnaphthalene	20230814	0	28271	G01	0	0	0	0.678	0	0	0	2.609	2.613	0	2.385	0	0	0	0	0	0	0	0	0	0	0	0	0	0	0	0	0	0	0	3.869	0.17	0.587	0	0	0.123	3.702	1.41	4.935	22.786	0	1.703	16.134	0	0
1,8-dimethylnaphthalene	20230814	0	28271	G02	10.633	3.697	6.342	7.632	3.134	2.063	2.864	0	0	0	0	0	0	0	0.125	1.007	0	2.738	2.37	2.798	0	0	0	1.958	3.981	0	0	0	3.905	1.955	4.123	31.233	21.182	20.576	20.316	16.766	19.765	20.034	9.643	17.243	7.646	12.684	9.743	13.003	13.141
1,8-dimethylnaphthalene	20230814	0	28271	H01	0	0	0	0.489	0	0	0	0	0	0	0	0	0	0	0	0	0	0	0	0	0	0	0.663	0	0	0.172	0	0	0	0	0	0	7.886	8.77	10.222	23.329	24.939	21.766	11.78	4.364	10.163	17.911	15.008	20.366	17.922
1,8-dimethylnaphthalene	20230814	0	28271	H02	0	0	0	0	0	0	0	0	0	0	0	0	0	0	0	0	0	0	0	0	0	0	0	0	0	0	0	0	0	0	0	0	0	0	0	0	0	0	0	0	0	0	0	0	0
1,8-dimethylnaphthalene	20230814	3.125	28270	A03	0	0	0	0	0	0	0	0	0	0	0	0	0	0	0	0	0	0	0	0	0	0	0	0	0	0	0	0	0	0	0	6.66	11.824	0	0	5.226	0	5.699	4.513	6.248	24.108	1.907	0	1.521	1.098
1,8-dimethylnaphthalene	20230814	3.125	28270	A04	0.84	0.287	0	0.211	0	0	0	0.052	0	0	0	0	0	0	0	0	0	0	0	0	0	0	0.207	0	0	0	0	0	0	0	0	6.578	10.56	11.142	9.913	12.33	14.096	14.183	10.627	12.775	11.114	9.305	12.718	7.674	9.752
1,8-dimethylnaphthalene	20230814	3.125	28270	B03	0	0	0	0	0	0	0	0	0	0	0	0	0	0	0	0	0	0	0	0	0	0	0	0	0	0	0	0	0	0	0	2.044	17.936	22.985	8.462	2.91	13.342	25.005	26.875	3.94	12.2	14.077	18.617	18.072	20.269
1,8-dimethylnaphthalene	20230814	3.125	28270	B04	1.094	0	0.285	0.878	1.177	0	0	11.91	25.745	8.845	0.499	0.651	1.87	0.508	0.204	0.767	0.188	1.276	0.05	0.194	0.451	0.354	1.343	1.163	0	1.979	0.258	0.895	0.936	0	33.935	42.883	36.052	37.725	40.629	34.874	39.546	32.46	30.533	38.716	25.532	27.907	35.731	32.664	28.861
1,8-dimethylnaphthalene	20230814	3.125	28270	C03	0	0	0	0	0	0	0	0	0	0	0	0	0	0	0	0	0	0	0	0	0	0	0	0	0	0	0	0	0	0	21.444	10.4	19.95	16.05	21.819	0.656	0	4.288	13.065	14.125	15.956	11.939	10.174	8.985	4.063
1,8-dimethylnaphthalene	20230814	3.125	28270	C04	0	0	0	0	0	5.181	8.653	1.688	9.326	0.768	0.673	0.92	1.168	0	0.173	0	0	0	0	0	0	0	0	0	0	0	0	0	0	0	12.657	0	3.317	2.066	0.152	0.092	2.532	3.352	4.333	0	13.896	7.167	8.031	9.309	13.443
1,8-dimethylnaphthalene	20230814	3.125	28270	D03	0	0	0	0	0	0	0	0	0	0	0.259	0	0	0.207	0	0	0.052	0	0	0.066	0	0	0	0	0	0	0	0	0	0	21.571	30.337	27.662	13.226	0.124	0	0.431	0	0.198	2.115	4.613	0	10.299	22.459	14.053
1,8-dimethylnaphthalene	20230814	3.125	28270	D04	3.576	0.895	0	0	0	0	0	0	0	0	0	0	0.567	2.057	0	0	0	0	0.095	0	0	0	0	0	0	0.394	0	0	0	0.205	0.267	1.638	0	0	0	2.332	4.127	4.698	0	5.435	0.179	0.209	5.797	0	3.59
1,8-dimethylnaphthalene	20230814	3.125	28270	E03	0.18	0	0	0	0	0	0	0	0	0	0	0	0	0	0	0	0	0	0	0	0	0	0	0	0	0	0	0	0	0	21.333	13.754	19.171	17.145	8.473	14.157	16.031	11.358	15.051	19.846	8.807	15.71	13.335	13.1	16.415
1,8-dimethylnaphthalene	20230814	3.125	28270	E04	6.351	0	1.499	0.393	0	0	0	0	0.289	0.136	0	0	0	0.225	0.666	0	0	0.425	0	0.094	0.138	1.904	1.708	0.979	1.759	0.252	0	0.215	0	0	25.934	20.539	14.309	9.586	14.633	15.684	15.207	15.96	12.476	9.023	10.552	14.136	13.087	9.887	13.406
1,8-dimethylnaphthalene	20230814	3.125	28270	F03	0	0	0	0	0	0	0	0.496	0	0	0	0.239	0.53	0.105	0.073	0	0	0	0	0	0	0	0	0	0	0	0	0	0	0	14.477	17.347	21.35	17.308	18.606	31.412	18.949	17.168	20.459	10.843	14.31	14.091	18.999	12.271	17.692
1,8-dimethylnaphthalene	20230814	3.125	28270	F04	0.448	0	0	0	0	0	0	0	0	0	0	0	0	0	0	0	0	0	0	0	0	0	0	0	0	0	0	0	0	0	0	9.521	15.23	10.396	8.703	21.44	17.89	19.128	19.296	11.309	15.577	13.984	12.285	10.975	8.654
1,8-dimethylnaphthalene	20230814	3.125	28270	G03	2.661	2.664	1.429	5.763	2.384	0.916	1.395	0	0	0.55	0.492	0	0.63	0	2.965	1.455	0.072	0	0.272	1.263	3.552	4.651	5.11	2.721	4.226	2.763	2.404	2.065	2.044	4.82	16.018	17.443	17.191	17.617	17.611	20.885	15.426	18.309	11.388	16.379	11.766	12.761	10.331	10.106	11.755
1,8-dimethylnaphthalene	20230814	3.125	28270	G04	NA	NA	NA	NA	NA	NA	NA	NA	NA	NA	NA	NA	NA	NA	NA	NA	NA	NA	NA	NA	NA	NA	NA	NA	NA	NA	NA	NA	NA	NA	NA	NA	NA	NA	NA	NA	NA	NA	NA	NA	NA	NA	NA	NA	NA
1,8-dimethylnaphthalene	20230814	3.125	28270	H03	0	0	0	0.367	1.158	1.048	2.824	2.612	6.056	5.067	1.576	3.371	0	0	0.362	0.137	0	0	0.075	0	0	0	0.402	0.464	1.305	0.525	1.256	1.575	0.818	5.207	12.846	12.118	10.833	7.776	13.839	11.023	9.506	9.135	10.396	10.521	4.889	8.316	8.879	7.24	4.168
1,8-dimethylnaphthalene	20230814	3.125	28270	H04	0	0	0	0	0	0	0	0	0	0	0	0	0	0	0	1.263	0	0	0	0	0	0	0	1.893	0	0	0	0	0	0	0	7.052	13.905	22.463	12.518	14.697	26.355	13.569	16.685	14.959	15.569	11.955	12.568	7.407	9.129
1,8-dimethylnaphthalene	20230814	3.125	28271	A03	0	0	0	0	0	0	0	0	0	0	0	0	0.735	0	0	0	0	0	0	0.268	0.14	1.1	0	0	0	0	0	0	0	0	0	0	0	0	0	3.209	19.561	14.646	3.202	21.488	17.163	22.422	13.161	25.613	17.941
1,8-dimethylnaphthalene	20230814	3.125	28271	A04	0	0	0	0	0	0	0	0	0	0	0.314	0.033	0	0	0	0	0	0	0	0	0	0	0	0	0	0	0.977	0	0	0	0	0	0	0	0	0	0	0	0	0	0	0	0	0	0
1,8-dimethylnaphthalene	20230814	3.125	28271	B03	NA	NA	NA	NA	NA	NA	NA	NA	NA	NA	NA	NA	NA	NA	NA	NA	NA	NA	NA	NA	NA	NA	NA	NA	NA	NA	NA	NA	NA	NA	NA	NA	NA	NA	NA	NA	NA	NA	NA	NA	NA	NA	NA	NA	NA
1,8-dimethylnaphthalene	20230814	3.125	28271	B04	0	0	0	0	0	0	0	0	0	0	0	0	0	0	0	0	0	0	0	0	0	0	0	0	0	0	0	0	0	0	0	0	0	0	0	1.565	0	0	0	0	0	0	4.009	1.997	4.101
1,8-dimethylnaphthalene	20230814	3.125	28271	C03	0	0	0	0.056	0	0	0	0	0	0	0	0	0	0	0	0	0	0	0	0	0	0	0	0	0	0	0	0	0	0	0	0	0	2.793	0	4.253	4.012	5.987	4.029	4.242	2.739	3.683	9.952	15.708	23.33
1,8-dimethylnaphthalene	20230814	3.125	28271	C04	0	0	0	0	0	0	0	0.16	0.115	0	0	0	0	0	0	0	0	0	0	0.273	0	0	0	1.063	0	0	0	0	0	0	0	0	0	0.324	0	0	0	0	0	0	0	0	0	0	0
1,8-dimethylnaphthalene	20230814	3.125	28271	D03	0	0	0	0	0	0	0	0	0	0	0	0	0	0	0	0	0	0	0	0	0	0	0	0	0	0	0.578	0.421	0	0.588	10.365	17.364	7.684	0.669	0	0	0	0	0	0	0	0	0	1.493	4.808
1,8-dimethylnaphthalene	20230814	3.125	28271	D04	0	0	0	0	0	0	0	0	0	0	0	0	0	0	0	0	0	0	0	0	0	0	0	0	0	0	0	0	0	0	0	0	0	0	0	0	0	0	0	0	0	0	0	0	0
1,8-dimethylnaphthalene	20230814	3.125	28271	E03	0	0	0	0	0	0	0	0	0	0	0	0	0	0	0	0	0	0	0	0	0	0	0	0	0	0.29	0	0	1.667	0	0	0.58	1.45	0.29	0.87	0.58	2.445	3.932	3.482	5.849	6.517	8.203	8.576	8.68	9.869
1,8-dimethylnaphthalene	20230814	3.125	28271	E04	NA	NA	NA	NA	NA	NA	NA	NA	NA	NA	NA	NA	NA	NA	NA	NA	NA	NA	NA	NA	NA	NA	NA	NA	NA	NA	NA	NA	NA	NA	NA	NA	NA	NA	NA	NA	NA	NA	NA	NA	NA	NA	NA	NA	NA
1,8-dimethylnaphthalene	20230814	3.125	28271	F03	0	0	0	0	0	0	0	0	0	0	0	0	0	0	0	0	0	0	0	0	0	0	0	0	0	0	0	0	0	0	0	0	0	0	0	0	0	0	0	0	0	0	0	0.739	0
1,8-dimethylnaphthalene	20230814	3.125	28271	F04	0	0	0	0	0	0	0	0	0	0	0	0	0	0	0.976	0	0	1.994	0	0	0	0	0	4.087	7.356	0	0	0	0	0	30.812	33.924	38.806	29.885	28.754	24.945	28.059	30.905	21.569	22.218	17.052	21	20.63	22.834	17.941
1,8-dimethylnaphthalene	20230814	3.125	28271	G03	0	0	0	0	0	0	0	0	0	0	0	0	0	0	0	0.228	0	0	0	0	0	0	0	0	0	0	0	0	0	0	0	0	0.065	0	0	0	0	0	0	0	0	0	2.894	1.546	1.37
1,8-dimethylnaphthalene	20230814	3.125	28271	G04	0	0	0	0	0	0	0	0	0.112	0	0	0	0	0.911	0	0	0	0	0	0	0	0	0	0	0	0	0	0.36	0.083	0	0	0	0	0	0	0	0	0.036	0	0	4.307	11.373	7.809	7.01	23.598
1,8-dimethylnaphthalene	20230814	3.125	28271	H03	0	0	0	0	0	0	0	0	0	0	0	0	0	0	0	0	0	0	0	0	0	0	0	0	0	0	0.276	0.237	0	0	0	0.943	0	0	0	0	0	0	0.344	0	0	0	0	0	0
1,8-dimethylnaphthalene	20230814	3.125	28271	H04	NA	NA	NA	NA	NA	NA	NA	NA	NA	NA	NA	NA	NA	NA	NA	NA	NA	NA	NA	NA	NA	NA	NA	NA	NA	NA	NA	NA	NA	NA	NA	NA	NA	NA	NA	NA	NA	NA	NA	NA	NA	NA	NA	NA	NA
1,8-dimethylnaphthalene	20230814	6.25	28270	A05	0	0	0	0	0	0	0	0	0	0	0	0	0	0	0	0	0	0	0	0	1.013	3.651	0.747	2.151	6.928	2.137	2.212	0.379	0	0.147	4.88	31.85	20.708	31.825	19.058	12.519	19.587	21.853	16.089	18.933	12.977	9.1	14.333	15.286	18.227
1,8-dimethylnaphthalene	20230814	6.25	28270	A06	1.424	0.871	12.002	6.067	1.881	1.889	0	0	0.529	0	0	0	0	0	0	0	0.656	1.312	0	0	0.79	0.762	0	3.962	0.207	0	0	0	0	0	0	1.098	0.712	2.32	7.937	1.899	3.864	13.529	5.94	1.484	5.144	10.185	18.034	21.539	26.632
1,8-dimethylnaphthalene	20230814	6.25	28270	B05	0	0	0	0	0	0	0	0	0	0	0	0	0	0	0	0	0	0	0	0	0	0	0	0	0	0	0	0	0	0	2.47	3.29	2.405	1.364	2.125	0.802	1.645	2.571	4.818	3.176	1.658	0.171	15.812	5.697	16.975
1,8-dimethylnaphthalene	20230814	6.25	28270	B06	0.062	0.664	0	0	0	0	0	0	0	0.092	0.939	0	0.146	0	0	0.092	1.455	0.355	1.328	0	0.118	1.197	0	0.473	3.251	0.864	0.534	1.414	0.491	0.092	5.437	31.294	20.879	8.021	18.232	12.735	10.933	10.194	17.655	14.724	13.821	14.247	18.898	20.65	16.758
1,8-dimethylnaphthalene	20230814	6.25	28270	C05	0	0	0	0	0	0	0	0.886	0	0	0	0	0	0	1.402	0	0.156	0.879	0.055	0.109	0.796	1.581	1.971	0.466	2.588	0	0.918	0	0.177	0.341	17.37	24.103	14.504	14.279	13.198	13.492	13.758	12.23	12.971	7.423	12.93	11.044	13.725	10.492	7.321
1,8-dimethylnaphthalene	20230814	6.25	28270	C06	0	0	0	0.167	0	0.107	0	0	0.116	0	0	0	0	0	0	0	0	0	0	0	0	0	0	0	0	0	0	0	0	0	6.112	15.578	14.424	14.5	12.177	12.177	9.898	11.571	13.559	12.173	10.841	13.238	14.243	15.206	11.959
1,8-dimethylnaphthalene	20230814	6.25	28270	D05	0	0	5.432	0	0	0	0	0	0.082	0	0	0	0	0	0	0.395	0	0.315	0.139	0	0	0	0	0	0	0	0	0	0	0	14.409	12.562	12.137	14.889	14.605	13.499	14.054	11.343	10.963	4.287	14.401	11.294	8.83	5.485	11.223
1,8-dimethylnaphthalene	20230814	6.25	28270	D06	0.198	0	0	0	0	0	0	0	0	0	0	0	0	0	0	0	1.001	0	0	1.655	0	0	0	0	0	0	0	0	0	0	0	0.175	0.151	1.232	1.278	0.381	0.159	1.558	0	0	4.922	22.666	25.136	13.66	21.473
1,8-dimethylnaphthalene	20230814	6.25	28270	E05	0.864	0	0.208	0	0	0	0	0	0	1.686	0	0	0	0.134	1.344	0	0	0.244	0	0	0.212	0.087	0	0	0.087	0	1.791	0.967	0.609	0.441	19.827	20.407	23.591	21.542	18.416	11.947	16.956	18.269	17.82	13.099	16.259	18.128	18.829	12.64	6.332
1,8-dimethylnaphthalene	20230814	6.25	28270	E06	0	0	0	0	0	0	0	0	0	0	0	0	0	0	0	0	0	0	0.381	0.973	0.419	0.748	0.696	0	0	0	0	0	0	0	0	23.017	24.785	28.78	26.291	28.727	32.24	27.753	21.163	25.662	12.104	12.793	25.819	15.573	22.885
1,8-dimethylnaphthalene	20230814	6.25	28270	F05	NA	NA	NA	NA	NA	NA	NA	NA	NA	NA	NA	NA	NA	NA	NA	NA	NA	NA	NA	NA	NA	NA	NA	NA	NA	NA	NA	NA	NA	NA	NA	NA	NA	NA	NA	NA	NA	NA	NA	NA	NA	NA	NA	NA	NA
1,8-dimethylnaphthalene	20230814	6.25	28270	F06	NA	NA	NA	NA	NA	NA	NA	NA	NA	NA	NA	NA	NA	NA	NA	NA	NA	NA	NA	NA	NA	NA	NA	NA	NA	NA	NA	NA	NA	NA	NA	NA	NA	NA	NA	NA	NA	NA	NA	NA	NA	NA	NA	NA	NA
1,8-dimethylnaphthalene	20230814	6.25	28270	G05	0	0	0	0	0	0	0	0	0	0	0	0	0	0	0	0	0	0.501	0.242	0.622	0.207	0.501	0	0	0	0.311	0.38	0	0.328	0.535	0.328	0.855	0.535	0	0	0.328	0.725	0	0	0	3.27	15.22	2.013	0	7.608
1,8-dimethylnaphthalene	20230814	6.25	28270	G06	NA	NA	NA	NA	NA	NA	NA	NA	NA	NA	NA	NA	NA	NA	NA	NA	NA	NA	NA	NA	NA	NA	NA	NA	NA	NA	NA	NA	NA	NA	NA	NA	NA	NA	NA	NA	NA	NA	NA	NA	NA	NA	NA	NA	NA
1,8-dimethylnaphthalene	20230814	6.25	28270	H05	0	0	0	0	0.458	0.553	1.39	0.547	0.836	1.286	0.679	1.174	0.112	0.237	0.443	0.147	0	0	0	0.224	0	0	0.11	0	0	0	0	0	0	0	22.669	16.091	18.734	16.367	13.141	14.345	17.366	17.393	15.745	17.228	12.823	12.08	13.986	11.858	16.223
1,8-dimethylnaphthalene	20230814	6.25	28270	H06	NA	NA	NA	NA	NA	NA	NA	NA	NA	NA	NA	NA	NA	NA	NA	NA	NA	NA	NA	NA	NA	NA	NA	NA	NA	NA	NA	NA	NA	NA	NA	NA	NA	NA	NA	NA	NA	NA	NA	NA	NA	NA	NA	NA	NA
1,8-dimethylnaphthalene	20230814	6.25	28271	A05	0.088	0.598	5.054	2.079	0	0	0	1.554	2.164	0	2.447	2.564	2.604	1.845	2.605	3.101	0	0	2.308	0	0	0	0	3.553	4.298	8.641	1.675	0	2.047	0	3.283	7.2	6.864	8.681	17.777	14.478	21.661	10.763	14.95	19.73	9.838	11.986	9.971	18.058	7.34
1,8-dimethylnaphthalene	20230814	6.25	28271	A06	3.908	0	0	0	0	0	0	0	0	0	0	0	0	0	0	0	0	0	0	0	0	0	0	0	0	0	0	0	2.796	0	4.08	0	0	0	0	3.712	5.394	6.022	6.233	7.697	5.202	8.08	13.356	12.587	3.236
1,8-dimethylnaphthalene	20230814	6.25	28271	B05	0	1.314	0.091	0	0	0.669	0	0	0	0.713	0	0.232	0	0	0.455	0.213	0	0	0	0	0	0	0	0.588	0	0.091	0	0	0.146	0.403	0.197	0	0	0	0	0	0	0	0	0	0	0	5.774	2.109	0
1,8-dimethylnaphthalene	20230814	6.25	28271	B06	0	0	0	0	0	0	0	0	0	0	0	0	0	0	0	0	0	0	0	0	0	0	0	0	0	0	0	0	0	0	0	0	0	0.229	0.229	0	0	0	0	0	0	0	0	0	0.217
1,8-dimethylnaphthalene	20230814	6.25	28271	C05	10.168	5.032	3.569	10.523	4.347	3.165	4.528	4.847	0.682	0	0.962	4.773	2.077	2.495	0	1.492	0	0	0	0	0	0	0	0	0	0	0	0	0	0	0	0	0	0	0	0	0	1.043	1.177	0	0	0	1.459	3.758	0.317
1,8-dimethylnaphthalene	20230814	6.25	28271	C06	0	0	0	0	0	0	0	0.185	0	0	0	0	0	0	0	0	0	0	0	0	0	0	0	0	0	0	0	0	0	0	7.173	6.69	11.444	23.651	23.857	22.922	20.919	22.536	16.742	16.272	18.228	13.655	22.417	12.393	8.261
1,8-dimethylnaphthalene	20230814	6.25	28271	D05	3.691	0.199	1.742	1.084	2.149	3.748	2.115	9.371	16.953	7.716	11.923	11.904	8.59	18.052	13.248	14.744	13.703	12.131	17.216	14.358	13.229	21.182	12.702	14.608	14.185	14.442	8.797	12.354	13.48	12.422	24.405	14.422	9.372	14.061	11.037	13.988	21.629	18.544	13.585	12.085	14.11	13.048	13.692	9.043	12.35
1,8-dimethylnaphthalene	20230814	6.25	28271	D06	0	0	0	0	0	0	0	0	0	0	0	0	0	0	0	0	0	0	0.92	0	0	0	0	0	0	0	0	0	0	0	12.308	0	16.891	23.174	23.395	8.677	6.431	4.599	18.523	7.242	12.786	7.522	6.518	9.706	14.797
1,8-dimethylnaphthalene	20230814	6.25	28271	E05	0	0	0	0	1.854	0	0	0	0	1.733	0	0	0	0	0	1.448	0.023	0	0.508	0	4.234	0.503	0	0	0	0	0.188	0	2.003	3.975	14.876	29.592	25.404	20.276	15.275	11.971	19.611	20.606	10.19	20.858	20.36	18.008	9.971	9.529	13.557
1,8-dimethylnaphthalene	20230814	6.25	28271	E06	0	0	0	0	0	0	0	0	0	0	0	0	0	0	0	0	0	0	0	0	0	0	0	0	0	0	0	0	0	0	0	0	6.424	3.941	3.407	0	1.843	10.652	19.074	7.759	9.603	16.349	11.371	13.018	12.352
1,8-dimethylnaphthalene	20230814	6.25	28271	F05	3.069	0	0	0	1.071	0	1.27	0	0	0	1.087	0	1.009	0	0	0	0	0.509	0	0	0	0	0	0	0	0	0	0	0	0	0	0	0	0	4.221	0.794	0	0	7.216	0	0	15.283	35.08	31.893	20.709
1,8-dimethylnaphthalene	20230814	6.25	28271	F06	0	0	0	0	0	0	0	0	0	0	0	0	0	0	0	0	0	0	0	0	0	0	0	0	0	0	0	0	0	0	0	0	0	0	0	2.334	0	7.269	27.823	0	0	0	0	0	10.615
1,8-dimethylnaphthalene	20230814	6.25	28271	G05	0	0	0	0	0	0	0	0	0	0	0	0	0	0	0.149	0	0	0	0	2.217	5.149	5.39	1.947	0	0	0	0.99	0	0	0	0	1.221	0	0.477	9.676	35.103	22.351	16.587	17.902	18.563	25.134	23.46	10.819	21.49	14.37
1,8-dimethylnaphthalene	20230814	6.25	28271	G06	NA	NA	NA	NA	NA	NA	NA	NA	NA	NA	NA	NA	NA	NA	NA	NA	NA	NA	NA	NA	NA	NA	NA	NA	NA	NA	NA	NA	NA	NA	NA	NA	NA	NA	NA	NA	NA	NA	NA	NA	NA	NA	NA	NA	NA
1,8-dimethylnaphthalene	20230814	6.25	28271	H05	0	0	0	0	0	0	0	0	0	0	0	0	0	0	0	0	0	0	0	0	0	0	0	0	0	0	0	0	0	0	0	0	0	0	0	0	0	0	0	0	0	0	1.762	0	0
1,8-dimethylnaphthalene	20230814	6.25	28271	H06	0	0	0	0	0	0.145	0	0	0	0	0	0	0	0	0	0	0	0	0	0	0	0	0	0.299	0	0	0	0	0	0	0	0	0.927	2.034	10.015	13.422	24.997	7.811	8.803	14.383	14.46	17.691	24.418	15.933	13.694
1,8-dimethylnaphthalene	20230814	12.5	28270	A07	0	2.032	24.811	30.344	0	0	0	0.699	0	0	0	0	0.976	0	2.279	0.184	1.206	2.556	0	0	0	0	0.259	0	0	0	0	0	0	0	0	10.78	15.445	13.095	0	20.36	7.4	9.773	10.448	8.534	14.333	12.018	9.261	7.066	10.767
1,8-dimethylnaphthalene	20230814	12.5	28270	A08	0	0	0	0	0	0	0	0	0	0	0	0	0	0	0	0	0	0	0	0	0	0	0	0	0	0	0	0	0	0	7.325	0	0	3.101	25.43	4.149	0	0	0	0	0	0	0	0	0
1,8-dimethylnaphthalene	20230814	12.5	28270	B07	0	0	0	0	0	0	0	0	0	0	0	0	0	0	0	0	0	0	0	0	0	0	0	0	0	0	0	0	0	0	0	0	0	0	0	3.814	17.727	13.345	15.266	13.398	16.493	10.288	7.405	7.625	9.912
1,8-dimethylnaphthalene	20230814	12.5	28270	B08	0	0.627	0.212	0	0.328	0	1.676	0.937	0	0	0.547	0.383	0.596	1.418	0	0.207	0	0	0	0	0	0.25	0	0	0	0	0	0	0	0	0	0	0	0	0	9.472	4.36	10.4	12.654	15.209	9.587	14.423	15.33	11.15	10.714
1,8-dimethylnaphthalene	20230814	12.5	28270	C07	0	0	0	0	0	0	0	4.197	11.286	0	0	0	0	0	0	0	0	0	0	0	0	0	0	0	0	0	0	0	0	0	8.152	27.239	12.957	12.778	11.547	7.596	0	5.576	8.807	6.714	12.925	19.01	21.454	24.593	15.546
1,8-dimethylnaphthalene	20230814	12.5	28270	C08	0	0	0	0	0	0	0	0	0	0	0	0	0	0	0	0	0	0	0	0	0	0	0	0	0	0	0	0	0	0	0	21.548	28.307	21.663	14.876	15.534	13.775	23.329	18.025	10.894	14.556	21.927	21.685	13.386	10.745
1,8-dimethylnaphthalene	20230814	12.5	28270	D07	0	0	1.214	4.345	0	1.225	1.015	0.174	0.074	0	0	0	0	0	0	0.074	0	0.096	0	0	0.778	0.142	0.475	0.47	0.213	0	0	0	0	0	3.295	8.944	12.469	8.769	10.566	15.733	12.707	7.738	20.105	7.849	6.542	10.146	18.347	8.268	9.395
1,8-dimethylnaphthalene	20230814	12.5	28270	D08	0.34	3.966	0	0	0	0	0	0	0	0	0	0	0	0	0	0	0	0	0	0	0	0	0	0	0	0	0	0	0.241	0	22.929	28.325	25.513	24.808	14.131	23.33	19.5	13.332	19.154	22.749	19.704	19.604	16.319	15.562	17.693
1,8-dimethylnaphthalene	20230814	12.5	28270	E07	NA	NA	NA	NA	NA	NA	NA	NA	NA	NA	NA	NA	NA	NA	NA	NA	NA	NA	NA	NA	NA	NA	NA	NA	NA	NA	NA	NA	NA	NA	NA	NA	NA	NA	NA	NA	NA	NA	NA	NA	NA	NA	NA	NA	NA
1,8-dimethylnaphthalene	20230814	12.5	28270	E08	NA	NA	NA	NA	NA	NA	NA	NA	NA	NA	NA	NA	NA	NA	NA	NA	NA	NA	NA	NA	NA	NA	NA	NA	NA	NA	NA	NA	NA	NA	NA	NA	NA	NA	NA	NA	NA	NA	NA	NA	NA	NA	NA	NA	NA
1,8-dimethylnaphthalene	20230814	12.5	28270	F07	14.994	14.254	2.913	0.117	0	0	0	0	0	0	0	0	0	0	0	0	0	0	0	0	0	0	0	0	0	0	0	0	0	0	0	9.162	14.385	20.347	16.904	14.237	15.167	10.85	17.151	6.594	11.318	8.617	12.21	16.191	7.069
1,8-dimethylnaphthalene	20230814	12.5	28270	F08	0	0	0	0	0	0	0	0	0	0	0.232	0.464	1.507	1.971	0.232	0.116	0.696	0.232	0.232	0	0	0	0	0	0	0	0	0	0	0	11.206	14.373	10.596	10.658	11.05	13.946	12.172	15.151	8.989	10.338	15.182	14.861	10.616	5.556	9.331
1,8-dimethylnaphthalene	20230814	12.5	28270	G07	0	0	0	0	0	0	0	0	0	0	0	0	0	0	0	0	0	3.262	0.491	0.892	2.43	6.115	2.555	0.251	0.582	2.563	3.616	1.489	1.228	0.97	24.178	16.939	18.565	21.519	12.331	20.919	15.292	17.711	18.318	9.325	18.232	11.957	15.321	14.095	12.287
1,8-dimethylnaphthalene	20230814	12.5	28270	G08	3.663	0.671	3.661	10.828	0	0	0.019	0	0	0	0	0.104	0.319	0.659	1.136	0.712	1.082	4.752	1.457	0	0	0	0.453	0.728	0.211	0	0	0	1.893	0.964	12.021	32.042	22.481	19.857	24.307	29.772	27.51	17.435	27.468	26.054	21.71	22.952	19.287	24.385	27.936
1,8-dimethylnaphthalene	20230814	12.5	28270	H07	NA	NA	NA	NA	NA	NA	NA	NA	NA	NA	NA	NA	NA	NA	NA	NA	NA	NA	NA	NA	NA	NA	NA	NA	NA	NA	NA	NA	NA	NA	NA	NA	NA	NA	NA	NA	NA	NA	NA	NA	NA	NA	NA	NA	NA
1,8-dimethylnaphthalene	20230814	12.5	28270	H08	0.837	0	0	0	0	0	0	0	0	0	0	0	0	0	0	0	0	0	0	0.181	0	0	0	0	0	0	0.076	0	0	0	0	0	0.099	0	0	7.024	0	0	13.775	11.629	1.966	10.232	6.938	21.868	5.053
1,8-dimethylnaphthalene	20230814	12.5	28271	A07	0.592	0	0	0	0	0	0	0	0	0	0	0	0	0	0	0	0	0	0	0	0	0	0	0	0	0	0	0	0	0	0	0	3.074	1.186	0	0	1.278	5.586	1.15	6.008	13.206	1.719	11.068	0	5.523
1,8-dimethylnaphthalene	20230814	12.5	28271	A08	4.491	1.426	1.14	3.582	0	0	0	0	0	0.372	0	0	0	0	0	0	0	0	0	0	0	0.312	0.261	0.428	0.964	0	0	0	0	0	0.102	0	0	0	0	0	0	0	0.363	1.787	0	0	0.919	2.191	1.122
1,8-dimethylnaphthalene	20230814	12.5	28271	B07	0	0	0	0	0	0	0	0	0	0	0	0	0	0	0	0	0	0	0	0	0	0	0	0	0	0	0	0	0	0	0	0	0	0	0.946	0	0	0	7.565	2.064	0	0	5.177	21.229	27.706
1,8-dimethylnaphthalene	20230814	12.5	28271	B08	0	0	0	0	0	0	0	0	0	0	0	0	2.999	0	1.23	0	0	0	0	0	3.103	0	0	0	0	0	0	0	0	0	0	0	0	0	0	2.702	0	0	3.207	0	2.935	0	0	2.558	3.738
1,8-dimethylnaphthalene	20230814	12.5	28271	C07	0	0	0	0	0	0	0.13	0	0.764	0	0	0	0	0	0	0	0	0	0	0	0	0	0	0	0	0	0.509	0	0.994	0	0	0	0.591	0	0	1.027	4.783	2.343	2.921	4.572	5.386	8.71	8.966	12.623	14.701
1,8-dimethylnaphthalene	20230814	12.5	28271	C08	0	0	0	0	0	0	0	0	0	0	0	0	0	0	0	0	0	0	0	0	0	0	0	0	0	0	0	0	0	0	0	0	2.347	0	0	0	0	0	3.456	0	0	0	0	0	0
1,8-dimethylnaphthalene	20230814	12.5	28271	D07	0	0	0	0	0	0	0	0	0	0	0	0	0	0	0	0	0	0	0	0	0	0	0	0	0	0	0	0	0	0	0	0	0	0	0	0	0	0	1.473	0	1.918	0	1.514	2.536	0
1,8-dimethylnaphthalene	20230814	12.5	28271	D08	0	0	2.566	0	0	0	0	0	0	0.989	1.208	0	0	0	0	3.431	0	0	0	0	0	0	0	0.691	0	0	0	0	0	0	0	0	0	0	0	0.183	0	0	0	0	0	0	0.606	3.944	0
1,8-dimethylnaphthalene	20230814	12.5	28271	E07	0	0	0	0	0	0	0.827	0.205	0	0	0	0.185	2.813	0	0	0	0	0	0	0	0	0.59	0	0	0	0	0	0	0	0	0	3.096	1.633	5.438	12.839	0.157	1.768	3.065	7.39	12.39	9.152	0	0	4.853	17.977
1,8-dimethylnaphthalene	20230814	12.5	28271	E08	2.612	0	0	0	0	0	0	0	0.211	0.17	3.862	4.095	0.413	0	0.294	4.439	4.843	1.889	0.437	0	1.701	1.895	0.11	0	0.896	3.018	0.957	0	0	0	8.866	10.684	20.507	14.856	18.62	16.114	19.927	13.752	14.594	20.232	14.001	13.086	17.567	14.519	13.973
1,8-dimethylnaphthalene	20230814	12.5	28271	F07	NA	NA	NA	NA	NA	NA	NA	NA	NA	NA	NA	NA	NA	NA	NA	NA	NA	NA	NA	NA	NA	NA	NA	NA	NA	NA	NA	NA	NA	NA	NA	NA	NA	NA	NA	NA	NA	NA	NA	NA	NA	NA	NA	NA	NA
1,8-dimethylnaphthalene	20230814	12.5	28271	F08	0	0	0	0	0	0	0.04	0	0.905	0	0	0.428	0	0	0	0	1.495	0.667	0	0	0	0	0	0	0	0	0	0	0	0	8.266	18.712	11.965	9.124	13.191	5.85	11.029	7.319	5.658	16.832	12.018	8.771	14.568	4.715	9.87
1,8-dimethylnaphthalene	20230814	12.5	28271	G07	1.78	0	1.197	0.262	0.594	0	0	0.601	0	0.526	0	0.519	0.209	0.133	0.127	0.355	0	0	0	0	0	0.645	0	0	0.08	0	0	0	0.301	0	0	0.097	0	0	0	0	0	2.4	0	0	0	0	1.594	3.627	2.941
1,8-dimethylnaphthalene	20230814	12.5	28271	G08	0	0	0	1.045	0	1.802	0.792	0	0	0	0	0	0	0	0.229	0.102	0	0	0	0	0	0	0	0	0	0	0	0	0	0	0	0	0	0	0	0	0	0	0	0	4.417	0	2.259	2.148	5.145
1,8-dimethylnaphthalene	20230814	12.5	28271	H07	0	0	0	0	0	0	0	0	0	0	0	0	0	0	0	0	0	0	0	0	0	0	0	0	0	0	0	0	0	0	5.192	0	3.095	14.207	7.133	12.178	12.033	15.378	7.899	19.07	12.198	13.162	7.75	9.18	11.821
1,8-dimethylnaphthalene	20230814	12.5	28271	H08	0	0	0	0	0	0	0.29	0	0	0	0	0	0	0	0	5.38	2.258	0.094	0	0	0	0	0	0	0	0	0	0	0	0	0	0	0	0	0	0	10.672	3.882	19.873	14.312	15.818	9.391	13.164	9.582	14.372
1,8-dimethylnaphthalene	20230814	25	28270	A09	0	0	0	0	0	0	0	0	0	0.22	0	0	0	0	0	0	0	0	0.182	0	0	0	0	0	0	0	0	0	0	0	10.421	19.047	13.362	18.452	0.475	16.203	12.063	13.98	15.605	13.105	14.29	19.117	13.424	15.635	6.744
1,8-dimethylnaphthalene	20230814	25	28270	A10	0.9	0.347	0	0	0	0	0	0	0	0	0	0	0	0	0	0	0	0	0	0	0	0	0	0	0	0	0	0	0	0	0	0	8.595	9.649	16.981	9.991	14.473	10.683	12.178	7.74	11.386	8.925	9.018	6.193	6.324
1,8-dimethylnaphthalene	20230814	25	28270	B09	0	2.766	2.399	5.692	0.487	1.626	0.259	0	1.066	1.331	1.592	1.481	0.651	0.748	1.922	3.247	0.121	0	2.074	2.22	1.052	5.911	1.059	0	0	0.566	0	0	0.821	7.64	0.393	0.052	0.497	0	0	0	0	0	0	0	0	0	0.906	0.147	0
1,8-dimethylnaphthalene	20230814	25	28270	B10	0	0	0	0	0	0	0	0	8.418	3.44	4.413	2.542	1.787	1.598	0.316	0.504	0.339	2.156	0.16	2.526	1.53	0.916	0.111	0.173	0	0	0	0	0	0.789	12.316	23.063	18.061	3.913	3.046	2.887	3.21	0	0	10.332	11.009	14.217	20.134	10.347	3.426
1,8-dimethylnaphthalene	20230814	25	28270	C09	2.519	3.647	0.997	0	0	0	0	0.964	0	0	0	2.91	0	0	0.712	0	1.022	0	0	0	0	0	0	0	0	0	0	0	0	0	7.528	6.378	7.42	10.555	15.006	5.926	4.245	5.047	12.086	6.468	5.392	7.141	9.81	8.431	9.857
1,8-dimethylnaphthalene	20230814	25	28270	C10	NA	NA	NA	NA	NA	NA	NA	NA	NA	NA	NA	NA	NA	NA	NA	NA	NA	NA	NA	NA	NA	NA	NA	NA	NA	NA	NA	NA	NA	NA	NA	NA	NA	NA	NA	NA	NA	NA	NA	NA	NA	NA	NA	NA	NA
1,8-dimethylnaphthalene	20230814	25	28270	D09	NA	NA	NA	NA	NA	NA	NA	NA	NA	NA	NA	NA	NA	NA	NA	NA	NA	NA	NA	NA	NA	NA	NA	NA	NA	NA	NA	NA	NA	NA	NA	NA	NA	NA	NA	NA	NA	NA	NA	NA	NA	NA	NA	NA	NA
1,8-dimethylnaphthalene	20230814	25	28270	D10	NA	NA	NA	NA	NA	NA	NA	NA	NA	NA	NA	NA	NA	NA	NA	NA	NA	NA	NA	NA	NA	NA	NA	NA	NA	NA	NA	NA	NA	NA	NA	NA	NA	NA	NA	NA	NA	NA	NA	NA	NA	NA	NA	NA	NA
1,8-dimethylnaphthalene	20230814	25	28270	E09	0	0	0	0	0	0	0	0	0	0	0	0	0	0	0	0	0	0	0	0	0	0	0	0	0	0	0	0	0	0	2.887	8.948	2.913	7.889	6.994	10.773	9.447	10.049	12.407	10.401	9.142	8.328	11.671	8.497	9.927
1,8-dimethylnaphthalene	20230814	25	28270	E10	0	0	0	0	0	0	0	0	0	0	0	0	0	0	0	0	0	0	0	0	0	0	0	0	0	0	0	0	0	1.391	1.475	0	1.218	0.603	4.181	1.188	0.36	0.521	1.157	1.392	4.733	6.584	5.171	3.455	3.132
1,8-dimethylnaphthalene	20230814	25	28270	F09	0.086	0	0	0	0	0	0	0	0	0	0	0	0	0	0	0	0	0	0	0	0	0	0	0	0	0	0	0	0	0	0	26.332	12.229	2.482	9.216	0	10.308	25.284	22.075	10.913	12.697	14.442	16.289	14.225	14.449
1,8-dimethylnaphthalene	20230814	25	28270	F10	0	2.332	5.289	0.149	0	0	0	0	0	0	0.069	0	2.126	8.642	0.168	0	0	0.104	0	0.302	0	0.232	0	0	0	0.175	0	0	0	0	0.156	0	0	2.752	7.427	10.835	4.212	1.789	16.381	8.269	2.707	5.041	17.946	11.84	0.052
1,8-dimethylnaphthalene	20230814	25	28270	G09	7.186	0.846	0.903	1.94	0	0	0.44	0	0.189	0.113	0	0.065	0	0.15	0.377	0	0.2	0	0	0	0	0	0	0.455	0	0.128	0.292	0.259	0.265	0	8.051	0.687	3.103	0	4.38	29.909	13.282	8.178	0	0.254	7.007	25.016	15.701	1.99	0
1,8-dimethylnaphthalene	20230814	25	28270	G10	0	0	0	0	0	0	0	0	0	0	0	0	0	0	0	0	0	0	0	0	0	0	0	0	0	0	0	0	0	0	6.321	14.06	0	0	4.861	17.597	18.518	17.682	10.459	19.543	17.274	4.358	12.229	9.975	13.311
1,8-dimethylnaphthalene	20230814	25	28270	H09	NA	NA	NA	NA	NA	NA	NA	NA	NA	NA	NA	NA	NA	NA	NA	NA	NA	NA	NA	NA	NA	NA	NA	NA	NA	NA	NA	NA	NA	NA	NA	NA	NA	NA	NA	NA	NA	NA	NA	NA	NA	NA	NA	NA	NA
1,8-dimethylnaphthalene	20230814	25	28270	H10	1.448	0.624	0	0	0	0	0.751	0.199	0.44	2.509	3.137	0.655	0.107	3.645	0.466	0	0	2.085	2.429	0	1.466	0.42	2.52	0	0.618	0	0	0.493	0.016	1.902	0.159	0.372	6.936	10.949	31.366	34.154	14.298	15.957	28.9	8.62	9.432	15.46	15.531	13.804	16.972
1,8-dimethylnaphthalene	20230814	25	28271	A09	0	0	0	0	0	0	0	0	0	0	0	0	0	0	0	0	0	0	0.154	0	0	0	0	0	0	0	0	0	0	0	0	0	0	0	0	0	0	0	0	0	0	0.162	0	0.167	0
1,8-dimethylnaphthalene	20230814	25	28271	A10	NA	NA	NA	NA	NA	NA	NA	NA	NA	NA	NA	NA	NA	NA	NA	NA	NA	NA	NA	NA	NA	NA	NA	NA	NA	NA	NA	NA	NA	NA	NA	NA	NA	NA	NA	NA	NA	NA	NA	NA	NA	NA	NA	NA	NA
1,8-dimethylnaphthalene	20230814	25	28271	B09	NA	NA	NA	NA	NA	NA	NA	NA	NA	NA	NA	NA	NA	NA	NA	NA	NA	NA	NA	NA	NA	NA	NA	NA	NA	NA	NA	NA	NA	NA	NA	NA	NA	NA	NA	NA	NA	NA	NA	NA	NA	NA	NA	NA	NA
1,8-dimethylnaphthalene	20230814	25	28271	B10	NA	NA	NA	NA	NA	NA	NA	NA	NA	NA	NA	NA	NA	NA	NA	NA	NA	NA	NA	NA	NA	NA	NA	NA	NA	NA	NA	NA	NA	NA	NA	NA	NA	NA	NA	NA	NA	NA	NA	NA	NA	NA	NA	NA	NA
1,8-dimethylnaphthalene	20230814	25	28271	C09	0	0	0	0	0.362	0	0	0.945	0.863	0.731	0	0.595	0	0.466	0	14.611	0.828	1.284	0.121	1.348	2.029	1.527	0	0.381	1.428	0	0	0.809	0	0	0	0	0	0	0	0	0	1.059	0	0.248	1.192	0	0	0	0
1,8-dimethylnaphthalene	20230814	25	28271	C10	0	0	0	0	0	0	0	0	0	0	0	0	0	0	0.898	0	0	0	0	0	0	0	0.549	0.2	0	0	0	0	0	0.725	0	0	0	0	0	0	0	0	2.905	12.004	5.374	10.172	3.344	3.777	2.225
1,8-dimethylnaphthalene	20230814	25	28271	D09	0	1.044	0	0	0	0	0	0	0	0	0	0	0	0	0	0	0.252	0	0	0	0	0	0.807	0	0	0	0	0	0	0	0	0	0	0	0	0	0	0	0	0	0	0	0	0	0
1,8-dimethylnaphthalene	20230814	25	28271	D10	0	0	0	0	0	0	0	0	0	0	0	0	0	0	0	0	0	0	0	0	0	0	0	0	0	0	0	0	0	0	0	0	0	0	0	0	0	0	0	0	0	0	0	0	0
1,8-dimethylnaphthalene	20230814	25	28271	E09	NA	NA	NA	NA	NA	NA	NA	NA	NA	NA	NA	NA	NA	NA	NA	NA	NA	NA	NA	NA	NA	NA	NA	NA	NA	NA	NA	NA	NA	NA	NA	NA	NA	NA	NA	NA	NA	NA	NA	NA	NA	NA	NA	NA	NA
1,8-dimethylnaphthalene	20230814	25	28271	E10	0	0	0	0	0	0	0.276	0	0.873	0	0	0	0	0	0	0	0	0	0	0	0	0	0	0	0	0	0	0	0	0	0	0	0	2.798	0	0	0	3.114	3.085	0	0	1.881	2.286	0.197	4.955
1,8-dimethylnaphthalene	20230814	25	28271	F09	0	0	0	0	0	0	0	0	0	0	0	0	0	0	0	0	0	0	0	0	0	0	0	0	0	0	0	0	0	0	0	1.14	4.961	4.466	12.586	12.66	13.255	14.777	3.896	7.184	9.482	13.476	1.203	9.415	13.655
1,8-dimethylnaphthalene	20230814	25	28271	F10	6.024	0	0	1.833	0	0	0	0	0	0.8	0	0	0	0	0	0	0	2.368	0	0	0	0	0	0	0	0	0	0.179	0	0	0	0	0	0	0	0	0	0	0	0	0	0	0	0	0
1,8-dimethylnaphthalene	20230814	25	28271	G09	0	0	2.893	0	0	0	0	0	0	0	0	0	0	0	0	0	0	0	0	0	0	0	0	0	0	0	0	0	0	0	0	0	0	0	0	0	0	0	0	0	0	0	0	0	0
1,8-dimethylnaphthalene	20230814	25	28271	G10	NA	NA	NA	NA	NA	NA	NA	NA	NA	NA	NA	NA	NA	NA	NA	NA	NA	NA	NA	NA	NA	NA	NA	NA	NA	NA	NA	NA	NA	NA	NA	NA	NA	NA	NA	NA	NA	NA	NA	NA	NA	NA	NA	NA	NA
1,8-dimethylnaphthalene	20230814	25	28271	H09	0	0	0	0	0	0	0	0	0	0	0	0	0	0	0	0	0	0	0	0	0	0	0	0	0	0	0	0	0	0	0	0	1.449	0	0.384	0.979	1.158	2.575	0.743	2.044	2.613	3.3	0	0	8.349
1,8-dimethylnaphthalene	20230814	25	28271	H10	0	0	0	0	0	0	0	0	0	0	0	0	0.307	0.154	0	0	0	0	0	0	0	0.241	0	0	0	0	0	0.243	0	0	0.892	6.448	2.469	4.753	2.607	1.838	4.271	4.206	3.277	1.738	3.724	1.236	1.827	3.603	0.255
1,8-dimethylnaphthalene	20230814	50	28270	A11	NA	NA	NA	NA	NA	NA	NA	NA	NA	NA	NA	NA	NA	NA	NA	NA	NA	NA	NA	NA	NA	NA	NA	NA	NA	NA	NA	NA	NA	NA	NA	NA	NA	NA	NA	NA	NA	NA	NA	NA	NA	NA	NA	NA	NA
1,8-dimethylnaphthalene	20230814	50	28270	A12	NA	NA	NA	NA	NA	NA	NA	NA	NA	NA	NA	NA	NA	NA	NA	NA	NA	NA	NA	NA	NA	NA	NA	NA	NA	NA	NA	NA	NA	NA	NA	NA	NA	NA	NA	NA	NA	NA	NA	NA	NA	NA	NA	NA	NA
1,8-dimethylnaphthalene	20230814	50	28270	B11	NA	NA	NA	NA	NA	NA	NA	NA	NA	NA	NA	NA	NA	NA	NA	NA	NA	NA	NA	NA	NA	NA	NA	NA	NA	NA	NA	NA	NA	NA	NA	NA	NA	NA	NA	NA	NA	NA	NA	NA	NA	NA	NA	NA	NA
1,8-dimethylnaphthalene	20230814	50	28270	B12	NA	NA	NA	NA	NA	NA	NA	NA	NA	NA	NA	NA	NA	NA	NA	NA	NA	NA	NA	NA	NA	NA	NA	NA	NA	NA	NA	NA	NA	NA	NA	NA	NA	NA	NA	NA	NA	NA	NA	NA	NA	NA	NA	NA	NA
1,8-dimethylnaphthalene	20230814	50	28270	C11	NA	NA	NA	NA	NA	NA	NA	NA	NA	NA	NA	NA	NA	NA	NA	NA	NA	NA	NA	NA	NA	NA	NA	NA	NA	NA	NA	NA	NA	NA	NA	NA	NA	NA	NA	NA	NA	NA	NA	NA	NA	NA	NA	NA	NA
1,8-dimethylnaphthalene	20230814	50	28270	C12	NA	NA	NA	NA	NA	NA	NA	NA	NA	NA	NA	NA	NA	NA	NA	NA	NA	NA	NA	NA	NA	NA	NA	NA	NA	NA	NA	NA	NA	NA	NA	NA	NA	NA	NA	NA	NA	NA	NA	NA	NA	NA	NA	NA	NA
1,8-dimethylnaphthalene	20230814	50	28270	D11	NA	NA	NA	NA	NA	NA	NA	NA	NA	NA	NA	NA	NA	NA	NA	NA	NA	NA	NA	NA	NA	NA	NA	NA	NA	NA	NA	NA	NA	NA	NA	NA	NA	NA	NA	NA	NA	NA	NA	NA	NA	NA	NA	NA	NA
1,8-dimethylnaphthalene	20230814	50	28270	D12	NA	NA	NA	NA	NA	NA	NA	NA	NA	NA	NA	NA	NA	NA	NA	NA	NA	NA	NA	NA	NA	NA	NA	NA	NA	NA	NA	NA	NA	NA	NA	NA	NA	NA	NA	NA	NA	NA	NA	NA	NA	NA	NA	NA	NA
1,8-dimethylnaphthalene	20230814	50	28270	E11	NA	NA	NA	NA	NA	NA	NA	NA	NA	NA	NA	NA	NA	NA	NA	NA	NA	NA	NA	NA	NA	NA	NA	NA	NA	NA	NA	NA	NA	NA	NA	NA	NA	NA	NA	NA	NA	NA	NA	NA	NA	NA	NA	NA	NA
1,8-dimethylnaphthalene	20230814	50	28270	E12	NA	NA	NA	NA	NA	NA	NA	NA	NA	NA	NA	NA	NA	NA	NA	NA	NA	NA	NA	NA	NA	NA	NA	NA	NA	NA	NA	NA	NA	NA	NA	NA	NA	NA	NA	NA	NA	NA	NA	NA	NA	NA	NA	NA	NA
1,8-dimethylnaphthalene	20230814	50	28270	F11	NA	NA	NA	NA	NA	NA	NA	NA	NA	NA	NA	NA	NA	NA	NA	NA	NA	NA	NA	NA	NA	NA	NA	NA	NA	NA	NA	NA	NA	NA	NA	NA	NA	NA	NA	NA	NA	NA	NA	NA	NA	NA	NA	NA	NA
1,8-dimethylnaphthalene	20230814	50	28270	F12	NA	NA	NA	NA	NA	NA	NA	NA	NA	NA	NA	NA	NA	NA	NA	NA	NA	NA	NA	NA	NA	NA	NA	NA	NA	NA	NA	NA	NA	NA	NA	NA	NA	NA	NA	NA	NA	NA	NA	NA	NA	NA	NA	NA	NA
1,8-dimethylnaphthalene	20230814	50	28270	G11	NA	NA	NA	NA	NA	NA	NA	NA	NA	NA	NA	NA	NA	NA	NA	NA	NA	NA	NA	NA	NA	NA	NA	NA	NA	NA	NA	NA	NA	NA	NA	NA	NA	NA	NA	NA	NA	NA	NA	NA	NA	NA	NA	NA	NA
1,8-dimethylnaphthalene	20230814	50	28270	G12	NA	NA	NA	NA	NA	NA	NA	NA	NA	NA	NA	NA	NA	NA	NA	NA	NA	NA	NA	NA	NA	NA	NA	NA	NA	NA	NA	NA	NA	NA	NA	NA	NA	NA	NA	NA	NA	NA	NA	NA	NA	NA	NA	NA	NA
1,8-dimethylnaphthalene	20230814	50	28270	H11	NA	NA	NA	NA	NA	NA	NA	NA	NA	NA	NA	NA	NA	NA	NA	NA	NA	NA	NA	NA	NA	NA	NA	NA	NA	NA	NA	NA	NA	NA	NA	NA	NA	NA	NA	NA	NA	NA	NA	NA	NA	NA	NA	NA	NA
1,8-dimethylnaphthalene	20230814	50	28270	H12	NA	NA	NA	NA	NA	NA	NA	NA	NA	NA	NA	NA	NA	NA	NA	NA	NA	NA	NA	NA	NA	NA	NA	NA	NA	NA	NA	NA	NA	NA	NA	NA	NA	NA	NA	NA	NA	NA	NA	NA	NA	NA	NA	NA	NA
1,8-dimethylnaphthalene	20230814	50	28271	A11	NA	NA	NA	NA	NA	NA	NA	NA	NA	NA	NA	NA	NA	NA	NA	NA	NA	NA	NA	NA	NA	NA	NA	NA	NA	NA	NA	NA	NA	NA	NA	NA	NA	NA	NA	NA	NA	NA	NA	NA	NA	NA	NA	NA	NA
1,8-dimethylnaphthalene	20230814	50	28271	A12	NA	NA	NA	NA	NA	NA	NA	NA	NA	NA	NA	NA	NA	NA	NA	NA	NA	NA	NA	NA	NA	NA	NA	NA	NA	NA	NA	NA	NA	NA	NA	NA	NA	NA	NA	NA	NA	NA	NA	NA	NA	NA	NA	NA	NA
1,8-dimethylnaphthalene	20230814	50	28271	B11	NA	NA	NA	NA	NA	NA	NA	NA	NA	NA	NA	NA	NA	NA	NA	NA	NA	NA	NA	NA	NA	NA	NA	NA	NA	NA	NA	NA	NA	NA	NA	NA	NA	NA	NA	NA	NA	NA	NA	NA	NA	NA	NA	NA	NA
1,8-dimethylnaphthalene	20230814	50	28271	B12	NA	NA	NA	NA	NA	NA	NA	NA	NA	NA	NA	NA	NA	NA	NA	NA	NA	NA	NA	NA	NA	NA	NA	NA	NA	NA	NA	NA	NA	NA	NA	NA	NA	NA	NA	NA	NA	NA	NA	NA	NA	NA	NA	NA	NA
1,8-dimethylnaphthalene	20230814	50	28271	C11	NA	NA	NA	NA	NA	NA	NA	NA	NA	NA	NA	NA	NA	NA	NA	NA	NA	NA	NA	NA	NA	NA	NA	NA	NA	NA	NA	NA	NA	NA	NA	NA	NA	NA	NA	NA	NA	NA	NA	NA	NA	NA	NA	NA	NA
1,8-dimethylnaphthalene	20230814	50	28271	C12	NA	NA	NA	NA	NA	NA	NA	NA	NA	NA	NA	NA	NA	NA	NA	NA	NA	NA	NA	NA	NA	NA	NA	NA	NA	NA	NA	NA	NA	NA	NA	NA	NA	NA	NA	NA	NA	NA	NA	NA	NA	NA	NA	NA	NA
1,8-dimethylnaphthalene	20230814	50	28271	D11	NA	NA	NA	NA	NA	NA	NA	NA	NA	NA	NA	NA	NA	NA	NA	NA	NA	NA	NA	NA	NA	NA	NA	NA	NA	NA	NA	NA	NA	NA	NA	NA	NA	NA	NA	NA	NA	NA	NA	NA	NA	NA	NA	NA	NA
1,8-dimethylnaphthalene	20230814	50	28271	D12	NA	NA	NA	NA	NA	NA	NA	NA	NA	NA	NA	NA	NA	NA	NA	NA	NA	NA	NA	NA	NA	NA	NA	NA	NA	NA	NA	NA	NA	NA	NA	NA	NA	NA	NA	NA	NA	NA	NA	NA	NA	NA	NA	NA	NA
1,8-dimethylnaphthalene	20230814	50	28271	E11	NA	NA	NA	NA	NA	NA	NA	NA	NA	NA	NA	NA	NA	NA	NA	NA	NA	NA	NA	NA	NA	NA	NA	NA	NA	NA	NA	NA	NA	NA	NA	NA	NA	NA	NA	NA	NA	NA	NA	NA	NA	NA	NA	NA	NA
1,8-dimethylnaphthalene	20230814	50	28271	E12	NA	NA	NA	NA	NA	NA	NA	NA	NA	NA	NA	NA	NA	NA	NA	NA	NA	NA	NA	NA	NA	NA	NA	NA	NA	NA	NA	NA	NA	NA	NA	NA	NA	NA	NA	NA	NA	NA	NA	NA	NA	NA	NA	NA	NA
1,8-dimethylnaphthalene	20230814	50	28271	F11	NA	NA	NA	NA	NA	NA	NA	NA	NA	NA	NA	NA	NA	NA	NA	NA	NA	NA	NA	NA	NA	NA	NA	NA	NA	NA	NA	NA	NA	NA	NA	NA	NA	NA	NA	NA	NA	NA	NA	NA	NA	NA	NA	NA	NA
1,8-dimethylnaphthalene	20230814	50	28271	F12	NA	NA	NA	NA	NA	NA	NA	NA	NA	NA	NA	NA	NA	NA	NA	NA	NA	NA	NA	NA	NA	NA	NA	NA	NA	NA	NA	NA	NA	NA	NA	NA	NA	NA	NA	NA	NA	NA	NA	NA	NA	NA	NA	NA	NA
1,8-dimethylnaphthalene	20230814	50	28271	G11	NA	NA	NA	NA	NA	NA	NA	NA	NA	NA	NA	NA	NA	NA	NA	NA	NA	NA	NA	NA	NA	NA	NA	NA	NA	NA	NA	NA	NA	NA	NA	NA	NA	NA	NA	NA	NA	NA	NA	NA	NA	NA	NA	NA	NA
1,8-dimethylnaphthalene	20230814	50	28271	G12	NA	NA	NA	NA	NA	NA	NA	NA	NA	NA	NA	NA	NA	NA	NA	NA	NA	NA	NA	NA	NA	NA	NA	NA	NA	NA	NA	NA	NA	NA	NA	NA	NA	NA	NA	NA	NA	NA	NA	NA	NA	NA	NA	NA	NA
1,8-dimethylnaphthalene	20230814	50	28271	H11	NA	NA	NA	NA	NA	NA	NA	NA	NA	NA	NA	NA	NA	NA	NA	NA	NA	NA	NA	NA	NA	NA	NA	NA	NA	NA	NA	NA	NA	NA	NA	NA	NA	NA	NA	NA	NA	NA	NA	NA	NA	NA	NA	NA	NA
1,8-dimethylnaphthalene	20230814	50	28271	H12	NA	NA	NA	NA	NA	NA	NA	NA	NA	NA	NA	NA	NA	NA	NA	NA	NA	NA	NA	NA	NA	NA	NA	NA	NA	NA	NA	NA	NA	NA	NA	NA	NA	NA	NA	NA	NA	NA	NA	NA	NA	NA	NA	NA	NA
1-methylnaphthalene	20230829	0	28356	A01	1.25	1.332	0.972	1.362	0	0.277	0.079	0	0.192	1.644	0.498	0.437	1.49	0.877	0	0	0.79	0.854	0.868	0.363	0	0	0.561	0.499	0.661	0.533	0.761	0.416	0.495	0.224	4.745	19.766	12.891	11.501	14.035	13.044	15.07	26.124	14.948	19.272	11.431	20.489	16.066	11.76	3.99
1-methylnaphthalene	20230829	0	28356	A02	0	0	0	0	0	1.995	1.415	0.958	0.636	0	0.141	0.1	0.918	1.018	0.283	0	0.454	0.395	0	0.565	0.424	0.212	0	0.583	0	0	0	0	0	0	5.645	14.434	10.914	14.584	7.582	23.809	15.138	3.535	13.807	25.377	12.009	5.068	17.505	18.125	20.456
1-methylnaphthalene	20230829	0	28356	B01	0	0	0	0	0	0	0	0	0	0	0	0	0	0	0	0	0	0	0	0	1.265	0.304	6.685	1.641	0	0	3.789	2.246	3.833	0.602	0.223	8.37	8.046	8.138	9.723	5.035	7.148	6.068	15.413	9.584	10.051	11.61	2.665	15.159	10.8
1-methylnaphthalene	20230829	0	28356	B02	0.712	0.113	0	0.489	0.33	0	0.317	0.392	2.579	1.588	0.565	0	0.866	0.77	0.149	0.518	0.532	0.651	0.477	0.069	0	0.893	2.223	0.505	0	0	0	0	1.192	0.372	11.176	17.097	16.869	25.533	14.127	13.88	21.956	19.27	17.511	15.833	12.246	16.516	8.735	7.065	2.594
1-methylnaphthalene	20230829	0	28356	C01	1.125	0.067	0	0	0	0	0	0	0	0	0	0	6.361	0.938	0	0	0	0	0	0	0	0	0	0	8.412	0.138	0	0.494	0	0	0	17.207	16.648	14.202	3.67	0	6.662	1.599	19.604	5.39	3.996	19.753	6.903	6.617	17.876
1-methylnaphthalene	20230829	0	28356	C02	0	0	0	0	0	0	0	0	0	0	0	0	0	0	0	0	0	0	0	0	0	0	0	0	0	2.673	0.626	3.819	3.793	2.339	1.818	6.569	3.152	15.486	11.692	11.2	9.16	11.997	15.271	11.919	14.471	12.244	8.675	5.556	7.673
1-methylnaphthalene	20230829	0	28356	D01	21.228	3.847	4.036	0.619	3.469	11.101	5.933	1.345	0.478	2.547	9.326	20.981	14.285	3.749	1.802	0.981	0.601	0	0.528	0.965	1.222	0.865	0.468	1.459	2.868	1.275	3.857	2.345	1.468	1.764	8.439	9.708	19.667	15.795	20.835	21.977	24.672	16.928	17.937	11.085	25.479	21.458	26.729	24.37	24.468
1-methylnaphthalene	20230829	0	28356	D02	1.136	0	0.403	0	0	0	0	0	0	0	0	0	1.782	0.239	0	0	0	0	0	2.528	0	0.545	0.323	0	0	0.05	0	0	0	0.112	7.072	11.206	5.537	9.581	8.84	7.902	7.033	9.746	7.243	6.447	7.19	7.516	11.34	4.926	4.419
1-methylnaphthalene	20230829	0	28356	E01	2.057	1.996	2.719	2.787	1.315	0.641	2.409	1.911	5.352	2.872	4.243	3.092	1.666	0	1.997	1.949	0.127	0.753	0.981	0.705	1.028	0.517	1.134	0	0.846	0.117	0.621	1.391	1.294	0.314	0.492	1.932	0	3.034	0.492	2.431	1.841	6.487	3.592	0.719	0.092	0	0.14	0	0
1-methylnaphthalene	20230829	0	28356	E02	19.999	8.365	0.162	7.931	1.668	6.13	17.335	0.402	1.899	6.267	19.056	15.619	23.009	0.081	0.297	8.424	3.313	2.125	17.36	14.683	27.745	24.087	5.965	15.74	14.97	0	9.498	15.898	18.333	8.754	29.777	21.702	21.627	20.026	17.025	14.905	26.192	18.636	20.984	17.025	15.637	18.393	8.898	11.784	10.103
1-methylnaphthalene	20230829	0	28356	F01	2.368	0.808	0.561	0.44	0.28	0.742	1.755	0.393	1.142	0.723	0	0.459	0.131	0	0	0.073	0	0.227	0	0	0.238	0	0	0	0.106	0	0.259	2.822	8.038	2.381	10.432	15.094	10.052	22.638	5.53	11.373	15.359	11.055	13.078	21.77	13.897	4.011	18.815	19.555	17.972
1-methylnaphthalene	20230829	0	28356	F02	0	0	0	0	0	0	0	0	0	0	0	0	0	0	0	0	0	0	0	0	0	0	0	0	0	0	0	0	0	0	0	0	0.877	0	0	0	0	3.275	0.429	1.115	0.095	0.095	5.731	0	0
1-methylnaphthalene	20230829	0	28356	G01	1.54	0.918	4.233	0.202	1.197	0	0	0	0	0	0.061	0	0.217	0	0.66	0	0.925	0.207	1.25	0.247	2.326	0.206	0.651	0.598	0.629	1.748	0.242	0.689	0.601	0.88	6.58	11.567	3.982	5.426	2.681	0	4.175	8.116	0.114	4.69	6.535	5.779	4.114	7.651	5.699
1-methylnaphthalene	20230829	0	28356	G02	0.299	1.159	0.119	0.899	0.086	0.153	0.117	0.049	0	0	1.627	2.082	0.571	1.744	4.843	1.686	0.113	0.25	2.336	3.354	5.926	2.446	3.698	1.03	0.15	0.675	0.508	0.576	0.79	0.204	1.336	11.04	4.342	15.994	10.624	11.499	15.236	17.408	22.426	6.323	10.683	9.174	12.801	16.348	13.172
1-methylnaphthalene	20230829	0	28356	H01	NA	NA	NA	NA	NA	NA	NA	NA	NA	NA	NA	NA	NA	NA	NA	NA	NA	NA	NA	NA	NA	NA	NA	NA	NA	NA	NA	NA	NA	NA	NA	NA	NA	NA	NA	NA	NA	NA	NA	NA	NA	NA	NA	NA	NA
1-methylnaphthalene	20230829	0	28356	H02	1.751	4.363	0.497	0.574	3.868	5.244	4.687	5.006	2.885	5.738	6.292	6.449	7.227	5.028	3.775	4.23	4.693	5.219	4.806	2.554	0.798	1.735	2.313	0	3.154	2.695	4.006	7.24	2.035	1.646	22.572	5.271	6.469	2.492	6.188	7.711	6.737	3.365	8.544	1.392	5.63	3.207	0.098	2.744	5.9
1-methylnaphthalene	20230829	0	28359	A01	0	0	0	0.607	0.143	1.285	1.953	0.61	0.32	1.642	0	0	0	0	0.545	0	0.304	0	0	0	0	0	0	0	0	0	0	0	0	0	12.277	12.613	5.44	12.021	21.443	7.335	9.322	6.435	9.554	7.971	11.235	4.231	1.62	16.205	11.764
1-methylnaphthalene	20230829	0	28359	A02	0	0	0	0	0	0	0	0	0	0	0	0.32	0	0	0	0	0	0	0	1.077	0	0	0.365	0	0	0	0	0	0	0	0	0	0	0	0	1.895	4.183	6.637	2.033	6.436	4.826	4.517	11.643	11.398	1.697
1-methylnaphthalene	20230829	0	28359	B01	0	0	0	0	0	0	0	0	0	0	0.59	0	0	0	0	0	0	0	0.955	0	0	0.202	0	0.202	0.286	0	0	0	0	0	0.634	3.179	3.561	8.772	1.003	13.663	7.016	8.51	2.946	2.744	11.77	4.354	6.186	0.545	2.174
1-methylnaphthalene	20230829	0	28359	B02	0	0	0	0	0.737	0.143	0	0	0.882	1.911	1.26	0	0	0	0	0	0	0	0	0	0.447	0.62	0	0	0	0	0	0.854	1.199	1.514	0.405	0	0	4.124	14.293	4.461	12.636	1.219	0	0	0	0	0	3.046	10.307
1-methylnaphthalene	20230829	0	28359	C01	0	0	0	0	0	0	0	0	0	0	0	0	0	0	0	0	0	0	0	0	0	0	0	1.442	1.079	3.564	0	0	0	0	0	0	0	0	0	0	0	0	0.59	1.934	14.953	5.328	16.301	10.722	6.997
1-methylnaphthalene	20230829	0	28359	C02	0	0	0	0	0	0	0	0	0	0	0	0	0	0	0	0	0	0	0	0	0	0	0	0	0	0	0	0	0	0	0	0	0	0	0	2.229	0	1.46	2.847	12.309	3.438	0	3.243	0.978	8.438
1-methylnaphthalene	20230829	0	28359	D01	0	0	0	0	0	0	0	0	0.101	0.365	0.679	0	0	0	0	0	0	0	0	0	0	0	0	0.143	0	0	0	0	0	0	0.143	0	0	0	0	0	0	1.106	3.272	1.716	1.351	0.883	4.9	5.231	0
1-methylnaphthalene	20230829	0	28359	D02	0	0	0	0	0	0	0	0.509	0	0	0	0	0	0	0	0	0	0	0	0	0	0	0	0	0	0	0	0	0	0	0	2.908	0	8.447	13.77	4.389	12.597	11.734	8.205	8.332	8.443	5.796	2.621	19.577	9.705
1-methylnaphthalene	20230829	0	28359	E01	3.023	0	0	0	0	0	0	0	0	0	0	2.226	0	0	0	0	3.218	0.506	0.716	0	0	0	0	0	0	0	0	2.242	0	0	6.193	0	8.41	4.243	1.437	0	0	7.774	2.602	11.103	3.374	4.588	4.869	8.283	9.236
1-methylnaphthalene	20230829	0	28359	E02	0	0	0	0	0	0	0	0	0	0	0	0	0	0	0	0	0	0	0	0	0	0	0	0	0	0	0	0	0	0	0	0	0	0	0	0	0	0	0	0	0	0	0	0	0
1-methylnaphthalene	20230829	0	28359	F01	0	0	0	0	0	0	0	0	0	0	0	0	0	0	0	0	0	0	0	0	0	0	0	0	0	0	0	0	0	0	0	0	0	0	0	0	0	0	0	0	0	5.023	3.022	1.659	7.339
1-methylnaphthalene	20230829	0	28359	F02	0	0	0	0	0	0	0	0	0	0	0	0	0	5.229	4.79	0	1.615	0	0	0	0	0	0	0	0	0	0	0	0	0	2.835	0	0	0	0	0	0	1.869	5.035	7.476	13.689	6.95	2.899	10.727	8.687
1-methylnaphthalene	20230829	0	28359	G01	0	0	0	0	0	0	0	0	0	0	0	0	0	0	0	0	0	0	0	0	0	3.092	0	0	0	1.366	0.783	5.548	0	0	0	0.919	0.837	1.601	1.224	0.799	0.314	3.801	0.143	0	0	4.925	11.329	9.146	0
1-methylnaphthalene	20230829	0	28359	G02	4.709	1.524	3.6	0	0	0	0.346	0	0	0	0	0	0	0	2.885	2.836	3.276	3.514	1.634	1.825	0	0	0	0	0	0	0.782	1.722	0	0	11.944	6.885	8.922	9.726	5.029	6.257	7.887	13.026	5.133	9.57	19.041	10.134	14.822	17.986	7.923
1-methylnaphthalene	20230829	0	28359	H01	10.177	0.775	0	0	0.646	0.332	0	0	0	0	0	0	0	0	1.186	1.601	3.962	2.015	3.97	0.257	1.464	2.18	2.071	0	1.233	0.112	0.375	0.609	1.388	1.446	35.535	21.753	16.094	28.695	15.627	17.318	12.295	21.504	16.329	18.548	16.61	8.658	15.274	13.223	10.197
1-methylnaphthalene	20230829	0	28359	H02	0	0	0	0	0	0	0	0	1.215	0	0	0.202	0.942	0	0	0	0.479	0	0	0	1	0.614	0	0	0	0.051	0.268	0	0	0	6.591	13.34	21.336	18.374	12.222	14.803	18.591	11.584	13.072	15.211	24.496	13.927	13.324	9.586	13.298
1-methylnaphthalene	20230829	3.125	28356	A03	0	0	0	0	0	0	0	0	0	0	0	0	0	0	0	0	0	0	0	0	0	0	0	0	0	0	0	0	0	0	0	0	0	0	0.777	0	0	0	0.112	0	0.222	3.233	4.495	2.373	0
1-methylnaphthalene	20230829	3.125	28356	A04	3.439	3.146	6.211	5.097	3.524	3.43	4.618	2.848	1.56	0.431	4.885	1.859	4.686	1.28	0.251	5.585	3.154	2.101	1.121	3.428	3.058	2.374	1.105	1.544	2.856	4.511	2.287	1.266	1.849	1.18	0.997	10.396	2.895	0	0.351	6.895	7.594	16.031	19.798	23.263	2.593	1.685	0.923	0.353	0.74
1-methylnaphthalene	20230829	3.125	28356	B03	0	0	0	0	0	0	0	0	0	0	0	0	0	0	0	0	0	0	0	0	0	0	0	0	0	0	0	0	0	0	0	2.129	0.807	0.272	0	0	0.791	6.024	4.553	1.85	1.899	3.058	0	0	0
1-methylnaphthalene	20230829	3.125	28356	B04	10.854	3.777	5.324	3.219	0	2.056	0	0.071	0.441	0.333	0.441	0.223	0	0.323	0	0	0	0	18.313	14.491	0.949	0.854	0.324	0.46	0.517	0	0	0.502	0.955	0	2.849	1.396	4.774	2.122	3.218	8.036	3.987	5.035	9.44	10.376	8.475	6.529	7.849	9.743	10.18
1-methylnaphthalene	20230829	3.125	28356	C03	0	0	0	0	0	0	0	0	0	0	0	0	0	0	0	0	0	0	0	0	0	0	0	0	0	0	0	0	0	0	0	0	2.476	1.299	2.345	6.69	17.004	20.051	10.769	19.603	20.035	19.221	19.617	31.384	16.893
1-methylnaphthalene	20230829	3.125	28356	C04	NA	NA	NA	NA	NA	NA	NA	NA	NA	NA	NA	NA	NA	NA	NA	NA	NA	NA	NA	NA	NA	NA	NA	NA	NA	NA	NA	NA	NA	NA	NA	NA	NA	NA	NA	NA	NA	NA	NA	NA	NA	NA	NA	NA	NA
1-methylnaphthalene	20230829	3.125	28356	D03	0	0	0	0	0	0	0	0	0	0	0	0	0	0	0	0	0	0.341	0	0	0	0	0	0	0	0	0	0	0	0	6.255	10.905	7.711	17.397	14.852	20.446	7.131	0	0	0	0	14.957	14.707	28.055	13.002
1-methylnaphthalene	20230829	3.125	28356	D04	0	0	0	0	0	0	0	0	0	0	0	0	0	0	0	0	0	0	0	0	0	0	0	0	0	0	0	0	0	0	0	0	0	0	0	0	0	0	0	0	0	2.872	3.294	0.774	2.743
1-methylnaphthalene	20230829	3.125	28356	E03	NA	NA	NA	NA	NA	NA	NA	NA	NA	NA	NA	NA	NA	NA	NA	NA	NA	NA	NA	NA	NA	NA	NA	NA	NA	NA	NA	NA	NA	NA	NA	NA	NA	NA	NA	NA	NA	NA	NA	NA	NA	NA	NA	NA	NA
1-methylnaphthalene	20230829	3.125	28356	E04	0	0	0	0	0	0	0	0	0	0	0	0	0	0	0	0	0	0	0	0	0	0	0	0	0	0	0	0	0	0	0	0	0	4.444	7.03	0	0.121	0.2	2.798	0.1	0.2	0	0	0	16.525
1-methylnaphthalene	20230829	3.125	28356	F03	10.089	0	0	0	0	0	0	0	0	0	0	0	0	0	0.071	0.064	0	0	0	0	0	0.15	0	0	0	0	0	0	0	0	0	0	8.141	0.112	14.576	11.401	3.011	5.861	7.073	7.776	6.16	8.159	9.296	9.517	7.966
1-methylnaphthalene	20230829	3.125	28356	F04	0.385	0	0	0	0	0.36	0	0	0	0	0	0	0	0	0	0	0	0	0.847	0.562	6.471	4.514	2.08	1.567	0.067	0	0	0.202	0.138	0.044	0	2.073	15.4	29.19	15.433	20.867	15.267	24.334	22.085	11.199	20.393	18.263	13.053	19.779	15.922
1-methylnaphthalene	20230829	3.125	28356	G03	0	0	0	0	0	0	0	0.032	0.784	0.962	2.51	1.775	1.889	6.207	0	0.179	0	0	0	0	0	0	0	0	0	0	0	0	0	0	0	12.674	14.228	2.552	4.184	23.81	12.113	11.273	15.191	17.788	14.693	15.322	9.21	11.666	21.866
1-methylnaphthalene	20230829	3.125	28356	G04	0	0	0	0.1	0	0	0.05	0	0	0.67	0	0.647	0.636	0	0	0.848	0	0	0	0	0	0	0.071	0	0	0	0	0	0.1	0	0	0	0	0.149	11.7	2.242	17.41	16.839	16.926	5.581	0	8.978	13.87	15.193	15.408
1-methylnaphthalene	20230829	3.125	28356	H03	6.077	1.068	0	0.356	2.136	0.911	0.223	0.332	0.225	0.467	0.663	0.098	2.441	0.822	0.748	0.1	0.588	0.228	0.228	0.075	0.762	0.272	1.872	0.605	0	0.199	0.056	0.568	0	0.969	23.346	20.237	13.006	4.405	8.98	9.826	9.211	7.298	8.059	13.402	9.611	6.521	8.801	3.436	6.336
1-methylnaphthalene	20230829	3.125	28356	H04	NA	NA	NA	NA	NA	NA	NA	NA	NA	NA	NA	NA	NA	NA	NA	NA	NA	NA	NA	NA	NA	NA	NA	NA	NA	NA	NA	NA	NA	NA	NA	NA	NA	NA	NA	NA	NA	NA	NA	NA	NA	NA	NA	NA	NA
1-methylnaphthalene	20230829	3.125	28359	A03	0	0	0	0	0	0	0	0	0	0	0	0	0	0	0	0	0	0	0	0	0	0	0	0	0	0	0	0	0	0	0	0	0	0	0	0	0	0	0	0	0	0	0	0	0
1-methylnaphthalene	20230829	3.125	28359	A04	0	0	0	0	0	0	0	0	0	0	0	0	0	0	0	0	0	0	0	0	0	0	0	0	0	0	0	0	0	0	0.573	2.842	0	0	0	0	0	0	0	0	0	0	0	0	0
1-methylnaphthalene	20230829	3.125	28359	B03	0	0	0	0	0	0	0	0	0	0	0	0	0	0	0	0	0	0	0	0	0	0	0	0	0	0	0	0	0	0	0	0	0	0	0	0	0	0	0	0	0	0	0	0	0
1-methylnaphthalene	20230829	3.125	28359	B04	0	0	0	0	0	0	0	0	0	0	0	0	0	0	0	0	0	0	0	0	0	0	0	0	0	0	0	0	0	0	0	0	0	0	0	0	0	0	0	0	0	0	2.22	0	0
1-methylnaphthalene	20230829	3.125	28359	C03	0	0	0	0	0	0	0	0	0	0	0	0	0	0	0	0	0	0	0	0	0	0	0	0	0	0	0	0	0	0	0	0	0	0	0	0	0	0	0	0	1.861	0.101	0	0	6.088
1-methylnaphthalene	20230829	3.125	28359	C04	0	0	0	0	0	0	0	0	0	0	0	0	0	0	0	0	0	0	0	0	0	0	0	0	0	0	0	0	0	0	0	0	0	0	0	0	0	0	0	0	0	0	0	0	0
1-methylnaphthalene	20230829	3.125	28359	D03	0	0	0	0	0	0	0	0	0	0	0	0	0	0	0	0	0	0	0	0	0	0	0	0	0	0	0	0	0	0	0	0	0	0	0.183	0.226	4.418	7.985	4.011	2.231	4.469	8.914	7.719	6.804	6.791
1-methylnaphthalene	20230829	3.125	28359	D04	0	0	0	0	0	0	0	0	0	0	0	0	0	0	0	0	0	0	0	0	0	0	0	0	0	0	0	0	0	0	2.726	0	4.427	2.89	0	0	3.343	0	0	0	4.645	0	0	0	0
1-methylnaphthalene	20230829	3.125	28359	E03	0	0	0	0	0	0	0	0	2.716	0	1.768	0.59	1.132	0	0	0	3.286	0.265	0	2.943	1.2	0	0	3.086	0	2.242	0	1.62	0	0	0	3.077	0	5.413	13.143	7.98	5.914	4.437	5.979	4.461	2.22	8.359	0	3.869	3.852
1-methylnaphthalene	20230829	3.125	28359	E04	0	0	0	0	0	0	0	0	0	0	0	0	0	0	0	0	0	0	0	0	0	0	0	0	0	0	0	0	0	0	3.833	9.64	1.899	2.757	4.081	0	7.814	4.171	2.654	6.493	2.156	11.421	4.837	2.777	6.205
1-methylnaphthalene	20230829	3.125	28359	F03	0	0	0	0.554	0	0	0	0	0	0	0	0	0	0.692	0	0	0	0.072	0	1.724	0	0	1.317	0.346	0	0	1.035	0.88	1.031	0	3.592	8.005	6.84	5.682	26.727	17.488	18.935	21.873	23.255	17.815	13.454	18.499	11.79	19.067	13.892
1-methylnaphthalene	20230829	3.125	28359	F04	0	0	0	0	0	0	0	0	0	0	0	0	0	0	0	0	0	0	0	0	0	0	0	0	0	0	0	0	0	0	0	0	0.32	1.252	4.103	12.515	6.317	4.721	12.202	8.663	9.444	6.229	7.375	1.926	0
1-methylnaphthalene	20230829	3.125	28359	G03	0	0	0	0	2.878	0.101	1.114	2.137	6.973	5.536	0	0.32	0.101	0	0	1.241	3.912	0	0	0.143	0.244	0	0.202	1.244	0.253	0	0	0	0	0	11.167	18.091	14.624	21.398	16.274	16.092	16.713	6.485	18.352	10.679	16.967	14.557	15.342	17.294	15.24
1-methylnaphthalene	20230829	3.125	28359	G04	0	0	0	0	0	0	0	0	0	0	0	0	0	0	0	0	0	0	0	0	0	0	0	0	0	0	3.496	0.101	0	0	0.101	0	0	0	0	1.154	0.463	2.007	3.882	0.868	3.694	4.288	0.928	1.361	4.937
1-methylnaphthalene	20230829	3.125	28359	H03	0.466	0.567	0.101	0.304	0.101	0	0	0.286	0	0	0	0	0	0	0	0	0	0	0	0	0	0	0	0	0	0	0	0	0	0	0	2.397	9.837	9.974	3.57	2.92	9.545	9.864	9.348	3.344	0.824	5.122	8.393	4.463	0.716
1-methylnaphthalene	20230829	3.125	28359	H04	0	0	0	0	0	0	0	0	0	0	0	0	0	0	0	0	0	0	0	0	0	0	0	0	0	0	0	0	0	0	0	0	3.365	2.162	2.863	2.586	0	4.076	4.261	1.78	1.785	0.886	3.386	5.792	7.863
1-methylnaphthalene	20230829	6.25	28356	A05	1.562	1.719	3.187	3.114	3.146	0.387	2.642	0.287	2.656	1.52	0.065	0.313	3.064	4.483	4.906	7.89	9.248	3.931	8.204	0.94	10.81	1.472	13.127	7.69	6.293	8.035	14.295	1.043	0	0	0	3.5	4.006	2.456	0	0.804	0	2.214	1.61	4.08	6.884	6.124	3.289	2.176	4.516
1-methylnaphthalene	20230829	6.25	28356	A06	19.445	3.834	0.969	0.175	2.529	2.13	1.931	4.681	0.573	4.919	4.314	5.72	3.073	0.607	0.333	0.236	0.179	0.12	1.496	14.299	4.632	0.1	1.598	0	0	0.806	1.101	2.176	0.393	0.837	0.558	1.973	2.887	5.453	2.852	2.726	0	16.213	2.924	16.236	14.896	7.223	14.529	13.254	14.445
1-methylnaphthalene	20230829	6.25	28356	B05	0	0	0	0	0	0	0	0	0	0	0	0	0	0	0	0	3.871	4.551	0	1.019	1.011	1.292	0.141	0.141	0.048	0	0	0	0.773	2.043	1.434	0.832	0.899	1.266	1.144	1.813	2.083	0.141	0	0.2	0.547	1.231	0.911	0	0
1-methylnaphthalene	20230829	6.25	28356	B06	6.831	1.279	0.989	2.291	0.447	0.565	2.057	1.264	3.931	2.39	1.495	2.336	4.894	1.573	0.453	6.88	0.776	0.4	7.678	6.668	6.991	4.204	1.699	0	0	4.25	1.285	19.779	0.743	0	7.916	20.688	13.856	4.783	16.767	14.412	12.289	14.343	10.678	16.385	16.842	10.08	21.397	20.01	11.115
1-methylnaphthalene	20230829	6.25	28356	C05	0	0	0	0	0	0	0	0	0	0	0	2.917	2.807	3.644	4.751	1.922	6.06	7.279	2.966	6.166	4.461	4.995	9.119	2.501	0	0.113	1.439	0.393	0.201	0.189	0	0.304	8.186	4.7	5.255	6.619	0	0	0	1.363	4.055	0.084	5.751	1.82	5.46
1-methylnaphthalene	20230829	6.25	28356	C06	0.033	0.544	3.114	3.251	2.649	2.907	2.619	5.624	2.842	0.265	2.886	1.527	5.749	8.724	3.538	2.599	7.446	10.4	10.751	5.508	12.051	14.083	11.353	13.515	12.258	4.762	7.441	8.851	3.097	0	0	3.618	0	1.832	1.94	4.698	19.2	5.377	4.786	21.524	26.917	20.833	19.308	16.828	22.765
1-methylnaphthalene	20230829	6.25	28356	D05	16.641	4.384	0.283	0	0	0.1	0	0	0	0	0	0	0	0	0	0	0	0	0	0	0	0.3	0	0	0	0	0	0	0	0	1.265	4.765	5.547	6.284	0.2	0.524	0.424	0	0	0	6.085	2.133	12.383	1.866	0
1-methylnaphthalene	20230829	6.25	28356	D06	0	0	0	0	0	0	0	0	0	0	0	0	0	0	0	0	0	0	0	0	0	0	0	0	0	0	0	0	0	0	0	0	0	0.263	0.227	0	8.026	7.351	0.221	0	4.2	9.509	4.792	8.243	13.008
1-methylnaphthalene	20230829	6.25	28356	E05	0	0	0	0	0	0	0	0	0	0	0	0	0	0	0	0	0	0	0	0	0	0	0	0	0	0	0	0	0	0	0	0	5.272	0.867	0.137	3.642	2.616	5.25	4.36	3.602	2.745	1.369	6.27	8.171	1.949
1-methylnaphthalene	20230829	6.25	28356	E06	6.436	7.654	6.149	2.616	2.338	0	0.577	0	1.554	0.754	1.838	3.453	4.68	2.204	6.818	3.68	3.621	3.086	4.507	3.423	3.223	4.078	2.85	5.815	6.556	4.127	5.636	6.767	5.537	11.109	2.019	0.82	0	0	0	0	0	0	0	20.174	29.782	17.441	17.4	37.28	18.639
1-methylnaphthalene	20230829	6.25	28356	F05	0	0	0	0	0	0.1	0	0	0	0	0	0.335	5.561	6.73	6.115	6.4	3.97	6.017	3.222	14.85	14.953	11.568	6.58	8.456	11.283	5.172	2.93	4.868	17.221	10.158	12.55	11.562	2.38	13.352	10.297	27.939	18.039	9.37	11.286	25.279	24.319	23.684	11.465	10.056	13.912
1-methylnaphthalene	20230829	6.25	28356	F06	0	0.287	1.084	0.341	0.328	0	0.706	0.343	2.529	0.587	2.431	0.749	2.162	1.151	0.429	1.683	1.091	0.277	0.282	0.35	0.295	0.354	0.401	0.239	0.493	2.794	0.344	0.123	2.695	0.494	2.825	0	0	0.588	0.467	0.856	0.504	0	0.156	0	4.956	0	0.184	0.213	0.54
1-methylnaphthalene	20230829	6.25	28356	G05	0.1	0	0	0	0	0	0	0	0	0	0	0	0	0	0	0	0	0	0	0	0	0	0	0	0	0	0.462	0	0	0.085	0.515	4.164	1.696	5.935	9.801	3.967	7.568	3.933	8.043	2.255	5.269	1.422	7.983	2.07	1.417
1-methylnaphthalene	20230829	6.25	28356	G06	0	0	0	0	0	0	0	4.023	0.119	0.663	0	0.245	0.539	3.313	0.205	1.674	1.594	2.122	2.169	4.739	2.137	1.902	1.455	2.488	0.692	3.703	0	0	0.489	0.173	0	0.197	6.951	11.807	8.483	14.508	19.131	20.436	11.639	10.198	9.24	7.751	11.116	16.589	13.137
1-methylnaphthalene	20230829	6.25	28356	H05	0.653	0	0	0.07	0.141	0.343	1.009	0.308	0	0.32	1.436	1.162	0	0	0	0.15	0.241	0	0	0.071	0	0	0	0	0	0	0	0	0	0	2.621	2.684	3.139	2.252	1.3	5.801	2.17	13.472	20.493	17.968	12.625	12.56	16.563	8.953	4.95
1-methylnaphthalene	20230829	6.25	28356	H06	10.93	8.638	4.291	11.157	7.368	6.342	8.134	9.144	12.539	7.826	11.52	14.162	7.849	9.437	10.89	7.037	11.309	13.435	9.19	14.181	13.064	14.033	11.494	8.95	12.778	12.508	12.103	17.643	15.951	12.813	17.053	19.038	11.125	11.943	11.433	16.184	9.684	13.47	17.241	8.782	12.423	11.716	13.625	9.798	9.835
1-methylnaphthalene	20230829	6.25	28359	A05	0	0	0	0	0	0	0	0	0	0	0	0	0	0	0	0	0	0	0	0	0	0	0	0	0	0	0	0	0	0	0	0	0	0	0	0	0	0	0	0	0	0	0	0	0
1-methylnaphthalene	20230829	6.25	28359	A06	0	0	0	0	0	0	0	0	0	0	0	0	0	0	0	0	0	0	0	0	0	0	0	0	0	0	0	0	0	0	0	0	0	0	0	0	0	0	0	0	0	0	0	0	0
1-methylnaphthalene	20230829	6.25	28359	B05	NA	NA	NA	NA	NA	NA	NA	NA	NA	NA	NA	NA	NA	NA	NA	NA	NA	NA	NA	NA	NA	NA	NA	NA	NA	NA	NA	NA	NA	NA	NA	NA	NA	NA	NA	NA	NA	NA	NA	NA	NA	NA	NA	NA	NA
1-methylnaphthalene	20230829	6.25	28359	B06	0	0	0	0	0	0	0	0	0	0	0	0	0	0	0	0	0	0	0	0	0	0	0	0	0	0	0	0	0	0	0	0	0	0	0	0	0	0	0	0	0	0	0	0	0
1-methylnaphthalene	20230829	6.25	28359	C05	0	0	0	0	0	0	0	0	0	0	0	0	0	0.716	0	0	0	0	0	0	0	0	0	0	0	0	0	0	0	0	0.101	2.786	0	0	0	0	0	0	0	5.196	0	0.284	0	0	0
1-methylnaphthalene	20230829	6.25	28359	C06	0	0	0	0	0	0	0	0	0	0	0	0	0	0	0	0	0	0	0	0	0	0	0	0	0	0	0	0	0	0	0	0	0	0	0	0	0	0	0	0	0	0	0	0	0
1-methylnaphthalene	20230829	6.25	28359	D05	0	0	0	0	0	0	0	0	0	0	0	0	0	0	0	0	0	0	0	0	0	0	0	0	0	0	0	0	0	0	0	0	0	0	0	0	0	0	0	0	0	0	0	0	0
1-methylnaphthalene	20230829	6.25	28359	D06	0	0	0	0	0	0	0	0	0	0	0	0	0	0	0	0	0	0	0	0	0	0	0	0	0	0	0	0	0	0	0	0	0	0	0	0	0	0	0	0	0	0	0	0	0
1-methylnaphthalene	20230829	6.25	28359	E05	0	0	0	0	0	0	0	0	0	0	0	0	0	0	0	0	0	0	0	0	0	0	0	0	0	0	0	0	0	0	0	0	0	0	0	0	0	0	0	0	0	0	0	0	0
1-methylnaphthalene	20230829	6.25	28359	E06	0	0	0	0	0	0	0	0	0	0	0	0	0	0	0	0	0	0	0	0	0	0	0	0	0	0	0	0	0	0	0	0	0	0	0	0	0	0	0	0	0	0	0	0	0
1-methylnaphthalene	20230829	6.25	28359	F05	0	0	0	0	0	0	0	0	0	0	0	0	0	0	0	0	0	0	0	0	0	0	0	0	0	0	0	0	0	0	0	0	0	0	0.865	0	0	0	0	0	0	0	0	0	0
1-methylnaphthalene	20230829	6.25	28359	F06	0	0	0	0	0	0	0	0	0	0	0	0	0	0	0	0	0	0	0	0	0	0	0	0	0	0	0	0	0	0	2.581	0	0	0	0	0	0	0	0	0	0	0	0	0	0
1-methylnaphthalene	20230829	6.25	28359	G05	3.41	0	0	0	0	0	0	0	0	0	0	0	0	0	0.42	0	0	0.051	0	0	0	0	0.202	0.101	0.253	0	0	0	0	0	1.62	7.082	0	0	0	0	0	0	5.16	2.207	0.226	7.074	0	3.439	0
1-methylnaphthalene	20230829	6.25	28359	G06	0	0	0	0	0	0	0	0	0.616	0	0	0.605	0	0	0	0	0	0	0	0	0	3.282	0	0	0	0	0	0	0	0	0	0	0	0	0	0	0	0	0.304	0	0.59	0	0	0	0
1-methylnaphthalene	20230829	6.25	28359	H05	0	0	0	0	0	0	0	0	0	0	0	0	0	0	0	0	0	0	0	0	0	0	0	0	0	0	0	0	0	0	0	0	2.64	6.446	6.972	7.085	0.36	1.611	7.393	1.233	5.206	9.564	4.971	3.712	5.496
1-methylnaphthalene	20230829	6.25	28359	H06	NA	NA	NA	NA	NA	NA	NA	NA	NA	NA	NA	NA	NA	NA	NA	NA	NA	NA	NA	NA	NA	NA	NA	NA	NA	NA	NA	NA	NA	NA	NA	NA	NA	NA	NA	NA	NA	NA	NA	NA	NA	NA	NA	NA	NA
1-methylnaphthalene	20230829	12.5	28356	A07	0	0	0	0	0	0	0	0	0	0	0	0	0	0	0	0	0	0	0	0	0	0	0	0	0	0	0	0	0	0	2.106	3.204	0.26	1.358	1.578	5.416	5.176	3.08	7.218	5.017	4.57	9.927	6.89	5.33	12.578
1-methylnaphthalene	20230829	12.5	28356	A08	11.352	2.299	5.059	0.723	0.95	3.201	2.517	6.048	1.224	0.76	0	0	0	0	0.341	0.459	0	0.1	0.3	0.653	0	1.007	9.825	10.69	7.371	4.235	2.851	0	3.097	2.033	4.174	10.407	7.213	9.514	10.354	8.553	9.246	12.176	14.129	6.491	8.838	8.069	9.367	6.552	8.416
1-methylnaphthalene	20230829	12.5	28356	B07	0	4.288	1.966	0	0	0.3	0	0.2	0	0	0	0	0	0	0	0	0	0	0	0	0	0	0	0	0.223	0.1	0	0.1	0	0	3.883	0.704	8.233	2.375	9.184	7.053	10.539	14.789	14.251	12.199	19.585	22.531	18.206	20.961	17.198
1-methylnaphthalene	20230829	12.5	28356	B08	4.452	0.168	0.05	0	0.071	0.533	4.483	8.822	1.049	1.653	13.914	0	10.809	3.923	0	0.2	1.959	1.369	0	0	0	0	0	0.606	0	0	0	0.965	3.338	2.542	5.065	1.745	2.596	1.69	0.34	1.59	2.518	16.202	16.963	28.031	11.179	6.177	7.894	17.775	13.085
1-methylnaphthalene	20230829	12.5	28356	C07	0	0	0	0	0	0	0	0	0	0	0	0	0	0	0	0	0	0	0	0	0	0	0	0	0	0	0	0	0	0	0	0	0	0	0	0	0	0	0	0	0	0	0	0	0
1-methylnaphthalene	20230829	12.5	28356	C08	11.454	11.668	6.734	6.339	7.193	9.268	6.429	5.411	2.175	1.781	0.424	0	0.228	0.385	1.484	0.112	0	3.048	2.809	1.466	0.964	9.854	2.36	1.162	2.826	0.619	0	0	0.998	0.178	6.224	16.614	19.217	23.919	14.373	16.951	17.604	20.805	21.603	15.547	17.801	15.137	19.112	16.452	13.273
1-methylnaphthalene	20230829	12.5	28356	D07	0	0	0	0	0	0	0	0	0	0	0	0	0	0	0	0	0	0	0	0	0	0	0	0	0	0	0	0	0	0	0	0	0	0	0	0	0	0	0	0	0	0	0	0	0
1-methylnaphthalene	20230829	12.5	28356	D08	0	0	0	0	0.341	0.191	3.015	0.15	3.197	5.734	8.037	6.694	3.746	3.333	2.533	12.206	1.573	2.138	0.997	1.539	0.989	3.352	3.975	6.849	9.198	7.343	12.246	5.358	10.087	15.274	3.797	7.155	3.657	10.241	6.252	4.92	11.616	11.19	8.831	10.009	11.347	13.362	7.556	8.538	9.793
1-methylnaphthalene	20230829	12.5	28356	E07	0	0	0	0	0	0	0	0	0	0	0.241	0	0	0	0	2.023	0	0.384	0	0	0	0	0.155	0.396	1.604	0.443	5.541	8.71	9.423	6.929	2.842	8.912	14.038	9.854	17.683	21.293	25.328	26.566	14.616	10.446	16.622	18.798	17.521	13.582	16.086
1-methylnaphthalene	20230829	12.5	28356	E08	NA	NA	NA	NA	NA	NA	NA	NA	NA	NA	NA	NA	NA	NA	NA	NA	NA	NA	NA	NA	NA	NA	NA	NA	NA	NA	NA	NA	NA	NA	NA	NA	NA	NA	NA	NA	NA	NA	NA	NA	NA	NA	NA	NA	NA
1-methylnaphthalene	20230829	12.5	28356	F07	0	0	0	0	0	0	0	0	0	0	0.103	0	3.528	0.357	0.28	0	0	0	0	0	0.05	0.15	0	0	0.25	0.25	0	0	0	0	0	2.173	2.39	1.015	1.339	3.978	26.94	17.294	14.028	20.085	21.933	9.447	7.052	19.44	19.133
1-methylnaphthalene	20230829	12.5	28356	F08	0	0	0	0	0	0	0	0	0	0	0	0	0	0	0	0	0	0	0	0	0	0	5.447	6.008	0	0	0.11	0	0	4.692	0	0.811	0	0.275	1.459	2.293	1.11	0.941	0.517	0.939	0.172	0.389	0.615	0	10.825
1-methylnaphthalene	20230829	12.5	28356	G07	10.344	0	0.15	0.3	0	0	0	0	0	0	0	0	0.315	8.307	5.156	2.912	6.317	4.063	6.202	7.563	3.802	4.772	3.403	2.353	4.835	7.542	6.089	7.053	5.194	0	8.565	17.196	14.383	1.357	10.233	7.709	8.669	4.883	14.255	18.223	16.18	16.825	13.721	0.521	8.558
1-methylnaphthalene	20230829	12.5	28356	G08	NA	NA	NA	NA	NA	NA	NA	NA	NA	NA	NA	NA	NA	NA	NA	NA	NA	NA	NA	NA	NA	NA	NA	NA	NA	NA	NA	NA	NA	NA	NA	NA	NA	NA	NA	NA	NA	NA	NA	NA	NA	NA	NA	NA	NA
1-methylnaphthalene	20230829	12.5	28356	H07	0	0	0	0	0	0	0	0	0	0	0	0	0	0	0	0	0	0	0	0	0	0	0	0	0	0	0	0	0	0	3.483	12.709	3.425	4.735	10.86	7.469	4.054	13.802	10.111	7.972	11.446	9.854	9.535	9.218	14.276
1-methylnaphthalene	20230829	12.5	28356	H08	4.77	5.53	3.028	3.352	4.407	1.42	3.365	3.549	4.751	2.407	3.847	4.616	4.203	2.677	0	0	0.244	0	0.258	0.232	10.778	3.207	3.76	3.328	2.885	3.92	1.976	3.811	3.224	2.691	15.677	26.876	28.714	15.134	22.083	16.507	16.414	20.862	15.794	16.635	16.381	15.991	19.601	18.759	17.427
1-methylnaphthalene	20230829	12.5	28359	A07	0	0	0	0	0	0	0	0	0	0	0	0	0	0	0	0	0	0	0	0	0	0	0	0	0	0	0	0	0	0	0	0	0	0	0	0	0	0	0	0	0	0	0	0	0
1-methylnaphthalene	20230829	12.5	28359	A08	0	0	0	0	0	0	0	0	0	0	0	0	0	0	0	0	0	0	0	0	0	0	0	0	0	0	0	0	0	0	0	0	0	0	0	0	0	0	0	0	0	0	0	0	0
1-methylnaphthalene	20230829	12.5	28359	B07	0	0	0	0	0	0	0	0	0	0	0	0	0	0	0	0	0	0	0	0	0	0	0	0	0	0	0	0	0	0	0	0	0	0	0	0	0	0	0	0	0	0	0	0	0
1-methylnaphthalene	20230829	12.5	28359	B08	0	0	0	0	0	0	0	0	0	0	0	0	0	0	0	0	0	0	0	0	0	0	0	0	0	0	0	0	0	0	0	0	0	0	0	0	0	0	0	0	0	0	0	0	0
1-methylnaphthalene	20230829	12.5	28359	C07	0	0	0	0	0	0	0	0	0	0	0	0	0	0	0	0	0	0	0	0	0	0	0	0	0	0	0	0	0	0	0	0	0	0	0	0	0	0	0	0	0	0	0	0	0
1-methylnaphthalene	20230829	12.5	28359	C08	0	0	0	0	0	0	0	0	0	0	0	0	0	0	0	0	0	0	0	0	0	0	0	0	0	0	0	0	0	0	0	0	0	0	0	0	0	0	0	0	0	0	0	0	0
1-methylnaphthalene	20230829	12.5	28359	D07	NA	NA	NA	NA	NA	NA	NA	NA	NA	NA	NA	NA	NA	NA	NA	NA	NA	NA	NA	NA	NA	NA	NA	NA	NA	NA	NA	NA	NA	NA	NA	NA	NA	NA	NA	NA	NA	NA	NA	NA	NA	NA	NA	NA	NA
1-methylnaphthalene	20230829	12.5	28359	D08	0	0	0	0	0	0	0	0	0	0	0	0	0	0	0	0	0	0	0	0	0	0	0	0	0	0	0	0	0	0	0	0	0	0	0	0	0	0	0	0	0	0	0	0	0
1-methylnaphthalene	20230829	12.5	28359	E07	0	0	0	0	0	0	0	0	0	0	0	0	0	0	0	0	0	0	0	0	0	0	0	0	0	0	0	0	0	0	0	0	0	0	0	0	0	0	0	0	0	0	0	0.143	0
1-methylnaphthalene	20230829	12.5	28359	E08	0	0	0	0	0	0	0	0	0	0	0	0	0	0	0	0	0	0	0	0	0	0	0	0	0	0	0	0	0	0	0	0	0	0	0	0	0	0	0	0	0	0	0	0	0
1-methylnaphthalene	20230829	12.5	28359	F07	0	0	0	0	0	0	0	0	0	0	0	0	0	0	0	0	0	0	0	0	0	0	0	0	0	0	0	0	0	0	0	0	0	0	0	0	0	0.745	0	0	3.017	0	0	0	1.053
1-methylnaphthalene	20230829	12.5	28359	F08	0	0	0	0	0	0	0	0	0	0	0	0	0	0	0	0	0	0	0	0	0	0	0	0	0	0	0	0	0	0	0	0	0	0	0	0	0	0	0	0	0	0	0	0	0
1-methylnaphthalene	20230829	12.5	28359	G07	0	0	0	0	0	0	0	0	0	0	0	0	0	0	0	0	0	0	0	0	0	0	0	0	0	0.365	0.818	2.839	0.59	2.148	0	0	1.196	0	0	1.742	2.356	1.144	0.478	9.244	0	0	0	0	1.698
1-methylnaphthalene	20230829	12.5	28359	G08	0	0	0	0	0	0	0	0	0	0	0	0	0	0	0	0	0	0	0	0	0	0	0	0	0	0	0	0	0	0	0	0.226	0	0	0	0	0	1.947	0	0	2.839	0	0	0	0
1-methylnaphthalene	20230829	12.5	28359	H07	0	0	0	0	0	0	0	0	0	0	0	0	0	0	0	0	0	0	0	0	0	0	0	0	0	0	0	0	0	0	0	0	0	0	0	0	0	0	0	0	0	0	0	1.467	0
1-methylnaphthalene	20230829	12.5	28359	H08	NA	NA	NA	NA	NA	NA	NA	NA	NA	NA	NA	NA	NA	NA	NA	NA	NA	NA	NA	NA	NA	NA	NA	NA	NA	NA	NA	NA	NA	NA	NA	NA	NA	NA	NA	NA	NA	NA	NA	NA	NA	NA	NA	NA	NA
1-methylnaphthalene	20230829	25	28356	A09	0	0	0	0	0	0	0	0	0	0	0	0	0	0	0	0	0	0	0	0	0	0	0	0	0	0	0	0	0	0	0	0	3.689	13.236	3.004	2.84	5.789	11.319	13.74	16.132	17.788	3.743	13.935	12.869	13.607
1-methylnaphthalene	20230829	25	28356	A10	4.036	4.31	0.939	2.159	3.945	1.647	0.67	0	0.5	0	0	0	0	0.178	0	0	0.085	0.298	1.854	0	0	0	0	0	0	0	0	0.211	0	0.043	2.853	1.912	0	0.446	0.179	1.939	3.505	8.495	9.843	13.909	11.563	4.75	18.673	9.363	16.346
1-methylnaphthalene	20230829	25	28356	B09	20.376	0.1	0.436	8.108	4.449	8.087	6.919	1.044	1.298	2.631	6.766	10.574	14.086	8.111	7.655	12.988	14.808	11.142	11.252	11.921	9.924	8.504	13.772	7.943	6.596	11.566	9.417	6.489	9.612	8.822	10.332	10.143	11.414	13.867	10.336	11.554	10.234	12.705	10.971	7.939	21.033	18.431	11.056	14.626	10.254
1-methylnaphthalene	20230829	25	28356	B10	NA	NA	NA	NA	NA	NA	NA	NA	NA	NA	NA	NA	NA	NA	NA	NA	NA	NA	NA	NA	NA	NA	NA	NA	NA	NA	NA	NA	NA	NA	NA	NA	NA	NA	NA	NA	NA	NA	NA	NA	NA	NA	NA	NA	NA
1-methylnaphthalene	20230829	25	28356	C09	23.598	2.445	1.07	0.831	2.392	0	0	0	0	2.761	1.248	7.249	1.037	1.242	6.189	6.344	2.415	1.219	11.915	3.02	0.61	3.601	1.077	1.155	0.208	0.565	1.731	0	0	3.024	14.655	19.932	11.643	10.513	11.471	18.696	20.129	24.425	8.797	14.489	16.3	17.83	13.564	3.534	14.266
1-methylnaphthalene	20230829	25	28356	C10	0	0	0	0	0	0	0	0	0	0	4.738	2.773	0	0	0.845	0.273	1.241	0.525	0.823	0.095	0.139	0.372	0.657	1.05	0.431	0.208	0	0	0	0	0	0.107	0	0	3.169	2.248	3.915	10.739	0.109	0.1	0	0	0	0	0
1-methylnaphthalene	20230829	25	28356	D09	NA	NA	NA	NA	NA	NA	NA	NA	NA	NA	NA	NA	NA	NA	NA	NA	NA	NA	NA	NA	NA	NA	NA	NA	NA	NA	NA	NA	NA	NA	NA	NA	NA	NA	NA	NA	NA	NA	NA	NA	NA	NA	NA	NA	NA
1-methylnaphthalene	20230829	25	28356	D10	0	1.506	2.461	0.458	0.357	6.672	4.373	4.142	2.319	3.905	4.679	2.542	4.408	2.747	5.447	3.391	2.876	3.907	0.647	3.211	2.498	5.27	0.611	0.141	1.016	2.877	4.307	6.219	1.219	0.28	0	0	0	0	0	0	0	9.999	5.825	9.831	6.752	12.165	14.486	26.359	34.528
1-methylnaphthalene	20230829	25	28356	E09	0	0	0	0	0	0	0	0	0	0	0	0	0	0.25	0	0	0	0	0.112	0	0.435	0.1	0	0.335	0.275	0.327	0.202	1.835	7.325	15.629	0	5.882	7.043	14.201	9.136	1.283	7.013	11.161	16.042	12.623	12.969	12.822	16.604	15.769	11.942
1-methylnaphthalene	20230829	25	28356	E10	0	0	0	0	0	0	0	0	0	0	0	0	0	0	0	0	0	0	0	0	0	0	0	0	0	0	0	0	0	0	0	0	0	0	0	0	0	0	1.176	4.832	1.531	9.76	5.656	2.085	4.128
1-methylnaphthalene	20230829	25	28356	F09	0	0	0	0	0	0	0	0	0	0	0	0	0	0	0	0	0	0	0	0	0	0	0	0	0	0	0	0	0	0	0	0	0.742	2.631	2.094	2.019	1.817	3.991	0	0.543	4.675	1.215	7.852	14.61	23.147
1-methylnaphthalene	20230829	25	28356	F10	0	0	0	0	0	0	0	0	0	0.724	1.371	2.601	0	0	0	0.066	0	0	1.622	1.966	1.329	0.47	2.911	0.787	0.308	0.966	0.601	1.226	2.391	2.897	1.569	0.382	0.937	6.552	5.007	4.1	3.501	4.099	8.085	24.985	25.905	14.385	11.643	3.499	6.995
1-methylnaphthalene	20230829	25	28356	G09	0	0.197	2.843	3.511	4.349	2.777	8.839	4.504	0.301	0.628	0.512	0.531	0.573	0.549	1.278	1.016	0.253	0.12	0.251	0.935	0	0	0.533	0	1.241	0.866	5.909	1.098	0.429	0.873	9.425	6.792	3.332	3.47	3.221	1.467	1.057	0.165	4.111	9.006	4.986	0.692	0.242	0	0.47
1-methylnaphthalene	20230829	25	28356	G10	1.776	0.138	0	0	0	0	0	0	0	0	0	0	0.519	0.215	0	0.441	0	0.417	1.503	10.665	16.641	5.134	5.914	2.448	0.167	0.866	0.075	0.073	0.342	1.787	6.364	10.962	7.517	4.653	6.958	7.423	16.17	17.185	16.654	17.138	19.181	21.676	14.581	23.296	10.993
1-methylnaphthalene	20230829	25	28356	H09	0	0	0	0	0	0	0	0	0	0	0	0	0	0	0	0	0	0	0	0	0	0	0	0	0	0	0	0	0	0	0	0	0	0	8.386	15.615	17.645	18.169	7.842	7.254	14.938	10.127	2.793	14.314	7.605
1-methylnaphthalene	20230829	25	28356	H10	NA	NA	NA	NA	NA	NA	NA	NA	NA	NA	NA	NA	NA	NA	NA	NA	NA	NA	NA	NA	NA	NA	NA	NA	NA	NA	NA	NA	NA	NA	NA	NA	NA	NA	NA	NA	NA	NA	NA	NA	NA	NA	NA	NA	NA
1-methylnaphthalene	20230829	25	28359	A09	0	0	0	0	0	0	0	0	0	0	0	0	0	0	0	0	0	0	0	0	0	0	0	0	0	0	0	0	0	0	0	0	0	0	0	0	0	0	0	0	0	0	0	0	0
1-methylnaphthalene	20230829	25	28359	A10	0	0	0	0	0	0	0	0	0	0	0	0	0	0	0	0	0	0	0	0	0	0	0	0	0	0	0	0	0	0	0	0	0	0	0	0	0	0	0	0	0	0	0	0	0
1-methylnaphthalene	20230829	25	28359	B09	0	0	0	0	0	0	0	0	0	0	0	0	0	0	0	0	0	0	0	0	0	0	0	0	0	0	0	0	0	0	0	0	0	0	0	0	0	0	0	0	0	0	0	0	0
1-methylnaphthalene	20230829	25	28359	B10	0	0	0	0	0	0	0	0	0	0	0	0	0	0	0	0	0	0	0	0	0	0	0	0	0	0	0	0	0	0	0	0	0	0	0	0	0	0	0	0	0	0	0	0	0
1-methylnaphthalene	20230829	25	28359	C09	0	0	0	0	0	0	0	0	0	0	0	0	0	0	0	0	0	0	0	0	0	0	0	0	0	0	0	0	0	0	0	0	0	0	0	0	0	0	0	0	0	0	0	0	0
1-methylnaphthalene	20230829	25	28359	C10	0	0	0	0	0	0	0	0	0	0	0	0	0	0	0	0	0	0	0	0	0	0	0	0	0	0	0	0	0	0	0	0	0	0	0	0	0	0	0	0	0	0	0	0	0
1-methylnaphthalene	20230829	25	28359	D09	0	0	0	0	0	0	0	0	0	0	0	0	0	0	0	0	0	0	0	0	0	0	0	0	0	0	0	0	0	0	0	0	0	0	0	0	0	0	0	0	0	0	0	0	0
1-methylnaphthalene	20230829	25	28359	D10	0	0	0	0	0	0	0	0	0	0	0	0	0	0	0	0	0	0	0	0	0	0	0	0	0	0	0	0	0	0	0	0	0	0	0	0	0	0	0	0	0	0	0	0	0
1-methylnaphthalene	20230829	25	28359	E09	0	0	0	0	0	0	0	0	0	0	0	0	0	0	0	0	0	0	0	0	0	0	0	0	0	0	0	0	0	0	0	0	0	0	0	0	0	0	0	0	0	0	0	0	0
1-methylnaphthalene	20230829	25	28359	E10	0	0	0	0	0	0	0	0	0	0	0	0	0	0	0	0	0	0	0	0	0	0	0	0	0	0	0	0	0	0	0	0	0	0	0	0	0	0	0	0	0	0	0	0	0
1-methylnaphthalene	20230829	25	28359	F09	NA	NA	NA	NA	NA	NA	NA	NA	NA	NA	NA	NA	NA	NA	NA	NA	NA	NA	NA	NA	NA	NA	NA	NA	NA	NA	NA	NA	NA	NA	NA	NA	NA	NA	NA	NA	NA	NA	NA	NA	NA	NA	NA	NA	NA
1-methylnaphthalene	20230829	25	28359	F10	0	0	0	0	0	0	0	0	0	0	0	0	0	0	0	0	0	0	0	0	0	0	0	0	0	0	0	0	0	0	0	0	0	0	0	0	0	0	0	0	0	0	0	0	0
1-methylnaphthalene	20230829	25	28359	G09	0	1.94	0	0	0	0	0	0	0	0	0	0	0	0	0	0	0	0	0	0	0	0	0	0	0	0	0	0	0	0	0	0	0	0	0	0	0	0	0	0	0	4.722	0	0	0
1-methylnaphthalene	20230829	25	28359	G10	0	0	0	0	0	0	0	2.136	0	0	0	2.659	1.733	0	2.181	0.453	0	0	0	2.211	0	0	0	0	3.695	0.101	0	0	0	0	0	1.432	0	0	1.132	0	0	0	0	0	0	0	0	0	0
1-methylnaphthalene	20230829	25	28359	H09	0	0	0	0	0	0	0	0	0	0	0	0	0	0	0	0	0	0	0	0	0	0	0	0	0	0	0	0	0	0	0.072	8.016	1.503	0	0	0	1.702	2.058	0	0	1.756	0	4.788	0	0
1-methylnaphthalene	20230829	25	28359	H10	0	0	0	0	0	0	0	0	0	0	0	0	0	0	0	0	0	0	0	0	0	0	0	0	0	0	0	0	0	0	0	0	0	0	5.27	0	2.743	1.426	1.505	5.817	0.143	0	1.164	0	1.567
1-methylnaphthalene	20230829	50	28356	A11	0	0	0	0	0	0	0	0	0	0	0	0	0	0	0	0	0	0	0	0	0	0	0	0	0	0	0	0	0	0	0	0	0	1.49	9.067	1.637	11.415	4.058	18.537	1.96	8.564	5.498	13.057	14.389	7.55
1-methylnaphthalene	20230829	50	28356	A12	6.413	0.151	1.094	3.695	0.047	0.11	0.246	1.268	4.504	0	0	0	0	0	0	1.036	0	0	0.65	4.364	2.154	0.402	0.115	0	0	1.467	0	0	1.397	2.437	1.804	3.413	8.864	8.19	2.839	8.323	10.888	7.567	15.956	7.312	0.073	0.679	2.528	5.194	3.605
1-methylnaphthalene	20230829	50	28356	B11	11.215	12.359	14.175	6.061	8.888	10.457	15.17	16.172	15.35	14.895	7.711	11.187	5.719	0	0	0.382	0.212	0.811	1.381	0	0	0	0	0	0	0	0	0.768	0	0	14.683	3.981	4.888	4.19	7.919	6.684	5.767	8.76	2.874	4.826	7.653	3.887	5.422	8.131	4.201
1-methylnaphthalene	20230829	50	28356	B12	0.319	0	0	0	0.542	0	0	0	0.416	0	0.233	0.427	4.12	0.614	6.095	0.569	1.824	4.396	9.787	11.101	10.346	4.036	0	0.048	0	0.2	0	0	0	0	5.918	9.574	2.056	4.895	3.396	3.189	0.229	10.146	6.904	0.252	6.116	6.126	13.933	21.122	18.905
1-methylnaphthalene	20230829	50	28356	C11	NA	NA	NA	NA	NA	NA	NA	NA	NA	NA	NA	NA	NA	NA	NA	NA	NA	NA	NA	NA	NA	NA	NA	NA	NA	NA	NA	NA	NA	NA	NA	NA	NA	NA	NA	NA	NA	NA	NA	NA	NA	NA	NA	NA	NA
1-methylnaphthalene	20230829	50	28356	C12	0	0	0	0	0	0	0	0	0	0	0	0	0	0	0	0	0	0	0	0	0	0	0	0	0	0	0	0	0	0	0	0	0	0	0	0	0	0	0	0	0	0	0	0	0
1-methylnaphthalene	20230829	50	28356	D11	NA	NA	NA	NA	NA	NA	NA	NA	NA	NA	NA	NA	NA	NA	NA	NA	NA	NA	NA	NA	NA	NA	NA	NA	NA	NA	NA	NA	NA	NA	NA	NA	NA	NA	NA	NA	NA	NA	NA	NA	NA	NA	NA	NA	NA
1-methylnaphthalene	20230829	50	28356	D12	NA	NA	NA	NA	NA	NA	NA	NA	NA	NA	NA	NA	NA	NA	NA	NA	NA	NA	NA	NA	NA	NA	NA	NA	NA	NA	NA	NA	NA	NA	NA	NA	NA	NA	NA	NA	NA	NA	NA	NA	NA	NA	NA	NA	NA
1-methylnaphthalene	20230829	50	28356	E11	NA	NA	NA	NA	NA	NA	NA	NA	NA	NA	NA	NA	NA	NA	NA	NA	NA	NA	NA	NA	NA	NA	NA	NA	NA	NA	NA	NA	NA	NA	NA	NA	NA	NA	NA	NA	NA	NA	NA	NA	NA	NA	NA	NA	NA
1-methylnaphthalene	20230829	50	28356	E12	NA	NA	NA	NA	NA	NA	NA	NA	NA	NA	NA	NA	NA	NA	NA	NA	NA	NA	NA	NA	NA	NA	NA	NA	NA	NA	NA	NA	NA	NA	NA	NA	NA	NA	NA	NA	NA	NA	NA	NA	NA	NA	NA	NA	NA
1-methylnaphthalene	20230829	50	28356	F11	0	0	0	0	0	0	0	0.739	1.232	3.625	9.955	6.482	13.591	3.147	5.603	2.107	0.774	0.166	7.914	19.438	16.644	18.66	10.952	3.366	10.937	10.188	2.284	0	13.332	24.988	3.758	6.152	8.257	0	5.946	10.84	6.53	12.444	14.294	14.313	7.468	5.024	13.393	11.931	20.158
1-methylnaphthalene	20230829	50	28356	F12	0	0	0	0	0	0	0	0	0	0	0	0	0	0	0	0	0	0	0	0	0	0	0	0	0	0	0	0	0	0	0	0	0.676	2.261	0	6.165	2.106	1.598	11.479	9.798	6.211	15.429	10.707	8.079	7.281
1-methylnaphthalene	20230829	50	28356	G11	0.619	0	0	0	0.094	0	0	0	0	0	0	0	0	0	0	0	0	0	0	0.115	0	0.04	0.417	0	0	0	0	0	0	0	0	8.101	16.553	0	0	0.108	0.32	4.52	0.896	0	0.051	0.774	23.708	18.089	4.185
1-methylnaphthalene	20230829	50	28356	G12	NA	NA	NA	NA	NA	NA	NA	NA	NA	NA	NA	NA	NA	NA	NA	NA	NA	NA	NA	NA	NA	NA	NA	NA	NA	NA	NA	NA	NA	NA	NA	NA	NA	NA	NA	NA	NA	NA	NA	NA	NA	NA	NA	NA	NA
1-methylnaphthalene	20230829	50	28356	H11	NA	NA	NA	NA	NA	NA	NA	NA	NA	NA	NA	NA	NA	NA	NA	NA	NA	NA	NA	NA	NA	NA	NA	NA	NA	NA	NA	NA	NA	NA	NA	NA	NA	NA	NA	NA	NA	NA	NA	NA	NA	NA	NA	NA	NA
1-methylnaphthalene	20230829	50	28356	H12	0	0	0	0	0	0	0	0	0.05	0	0.881	0	3.102	0	1.095	0.628	0	0.479	0	0.437	0.943	0.071	0.409	0	0	0	0	0	0	0	11.933	12.839	18.507	10.782	8.516	10.838	9.591	5.058	9.629	13.508	7.83	11.953	10.729	9.104	9.662
1-methylnaphthalene	20230829	50	28359	A11	0	0	0	0	0	0	0	0	0	0	0	0	0	0	0	0	0	0	0	0	0	0	0	0	0	0	0	0	0	0	0	0	0	0	0	0	0	0	0	0	0	0	0	0	0
1-methylnaphthalene	20230829	50	28359	A12	0	0	0	0	0	0	0	0	0	0	0.421	0	0	0	0	0	0	0	0	0	0	0	0	0	0.545	0	0	0	0	0	2.257	0	0	0	2.631	0.711	1.806	2.282	1.417	0.737	5.988	3.959	8.292	8.11	11.822
1-methylnaphthalene	20230829	50	28359	B11	0	0	0	0	0	0	0	0	0	0	0	0	0	0	0	0	0	0	0	0	0	0	0	0	0	0	0	0	0	0	0	0	0	0	0	0	0	0	0	0	0	0	0	0	0
1-methylnaphthalene	20230829	50	28359	B12	0	0	0	0	0	0	0	0	0	0	0	0	0	0	0	0	0	0	0	0	0	0	0	0	0	0	0	0	0	0	0	0	0	0	0	0	0	0	0	0	0	0	0	0	0
1-methylnaphthalene	20230829	50	28359	C11	NA	NA	NA	NA	NA	NA	NA	NA	NA	NA	NA	NA	NA	NA	NA	NA	NA	NA	NA	NA	NA	NA	NA	NA	NA	NA	NA	NA	NA	NA	NA	NA	NA	NA	NA	NA	NA	NA	NA	NA	NA	NA	NA	NA	NA
1-methylnaphthalene	20230829	50	28359	C12	0	0	0	0	0	0	0	0	0	0	0	0	0	0	0	0	0	0	0	0	0	0	0	0	0	0	0	0	0	0	0	0	0	0	0	0	4.03	2.148	2.842	0.865	0	1.146	0.6	5.903	1.855
1-methylnaphthalene	20230829	50	28359	D11	0	0	0	0	0	0	0	0	0	0	0	0	0	0	0	0	0	0	0	0	0	0	0	0	0	0	0	0	0	0	0	0	0	0	0	0	0	0	0	0	0	0	0	0	0
1-methylnaphthalene	20230829	50	28359	D12	NA	NA	NA	NA	NA	NA	NA	NA	NA	NA	NA	NA	NA	NA	NA	NA	NA	NA	NA	NA	NA	NA	NA	NA	NA	NA	NA	NA	NA	NA	NA	NA	NA	NA	NA	NA	NA	NA	NA	NA	NA	NA	NA	NA	NA
1-methylnaphthalene	20230829	50	28359	E11	NA	NA	NA	NA	NA	NA	NA	NA	NA	NA	NA	NA	NA	NA	NA	NA	NA	NA	NA	NA	NA	NA	NA	NA	NA	NA	NA	NA	NA	NA	NA	NA	NA	NA	NA	NA	NA	NA	NA	NA	NA	NA	NA	NA	NA
1-methylnaphthalene	20230829	50	28359	E12	NA	NA	NA	NA	NA	NA	NA	NA	NA	NA	NA	NA	NA	NA	NA	NA	NA	NA	NA	NA	NA	NA	NA	NA	NA	NA	NA	NA	NA	NA	NA	NA	NA	NA	NA	NA	NA	NA	NA	NA	NA	NA	NA	NA	NA
1-methylnaphthalene	20230829	50	28359	F11	0	0	0	0	0	0	0	0	0	0	0	0	0	0	0	0	0	0	0	0	0	0	0	0	0	0	0	0	0	0	0	0	0	0	0	0	0	0	0	0	0	0	0	0	0
1-methylnaphthalene	20230829	50	28359	F12	NA	NA	NA	NA	NA	NA	NA	NA	NA	NA	NA	NA	NA	NA	NA	NA	NA	NA	NA	NA	NA	NA	NA	NA	NA	NA	NA	NA	NA	NA	NA	NA	NA	NA	NA	NA	NA	NA	NA	NA	NA	NA	NA	NA	NA
1-methylnaphthalene	20230829	50	28359	G11	NA	NA	NA	NA	NA	NA	NA	NA	NA	NA	NA	NA	NA	NA	NA	NA	NA	NA	NA	NA	NA	NA	NA	NA	NA	NA	NA	NA	NA	NA	NA	NA	NA	NA	NA	NA	NA	NA	NA	NA	NA	NA	NA	NA	NA
1-methylnaphthalene	20230829	50	28359	G12	0	0	0	0	0	0	0	0	0	0	0	0	0	0	0	0	0	0	0	0	0	0	0	0	0	0	0	0	0	0	0	0	0	0	0	0.408	0.334	1.686	0	2.229	2.153	0.354	3.505	2.369	6.704
1-methylnaphthalene	20230829	50	28359	H11	0	0	0	0	0	0	0	0	0	0	0	0	0	0	0	0	0	0	0	0	0	0	0	0	0	0	0	0	0	0	0	2.755	0	7.999	4.269	2.565	11.352	5.728	0	5.841	0	0	0	0	0
1-methylnaphthalene	20230829	50	28359	H12	NA	NA	NA	NA	NA	NA	NA	NA	NA	NA	NA	NA	NA	NA	NA	NA	NA	NA	NA	NA	NA	NA	NA	NA	NA	NA	NA	NA	NA	NA	NA	NA	NA	NA	NA	NA	NA	NA	NA	NA	NA	NA	NA	NA	NA
2,6-dimethylnaphthalene	20230822	0	28328	A01	2.506	2.302	1.399	0	2.332	2.335	6.097	7.697	2.302	0	3.389	0.233	0	0.935	0	0.424	0	0	0	0	0	0.601	1.593	0.32	0	0.085	0	0	1.48	1.097	26.57	26.918	10.654	14.424	14.096	21.646	22.374	9.487	12.919	10.631	4.24	12.271	10.341	12.838	9.385
2,6-dimethylnaphthalene	20230822	0	28328	A02	0.62	0	0	0	0	0	0	0.122	0	0	0.185	0	0	0	0	0	0	0	0	0	0	1.403	0	0	0	0	0	0	0	0	0	0	1.041	0	0	0	1.575	3.244	9.902	9.766	8.275	12.515	35.332	12.271	17.33
2,6-dimethylnaphthalene	20230822	0	28328	B01	0	0	0	0	0	0	0	0	0	0	0	0	0.791	0.283	1.088	0.248	0.533	0	0.093	0.358	0.179	0.168	0.327	0	0	0	0.251	0	0	0	0	3.611	11.527	16.786	13.343	13.387	6.048	20.541	18.871	3.423	7.315	13.212	6.328	17.36	9.692
2,6-dimethylnaphthalene	20230822	0	28328	B02	0	0	0	0	0	0	0	0	0	0	0	0	0	0	0	0	0	0	0	0	0	0	0	0	0	0	0	0	0	0	20.538	24.714	16.074	9.813	21.044	18.666	14.754	15.3	11.705	24.563	12.593	16.452	6.459	16.246	1.964
2,6-dimethylnaphthalene	20230822	0	28328	C01	3.902	1.526	1.766	1.038	4.053	0	0	0	0	0	0	0	0	0.073	1.035	0	0	0	0	0	0	0	0	0	0	0	0	0	0.231	0.354	3.072	2.663	4.273	7.423	6.707	11.086	23.496	16.383	17.855	8.292	15.739	12.205	10.168	14.268	14.231
2,6-dimethylnaphthalene	20230822	0	28328	C02	0	0	0	0	0	0	0	0	0	0	0	0	0	0	0	0	0	0	0	0	0	0	0	0	0	0	0	0	0	0.347	0	0	0	0	0	0	0	0	1.803	0	0.369	0	28.357	20.7	14.309
2,6-dimethylnaphthalene	20230822	0	28328	D01	0	0	0	0	0	0.554	0	0	0	0	0	0	0	0	2.04	0	0	0	0	0	0	0	1.273	0	0.896	0	0.116	0.362	0.764	0	0.255	0	1.627	2.59	0	0	0	2.969	0.351	0	0	0	10.703	6.864	1.706
2,6-dimethylnaphthalene	20230822	0	28328	D02	0	0	0	0	0	0	0	0	0	0	0	0	0	0	0	0	0	0	0	0	0	0	0.142	0	0	0	0	0	0	0	12.093	8.631	5.34	8.289	13.489	3.309	6.163	4.856	3.236	0	0	0	2.011	11.43	10.072
2,6-dimethylnaphthalene	20230822	0	28328	E01	0	0	0	0	0	0	0	0	0	0	0	0	0	0.202	0	0.553	0.239	0.043	0.377	0.23	1.065	1.132	0.261	0.76	2.509	3.503	1.378	1.617	0	0.506	1.484	2.38	8.043	9.377	2.19	7.864	15.24	3.229	10.511	8.499	12.313	5.817	13.453	8.089	3.98
2,6-dimethylnaphthalene	20230822	0	28328	E02	0	0	0	0	0	0	0.1	0	0	0	0	0	0	0	0	0.761	0	0.681	0	0	0	0	0.382	0.762	0	0	0	0.43	0	0	0	0	5.013	6.959	8.234	14.535	11.494	8.428	10.328	22.771	13.469	19.434	12.967	6.452	7.843
2,6-dimethylnaphthalene	20230822	0	28328	F01	0	0	0	0.808	1.499	0	0	0.223	0	5.63	4.728	1.109	0.461	4.526	0	0.517	0.468	0.438	0	0.109	0.918	0	0	0	0.08	0.062	0.491	0.113	0	0	0	0	0.121	0.081	0	0	0	2.2	6.886	0.848	0.779	0.769	0	2.12	1.405
2,6-dimethylnaphthalene	20230822	0	28328	F02	NA	NA	NA	NA	NA	NA	NA	NA	NA	NA	NA	NA	NA	NA	NA	NA	NA	NA	NA	NA	NA	NA	NA	NA	NA	NA	NA	NA	NA	NA	NA	NA	NA	NA	NA	NA	NA	NA	NA	NA	NA	NA	NA	NA	NA
2,6-dimethylnaphthalene	20230822	0	28328	G01	1.363	0.1	0	4.346	2.833	1.975	0	0	1.299	0	0.545	0	0	0	0.922	4.244	2.844	1.957	4.277	0.752	6.299	6.652	3.497	4.216	3.068	5.295	2.485	15.468	10.05	14.185	10.417	2.261	0.804	0	0.207	0	3.588	12.794	14.163	10.315	10.889	14.637	15.031	21.405	11.592
2,6-dimethylnaphthalene	20230822	0	28328	G02	NA	NA	NA	NA	NA	NA	NA	NA	NA	NA	NA	NA	NA	NA	NA	NA	NA	NA	NA	NA	NA	NA	NA	NA	NA	NA	NA	NA	NA	NA	NA	NA	NA	NA	NA	NA	NA	NA	NA	NA	NA	NA	NA	NA	NA
2,6-dimethylnaphthalene	20230822	0	28328	H01	0	0	0	0	0	0	0	0	0	0	0	0	0	0	0	0	0	0	0	0	0	0	0	0	0	0	0	0	0	0	0	0	0	0.117	0	0.042	0	0	0.646	6.49	12.389	2.374	0	2.241	8.564
2,6-dimethylnaphthalene	20230822	0	28328	H02	NA	NA	NA	NA	NA	NA	NA	NA	NA	NA	NA	NA	NA	NA	NA	NA	NA	NA	NA	NA	NA	NA	NA	NA	NA	NA	NA	NA	NA	NA	NA	NA	NA	NA	NA	NA	NA	NA	NA	NA	NA	NA	NA	NA	NA
2,6-dimethylnaphthalene	20230822	0	28329	A01	0	0	0	0	0	0	0	0	0	0	3.344	0	0.568	0	0	0	6.531	0.379	0.841	0.849	0.051	0.557	0.036	3.571	3.394	0	0.532	0	0	0	16.37	17.595	11.05	10.38	11.188	14.414	15.398	8.04	9.803	8.341	8.393	11.776	8.893	5.468	17.23
2,6-dimethylnaphthalene	20230822	0	28329	A02	2.514	2.577	0	0	0	0	0	0	0	0	0	0	0	0	0	0	0	0	0	0	0	0.012	0.194	0	0	0	0	0.052	0	0	14.609	18.96	14.059	21.245	19.023	6.539	12.404	13.519	5.253	12.411	11.524	9.861	6.648	12.229	15.084
2,6-dimethylnaphthalene	20230822	0	28329	B01	0	0	0	0	0	0	0	0	0	0	0	0.524	3.475	1.467	0.142	0.482	0	0	0	0	0	1.554	0.084	0.595	0.125	0.917	0.152	0.803	0	0.468	5.766	19.775	10.14	12.222	7.902	16.409	12.08	13.571	16.344	15.537	13.485	13.212	15.298	12.36	13.067
2,6-dimethylnaphthalene	20230822	0	28329	B02	18.342	0	0.409	0.503	0.34	0.23	0	0.115	0	0	0	0	0	0	0	0	0	0	0	0	0	0.097	0	0	0	0	0	0.097	0.094	0.215	0	1.802	12.359	19.254	4.688	0	0	8.868	13.163	7.243	21.041	2.419	20.224	5.959	6.263
2,6-dimethylnaphthalene	20230822	0	28329	C01	2.188	0	0	0	0	0	0	0	1.228	2.176	1.942	1.219	0.03	0.521	0.293	0.981	0.396	0.594	0.288	0.072	0	0	0.558	1.59	0.454	0.34	0	0.051	1.392	2.654	0	4.042	1.148	0	2.763	3.834	2.723	0.57	11.046	9.93	4.852	7.841	18.506	23.031	13.26
2,6-dimethylnaphthalene	20230822	0	28329	C02	0	0	0	0	0	0	0	0	0	0	0	0	0	0	0	0	0	0	0	0	0	0	0	0	0	0	0	0	0	0	0	0	0	0	0	0	0	0	4.599	6.185	0	2.63	3.339	7.755	0
2,6-dimethylnaphthalene	20230822	0	28329	D01	0.381	0	0	0	0	0	0	0	0	0	0	0.104	0.723	0	0.917	0	0.962	0	0	0	0	0.237	0.942	0	0	0	0	0	0.437	2.19	0	0.651	0	0	1.376	6.446	18.377	2.591	4.155	34.668	17.976	11.421	14.642	15.817	12.258
2,6-dimethylnaphthalene	20230822	0	28329	D02	0	0	0	0	0	0	0	0	0	0	0	0	0	0	0	0.458	0.188	2.28	0.187	0	0	0.825	2.037	0.551	0	3.183	0	0	0	0	0.405	1.101	6.566	0.135	7.261	9.298	10.4	6.755	3.106	13.315	6.559	6.486	0	11.595	6.548
2,6-dimethylnaphthalene	20230822	0	28329	E01	9.368	3.65	1.146	0.685	5.629	0.612	0	2.64	0	0	3.69	0	0	1.077	0.285	0	0	0.894	0	0	0	0	0	0	0	0	0	0.81	1.467	0	35.497	2.857	5.899	0.374	6.126	9.334	10.631	10.094	10.383	8.217	9.802	15.58	6.95	10.814	2.892
2,6-dimethylnaphthalene	20230822	0	28329	E02	0	0	0	0	0	0	0	0	0	0	0	0	0	0	0	0	0	0	0	0	0	0	0	0	0	0	0	0	0	0	0	0	1.146	0	0	1.756	0.156	0	2.518	6.947	0	0.125	8.58	0	6.534
2,6-dimethylnaphthalene	20230822	0	28329	F01	0	2.502	0	0	1.424	1.912	1.862	0.782	0.565	1.713	1	0.556	0.643	0	0	0	0	0.979	1.091	0.978	0.167	0.974	1.07	0.259	2.874	6.941	2.084	4.275	5.073	6.595	0	4.097	4.665	0	0.513	0	0	0	0	0	3.719	4.42	0	2.62	0.426
2,6-dimethylnaphthalene	20230822	0	28329	F02	0.378	0	0.273	0	0	0.176	0.324	0	0	0	0	0.103	0	0	0	0	0	0	0	0	0.082	0	0.066	0	0	0.299	0	0	0	0	11.506	16.448	15.11	8.893	24.69	14.354	19.79	20.209	22.866	16.164	25.984	22.349	19.88	17.935	11.968
2,6-dimethylnaphthalene	20230822	0	28329	G01	0.738	0	0	0	0.21	0.343	0.082	1.204	0	2.379	1.257	0	0	0.147	0	1.104	0	2.608	1.454	2.279	1.052	1.993	0.18	0.905	2.485	0.568	2.228	0.989	3.251	1.166	19.426	15.655	10.336	11.611	10.617	10.224	14.532	5.746	9.506	6.312	13.42	6.314	5.684	3.754	8.113
2,6-dimethylnaphthalene	20230822	0	28329	G02	0	0	0	0	0	0	0	0	0	0	0	0	0	0	0	0	0	0	0	0	0	0	0	0	0	0	0	0	0	0	0	4.637	19.237	25.602	14.11	9.701	10.543	11.704	10.312	14.045	10.698	18.621	12.008	20.01	17.082
2,6-dimethylnaphthalene	20230822	0	28329	H01	0	0	0	0	0	0	0	0	0	0.928	0.429	0	0	0	0	0	0	0.086	0	0	0	0	0	0	0	0	0	0	0	0.241	0	0	0	0	0	0	0	0	0	0	0	0	0	0	0
2,6-dimethylnaphthalene	20230822	0	28329	H02	0.439	0	0.269	0	0.745	0.186	0.296	0	0	0.457	0.759	0.73	0.628	0	0	0.209	0.454	0.245	0	0.048	0	0	0	0.041	0	0	0	0	0	0	0	0	0.324	0	0.089	0	1.662	0	1.48	8.179	7.407	7.522	15.466	12.767	17.021
2,6-dimethylnaphthalene	20230822	3.125	28328	A03	0	0	0	0	1.1	1.628	0.184	0.168	0.174	0.138	0.687	0.173	1.03	0	0.274	0	0.211	0	0.894	0.454	0.64	0.455	0	0.183	0.274	0.091	0.18	1.022	0.422	2.448	0	1.439	0	0.67	0.381	1.34	1.086	1.66	0	0.112	1.478	1.904	2.678	1.266	4.379
2,6-dimethylnaphthalene	20230822	3.125	28328	A04	0	0	0	0	0	0	0	0	0	0.334	1.251	2.161	1.974	0.283	2.615	0.416	0.27	1.688	0.418	1.062	0.177	0.851	0.331	0.176	0.354	0.12	0.994	0.599	0.294	0	0.176	0.209	0	2.463	21.385	0.491	6.243	5.833	15.501	6.779	2.589	6.081	11.778	12.532	7.262
2,6-dimethylnaphthalene	20230822	3.125	28328	B03	0	0	0	0	0	0	0	0	0	0	0	0	0	0	0	0.3	1.099	0.599	0.3	8.135	3.565	5.937	1.744	0	0.403	3.083	3.333	0.68	1.26	0.762	0.819	1.858	1.583	0	0.475	0.827	0.612	0	2.654	0.197	2.656	0.969	1.227	4.308	6.068
2,6-dimethylnaphthalene	20230822	3.125	28328	B04	0	0	0	3.114	6.339	1.286	3.309	1.94	3.115	0	0.345	3.587	0.904	0.229	0	0	0	0	0	0	0	0	0	0	0	6.259	0.687	1.036	1.02	1.856	0	3.117	1.493	4.597	2.416	1.335	4.106	0.194	2.228	4.134	4.589	2.474	2.99	6.717	6.132
2,6-dimethylnaphthalene	20230822	3.125	28328	C03	0	0	0	0	0	0	0	0	0	0	0	0	0	0	0	0	0	0	0	0	0	0	0	0	0	0	0	0	0	0	0	0	0	0	0	0	0	2.892	1.435	0	0	0.052	0	0.602	0
2,6-dimethylnaphthalene	20230822	3.125	28328	C04	0	0	0	0	0	0	0	0	0	0	0	0	0	0.19	0	0	0	0	0	0	0	0	0	0	0	0	0.072	0	0	0	0.104	0.157	0.087	0.047	0	0	0	0	0.326	0	0.298	0.084	0.135	0.235	0.218
2,6-dimethylnaphthalene	20230822	3.125	28328	D03	0	0	0	0	0	0	0	0	0	0	0	0	0	0	0	0	0	0	0	0	0	0	0	0	0	0	0	0	0	0	0	0	0	0	0.1	0	0	0.928	0.36	3.122	2.498	0	3.481	8.178	7.701
2,6-dimethylnaphthalene	20230822	3.125	28328	D04	0	0	0	0	0	0	0	0	0	0	0	0	0	0	0	0	0	0	0	0	0	0	0	0	0	0	0	0	0	0	0	0	0.678	2.37	5.947	4.157	4.565	8.228	11.361	7.694	7.643	10.801	5.58	7.734	6.603
2,6-dimethylnaphthalene	20230822	3.125	28328	E03	0	0	0	0	0	0	0	0	0	0	0	0	0	0	0	0	0	0	0	0	0	0	0	0	0	0	0	0	0	0	0	0	0	0	4.464	13.408	14.657	18.148	14.851	12.072	15.625	10.047	8.202	13.225	9.876
2,6-dimethylnaphthalene	20230822	3.125	28328	E04	9.917	0.398	0.503	0	0	0.63	0.214	0	0	0	0	0	0.116	0	0.199	0.151	0	0	0.244	0.193	1.2	0	0	0.279	0.901	0.076	1.06	0.83	0	0	0	0	0	0.095	0.554	0.062	0	0	0	0	0	0	0.095	0	0
2,6-dimethylnaphthalene	20230822	3.125	28328	F03	0	0	0	0	0.288	0.76	0	0	0	0.474	0.452	0.477	2.758	0.732	0.341	0.252	2.908	0.393	0.099	0	0	0	0.435	0.413	0.086	0.96	0.1	0.816	0.158	0.92	0.347	0	2.006	1.485	5.687	3.573	0	0	0	0	4.844	9.818	5.055	0.945	6.318
2,6-dimethylnaphthalene	20230822	3.125	28328	F04	0.396	0.447	0.671	0.153	0.432	0	2.279	0.43	2.505	3.353	1.077	8.48	1.532	0.037	0	6.825	0.561	1.556	0.165	1.18	0.587	0.785	3.349	0.17	0.575	3.253	0.584	1.567	0	0.386	1.515	23.315	22.514	17.675	19.266	15.666	14.74	18.534	17.058	11.65	16.12	15.049	10.852	15.252	16.795
2,6-dimethylnaphthalene	20230822	3.125	28328	G03	0	0	0	0	0	1.581	1.863	1.385	1.222	1.073	3.987	1.81	2.134	2.058	2.238	2.262	1.79	0.532	3.966	2.083	2.338	4.261	2.446	1.583	1.703	1.693	2.559	2.074	2.91	1.351	0.712	1.229	1.127	1.111	0.91	0.559	0.382	0.239	0	0	0	1.543	0.806	0.643	2.278
2,6-dimethylnaphthalene	20230822	3.125	28328	G04	0	0	0	0	0	0	0.3	0.4	0	0	0	0	0	0	0	0	0	0	0	0	0	0	0	0	0	0.699	0	0	0	0	0	0	0	0	0	0	0	0	1.761	0	1.612	1.692	1.473	0	1.455
2,6-dimethylnaphthalene	20230822	3.125	28328	H03	0	0	0	0.112	0	1.162	7.07	2.673	1.763	0.092	0.485	0.088	1.648	0.245	0.709	0.922	0.15	0.341	0	0.041	0	0.035	0	0.273	0	3.061	0	0.223	0	0	0	0	0	0.5	1.301	1.791	0	2.344	17.833	12.818	9.452	11.843	7.521	0.676	0.602
2,6-dimethylnaphthalene	20230822	3.125	28328	H04	0	0	0	0	0	0	0	0	0	0	0	0	0	0	0	0	0	0	0	1.019	0	0	0	0	0	1.266	0.1	0	0	0	0	1.101	0.579	0	0.441	0.047	0	0	0	0	0	0	0	0	0
2,6-dimethylnaphthalene	20230822	3.125	28329	A03	0.284	0.22	4.526	1.922	4.725	7.215	9.381	7.261	2.025	0	0	0.223	0.844	0.757	2.277	3.905	3.359	4.322	1.922	2.705	0.467	0.357	0.038	0.193	0.692	0.379	0.599	0.449	3.86	0	0	1.304	5.203	8.722	21.894	9.85	13.394	7.194	14.693	9.112	8.847	9.572	14.828	12.11	12.308
2,6-dimethylnaphthalene	20230822	3.125	28329	A04	0	0	0	0	0	0	1.068	0.209	0.631	1.049	0.3	1.943	0.478	0	0.13	0.247	0.375	0	1.055	1.404	1.217	2.581	1.485	0.096	0	0	0	0	0	0.543	0.083	0	0	3.366	16.419	17.167	14.457	10.729	8.809	5.546	16.669	11.115	13.677	12.139	9.474
2,6-dimethylnaphthalene	20230822	3.125	28329	B03	0	0	0	0	0	0	0	0	0	0	0	0	0	0	0	0	0	0	0	0	0	0	0	0	0	0	0	0	0	0	1.024	3.682	1.261	0	0	1.959	3.432	14.992	0.331	19.716	11.591	9.945	11.867	13.854	9.501
2,6-dimethylnaphthalene	20230822	3.125	28329	B04	0	0	0	0	0	0	0	0	0	0.529	0	0	0	0.789	0	0	0	0	0.321	0	0	0	0	0	1.957	0.609	0	0.622	0.208	0	0	0	0	0	0	0	0	0.496	0	0	0	0	0	0	1.902
2,6-dimethylnaphthalene	20230822	3.125	28329	C03	0	1.148	2.434	0.219	1.473	0	0.096	0	0	0	0.397	0.923	0.335	0.884	1.563	0	0.721	0.664	0.063	0.503	2.948	0.44	0.682	0	0.513	0.692	1.445	0.595	0.505	0.887	3.529	8.436	10.927	15.402	13.272	10.775	15.569	19.956	11.094	10.293	10.591	7.298	13.084	10.578	4.305
2,6-dimethylnaphthalene	20230822	3.125	28329	C04	0	0	0	0	0	0	0	0	0.101	0	0	2.43	0	0	0	0	2.169	0	0.109	1.078	0	0	0	0	0	0	0	0	0.784	0.545	0.156	0	3.448	4.486	2.374	1.987	2.163	6.607	2.412	0	0.45	9.394	18.096	10.58	8.376
2,6-dimethylnaphthalene	20230822	3.125	28329	D03	NA	NA	NA	NA	NA	NA	NA	NA	NA	NA	NA	NA	NA	NA	NA	NA	NA	NA	NA	NA	NA	NA	NA	NA	NA	NA	NA	NA	NA	NA	NA	NA	NA	NA	NA	NA	NA	NA	NA	NA	NA	NA	NA	NA	NA
2,6-dimethylnaphthalene	20230822	3.125	28329	D04	0	0	0	0.073	1.492	0.247	0	0.231	0	0.243	0	0	0.109	0	0	0	0.436	0	0	0	0	0	0	0	0	0	0.716	0.48	0	0	0.252	0.762	1.241	0.253	0	0	3.521	3.078	3.461	12.923	17.471	4.333	20.456	16.72	14.143
2,6-dimethylnaphthalene	20230822	3.125	28329	E03	0.046	0.156	0.455	1.376	0.811	0	1.585	0.496	0	0.867	0.335	0.334	0.964	0.204	0	0	0.235	0.189	0.473	0.035	0	0.972	0.841	0.19	0	0.202	0	1.101	0	0	7.919	0.357	8.683	7.399	8.328	15.71	19.081	16.013	19.373	19.515	23.081	10.503	12.691	17.004	19.169
2,6-dimethylnaphthalene	20230822	3.125	28329	E04	6.418	1.056	0	0.948	0.346	2.68	3.623	8.829	6.027	0.917	0.419	0	0	0.133	0.445	2.541	1.647	0	0.081	0	0.6	2.084	10.937	2.844	0.099	0	0	0.699	0.695	0.688	0.15	0.69	8.466	9.533	17.966	19.425	17.48	19.729	13.662	13.502	14.653	11.998	17.589	9.414	10.926
2,6-dimethylnaphthalene	20230822	3.125	28329	F03	0.418	0.681	0	0.36	0.816	0	0	0.174	2.251	0.245	0.558	0.697	1.112	0.849	0.928	3.611	0	0.844	0.173	0.403	0.091	0	1.22	1.621	0.896	0.087	0.932	0.539	0.335	0.326	0.439	0.578	3.86	0.674	7.762	8.396	8.416	8.848	9.766	8.768	6.501	8.332	6.717	7.189	8.633
2,6-dimethylnaphthalene	20230822	3.125	28329	F04	0	0	0	0	0	0	0	0	3.804	0	0	0	0	0	0.144	1.388	0.373	1.086	5.892	3.368	0	0	0	0	0	0	0	0.102	0	0	0	0.881	0.156	0.455	5.089	5.993	6.179	3.898	6.947	8.982	5.271	18.97	6.962	5.211	3.421
2,6-dimethylnaphthalene	20230822	3.125	28329	G03	0	0	0	0	0	0	0	0	0	0	0	0	0	0	0	0	0	0	0	0	0	0	0	0	0	0	0	0	0	0	0	1.134	1.332	0.085	0.437	0	3.846	1.396	3.105	3.662	2.81	0.809	7.917	16.683	18.978
2,6-dimethylnaphthalene	20230822	3.125	28329	G04	0	0	0.079	0	0	0	0	0	0	0	0	0	0.321	0	0	0	0	0	0	0	0.127	0	0	0	0	2.916	0.179	3.933	0.522	2.638	5.31	0	3.89	3.713	13.867	35.701	17.917	0.971	2.039	23.41	24.623	12.514	3.043	0	16.248
2,6-dimethylnaphthalene	20230822	3.125	28329	H03	0	0	0	0	0	0	0	0	0	0	0	0	0	0	0	0	0	0	0	0	0	0	0	0	0	0	0	0	0	0	0	3.925	23.544	19.168	23.942	24.768	21.611	18.6	27.737	17.798	18.167	18.597	15.934	20.081	23.443
2,6-dimethylnaphthalene	20230822	3.125	28329	H04	0	0	0	0.152	0	0.911	0	1.768	1.881	0.153	0.44	0	0.165	0	0	0.242	0.146	0.227	0	0.51	0.613	0	1.132	0.11	0	0	0	0	0	0	3.458	15.396	10.048	13.622	19.101	8.991	14.456	9.346	16.52	14.515	18.985	12.922	8.117	7.279	12.134
2,6-dimethylnaphthalene	20230822	6.25	28328	A05	0	0	0	0	0	0	0	0	0	0	0	0	0	0	2.359	0.112	0.626	0.888	0	0	0	0.287	0	0	0	0.132	0	0.424	0.923	0	0.141	0.565	2.996	10.736	15.044	15.99	4.896	10.091	7.02	12.849	7.434	17.041	7.398	15.286	6.176
2,6-dimethylnaphthalene	20230822	6.25	28328	A06	0	0	0	0	0	0	0	0	0	0	0	1.693	3.205	0.839	0	0	0	0	0	0	0	0	0	0	0	0	0.771	0.45	0.072	0.162	0	0	0	0	0	0	0	4.659	0	0	0	2.376	6.968	6.92	0
2,6-dimethylnaphthalene	20230822	6.25	28328	B05	0	0	0	0	0	0	2.562	1.429	0	0	2.561	2.399	0.438	0.685	1.139	3.818	0.268	1.847	0.134	0	0	0	0	1.322	0	0	0	0	0.12	0.082	1.346	0.107	4.208	1.045	4.802	0	4.268	0	4.411	6.818	13.573	20.492	19.685	17.679	0.338
2,6-dimethylnaphthalene	20230822	6.25	28328	B06	0	0	0	0	0	0	0	0	0	0	0	0	0	0	0	0	0	0	0	0	0	0	0	0	0	0	0	0	0	0	0	0	0	0	0	2.179	0	2.898	2.963	2.64	2.319	6.434	16.123	0	0
2,6-dimethylnaphthalene	20230822	6.25	28328	C05	0.922	0.452	2.911	1.081	0	1.867	1.209	0.482	0.225	0	0	0	0	0	0	0	0	0	0	0	0	0	0	0	0	0	0	0	0	0	0	0	0	1.807	0.683	5.395	26.744	1.193	2.268	30.53	2.127	0	0	0	0
2,6-dimethylnaphthalene	20230822	6.25	28328	C06	0	2.749	0.401	0.985	1.733	2.492	2.317	0.644	0.083	0	0	0	0	0	0	0	0	0	0	0	0	0	0.141	0	0	0.071	0	0	0	3.037	0.051	0	0	0	2.635	10.769	15.88	15.483	8.07	10.448	12.278	12.067	23.33	10.771	23.575
2,6-dimethylnaphthalene	20230822	6.25	28328	D05	0	0	0	0	0	0	0	0	0	0	0	0	0	0	0	0	0	0	0	0	0	0	0	0	0	0	0	0	0	0	0	8.955	0	6.759	0	19.032	3.432	2.203	10.992	0	1.137	4.614	0	0	0
2,6-dimethylnaphthalene	20230822	6.25	28328	D06	0.231	0.578	0	0.468	1.067	1.896	1.919	0.497	0.166	0	0	0	0	0	0.257	0	0	1.948	0	0	0	0	0	0	0	0	0	0	0	0	5.956	0	1.022	0	4.688	0.056	0	7.931	5.376	1.767	11.306	2.867	0	5.016	0
2,6-dimethylnaphthalene	20230822	6.25	28328	E05	0.482	1.201	0	0	0	0	0	0	0	0	0	0	0	0	0	0	0	0.12	0	0	0	0	0	0	0	0	0	0	0.097	0	0	0.467	0	0	0	0	0	0	0	0.125	0	0	0.057	0	0
2,6-dimethylnaphthalene	20230822	6.25	28328	E06	0	0	0	0	0	0	0	0	0	0	0	0	0	0	0	0	0	0	0	0	0	0	0	0	0	0	0	0	0	0	0	0	0.414	0.4	0	0	0	0	0	0.168	0	0	0	0	0
2,6-dimethylnaphthalene	20230822	6.25	28328	F05	NA	NA	NA	NA	NA	NA	NA	NA	NA	NA	NA	NA	NA	NA	NA	NA	NA	NA	NA	NA	NA	NA	NA	NA	NA	NA	NA	NA	NA	NA	NA	NA	NA	NA	NA	NA	NA	NA	NA	NA	NA	NA	NA	NA	NA
2,6-dimethylnaphthalene	20230822	6.25	28328	F06	0	0	0	0	0	0	0	0	0	0	0	0	0	0	0	0	0	0	0	0	0	0	0	0	0	0	0	0	0	0	0	0	0	0	1.316	0	0	0	1.158	0	0	0.275	0	0	0.499
2,6-dimethylnaphthalene	20230822	6.25	28328	G05	0	0	0	0	0	0	0	0	0.017	0	0	0	0	0	0	0	0	0	0	0	0	0	0	0	0	0	0.34	0.173	0	0	0	6.973	10.582	5.438	6.388	9.89	7.854	14.491	22.587	11.237	16.351	22.899	12.69	15.373	10.283
2,6-dimethylnaphthalene	20230822	6.25	28328	G06	0.288	0	1.217	0.241	1.221	0.996	0.135	0	0.202	0	0	0	0	0	0	0	0	0	0	0	0	0	0	0	0.151	0	0	0	0	0	0	0	0	0	0	0	0	0.593	4.021	4.339	3.386	4.099	3.118	4.189	5.206
2,6-dimethylnaphthalene	20230822	6.25	28328	H05	0.072	0	0	0	0	0	0	0	0	0	1.572	0.731	0	0	0	0.362	0.217	0	0	0	0	0	0	0	0	0	0	0.183	0	0	0	20.75	18.485	14.906	10.772	15.372	13.4	13.692	12.285	11.879	8.649	8.005	4.672	15.223	16.79
2,6-dimethylnaphthalene	20230822	6.25	28328	H06	0	0	0	1.114	0.711	0.35	0.907	0	0	0.085	0	0	0	0	0	0	0	0	0	0	0	0	0	0	0	0	0	0	0	0	0	0	0	0	0	0	0	0	0	0	0	1.145	1.456	0.437	0
2,6-dimethylnaphthalene	20230822	6.25	28329	A05	0	0	0	0	0	0	0	0	0	0	0	0	0	0	0	0	0	0	0	0	0	0	0	0	0	0	0	0	0	0	0	0	0	0	0	0	0	0	0	0	0	0	0	0	0
2,6-dimethylnaphthalene	20230822	6.25	28329	A06	0	0	0	0	0	0	0	0	0	0	0	0	0	0	0	0	0	0	0	0	0	1.42	0.218	0	0	0	0	0	0	0	0	0	0	0	0	4.004	11.659	16.083	18.698	20.524	23.565	16.993	12.907	11.39	17.875
2,6-dimethylnaphthalene	20230822	6.25	28329	B05	0	0	0	0	0	0	0	0	0	0.769	0.984	2.65	0.39	1.798	2.233	2.721	2.739	0	2.444	1.368	0.223	0.2	0.538	0	0	0	0.349	0.087	0.2	0	1.026	0.087	0	1.86	0.137	2.294	0.256	4.769	0.224	2.89	3.517	1.722	2.314	0	3.148
2,6-dimethylnaphthalene	20230822	6.25	28329	B06	0	1.858	1.777	1.038	0	0.276	0.709	0	0	0	0	0.263	0	0	0	0	0	0	0	0	0.051	0	0	0.478	0	0	0	0	0.043	0	0	0	0	0	0	0	0	0	4.761	4.919	4.255	2.617	5.05	5.277	4.187
2,6-dimethylnaphthalene	20230822	6.25	28329	C05	0	0	0	0	0	0	1.3	1.372	0	0	0	0	0	0	0	0	5.07	0.407	0.391	1.124	0.616	0.17	0.167	0	0	0.088	0.083	0.176	0.451	4.413	1.06	0	0	0	0	0.106	0.056	1.863	0.134	0.175	2.433	5.605	0.064	0	0.248
2,6-dimethylnaphthalene	20230822	6.25	28329	C06	0	0	0	0	0	0	0	0	0	0	0	0	0	0	0	0	0	0	0	0	0	0	0	0	0	0	0	0	0	0	0	0	0	0.511	0	1.839	0.052	1.471	1.414	3.867	1.768	1.482	2.757	3.547	1.733
2,6-dimethylnaphthalene	20230822	6.25	28329	D05	4.862	1.222	0.261	0	0	0.233	0.786	0	2.021	0.121	1.437	0	1.695	1.338	1.243	3.178	2.644	2.202	4.215	1.142	0.479	1.089	1.81	5.346	2.342	0	0.329	0.199	0.313	0.076	0.996	2.613	4.374	13.052	6.401	1.874	8.54	9.635	3.533	8.452	14.527	14.544	10.88	14.753	0.863
2,6-dimethylnaphthalene	20230822	6.25	28329	D06	0	0	0	0	0	2.943	0.681	0	0	0	0.65	1.169	0.113	0.227	4.929	1.573	6.354	0.621	0	0	0	0	0	0.227	0	0	0	0	0.776	0.644	0.386	1.822	0.872	3.552	3.441	3.779	3.671	2.415	5.199	1.766	3.18	1.513	2.657	1.105	1.199
2,6-dimethylnaphthalene	20230822	6.25	28329	E05	0	0	0	0	0	0	0	0	0	0	0	0	0	0	0	0	0	0	0	0	0	0	0	0	0	0	0	0	0	0	0	0	0	0	0	0	0	0	0	0	0	0	0	0	0
2,6-dimethylnaphthalene	20230822	6.25	28329	E06	0	0	0	0	0	0	0	0	0	0	0	0	0	0	0	0	0	0	0	0	0	0	0	0	0	0	0	0	0	0	0	0	0	0	5.672	11.655	3.872	11.842	3.924	10.933	12.236	9.928	5.95	15.093	12.002
2,6-dimethylnaphthalene	20230822	6.25	28329	F05	0	0	0	0	0	0	0	0	0	0	0	0	0	0	0	0	0	0	0	0	0	0	0	0	0	0	0	0	0	0	0	4.691	12.449	2.42	25.595	9.249	21.279	11.613	11.283	12.055	13.889	20.103	24.252	15.409	12.473
2,6-dimethylnaphthalene	20230822	6.25	28329	F06	0	0	0.505	0.186	0	0	0.65	0.609	0.718	0.812	1.185	3.633	0.294	0.195	0.187	0	0.122	0.936	0	0	1.636	0	1.404	1.057	0.903	0.216	0	0	0.278	1.425	10.056	8.996	20.006	10.979	19.263	14.226	15.893	12.404	9.602	14.17	4.488	12.948	7.497	17.585	10.873
2,6-dimethylnaphthalene	20230822	6.25	28329	G05	0	1.338	1.667	0.485	0.209	0.522	0.113	0	0	0	0.129	0.06	0	0	0.599	0.65	1.595	1.764	0	0	0	0	0	0	0.321	6.124	0.915	0	0.558	0	0.412	3.988	3.972	2.273	7.657	5.032	21.69	4.028	23.239	17.839	6.382	14.636	14.901	15.927	1.012
2,6-dimethylnaphthalene	20230822	6.25	28329	G06	3.942	0.245	0.068	0.06	0.752	0	0.08	0	0	0	0	0	0.108	0	0	0	0	0	0	0.08	0	0	0	0.037	0	0	0.083	0	0	0	0	0	0	2.953	0	0.102	0	0	0	0	0	2.447	0	0	12.386
2,6-dimethylnaphthalene	20230822	6.25	28329	H05	NA	NA	NA	NA	NA	NA	NA	NA	NA	NA	NA	NA	NA	NA	NA	NA	NA	NA	NA	NA	NA	NA	NA	NA	NA	NA	NA	NA	NA	NA	NA	NA	NA	NA	NA	NA	NA	NA	NA	NA	NA	NA	NA	NA	NA
2,6-dimethylnaphthalene	20230822	6.25	28329	H06	4.941	0.495	0.849	0.679	3.508	0	0	0	0	0	0.718	0	0	5.068	0.321	1.123	5.906	2.485	5.662	11.455	10.475	7.207	6.639	2.481	10.864	1.135	0	0	0	0.101	14.311	4.417	14.981	8.269	27.567	0.452	2.502	5.101	10.347	7.15	10.481	7.637	3.33	7.624	7.505
2,6-dimethylnaphthalene	20230822	12.5	28328	A07	NA	NA	NA	NA	NA	NA	NA	NA	NA	NA	NA	NA	NA	NA	NA	NA	NA	NA	NA	NA	NA	NA	NA	NA	NA	NA	NA	NA	NA	NA	NA	NA	NA	NA	NA	NA	NA	NA	NA	NA	NA	NA	NA	NA	NA
2,6-dimethylnaphthalene	20230822	12.5	28328	A08	1.548	0	0	0.321	1.485	7.033	6.854	0.628	0	0.275	0	0	0	0	0.977	0	0	0	6.164	8.106	10.492	10.791	10.237	10.289	1.029	6.066	1.563	0	0	0.182	6.228	14.426	7.479	4.885	11.94	17.293	16.04	17.407	12.776	13.327	12.798	9.331	12.386	12.08	15.87
2,6-dimethylnaphthalene	20230822	12.5	28328	B07	0	0.162	0.756	0	0	0	0	0	0	0	0	0	0	1.581	2.43	4.03	2.302	3.05	0.412	0.662	0	0.142	0.251	0.497	0.311	0.269	0.63	0	0	0	0	0	0	0	0	3.889	8.021	15.083	18.627	14.608	25.36	12.924	15.305	25.794	14.983
2,6-dimethylnaphthalene	20230822	12.5	28328	B08	13.802	4.145	4.418	15.898	3.369	1.189	7.71	0.655	0.777	0.804	1.443	1.017	2.641	0.484	0.399	1.544	1.546	0.171	1.573	5.51	12.458	6.648	1.451	0.979	0	0.668	0.14	0	0	0.191	16.681	17.071	14.36	16.544	14.291	12.707	14.321	13.906	18.676	20.629	19.922	17.679	22.458	17.345	15.723
2,6-dimethylnaphthalene	20230822	12.5	28328	C07	0	0	0	0	0	0	0	0	0	0	0	0	0	0	0	0	0	0	0	0	0	0	0	0	0	0	0	0.1	0	0	0	0	0	0	0	0.58	3.389	1.019	0.999	3.159	7.37	4.637	3.513	13.243	4.636
2,6-dimethylnaphthalene	20230822	12.5	28328	C08	NA	NA	NA	NA	NA	NA	NA	NA	NA	NA	NA	NA	NA	NA	NA	NA	NA	NA	NA	NA	NA	NA	NA	NA	NA	NA	NA	NA	NA	NA	NA	NA	NA	NA	NA	NA	NA	NA	NA	NA	NA	NA	NA	NA	NA
2,6-dimethylnaphthalene	20230822	12.5	28328	D07	0	0	0.255	3.265	0.783	0	0	3.23	1.723	1.707	0.97	0	0.964	2.069	1.198	0	0	0.509	0	0	0	0	0	0	0	0	0	0.708	0	0	2.654	0.047	1.817	16.042	15.099	4.907	12.015	7.83	10.289	4.682	13.483	7.788	9.273	9.739	7.02
2,6-dimethylnaphthalene	20230822	12.5	28328	D08	0.49	0.574	0.414	0.152	0	0	0	0.055	0	0.282	0	0.492	0.107	0	0	0.368	0	0.731	0	0	0	0	0	0	0.642	0.278	0.58	0	0	0	0.195	1.11	6.108	18.879	20.987	22.05	12.035	8.611	3.284	4.184	0.423	2.423	2.972	3.405	6.584
[truncated: 6,040 more rows]
[truncated: 195 more columns]

## Sheet: T8
			641-91-8 & 170157-91-9		571-61-9		575-37-1		581-42-0 & 582-16-1		91-20-3
			ng/mL		ng/mL		ng/mL		ng/mL		ng/mL
[truncated: 35 more rows]

## Sheet: T9
Study	hpf	chemical	Exposure type	exposure concentration µM	Exposure media volume (µL)	number embryos per exposure	nmol available/embryo	embryos per sample	nmol/embryo	nmol/embryo per nmol available	mean
[truncated: 23 more rows]

[truncated: 6 more sheets: T10, T11, T12, T13, T14, T15]
